# Supplementary material for: Epigenetic inheritance of circadian period in clonal cells
Source: eLife. 2020 May 27;9:e54186. doi: 10.7554/eLife.54186 (PMC7289596; doi:10.7554/eLife.54186)
Supplement: Figure 2—source data 1. [file elife-54186-fig2-data1.xlsx]

## Sheet: S1_RNA-seq
							Period (hr)	22.3475	22.3475	22.3475	22.3475	22.7807	22.7807	22.7807	22.7807	23.4153	23.4153	23.4153	23.4153	23.432	23.432	23.432	23.432	23.6993	23.6993	23.6993	23.6993	25.071	25.071	25.071	25.071	25.5968	25.5968	25.5968	25.5968	25.7953	25.7953	25.7953	25.7953	26.4287	26.4287	26.4287	26.4287	26.9033	26.9033	26.9033	26.9033	22.149	22.149
Gene	chr	start	end	strand	Length	Copies	Annotation/Divergence	SP#128_R1T1	SP#128_R1T2	SP#128_R2T1	SP#128_R2T2	SP#80_R1T1	SP#80_R1T2	SP#80_R2T1	SP#80_R2T2	SP#137_R1T1	SP#137_R1T2	SP#137_R2T1	SP#137_R2T2	SP#33_R1T1	SP#33_R1T2	SP#33_R2T1	SP#33_R2T2	SP#44_R1T1	SP#44_R1T2	SP#44_R2T1	SP#44_R2T2	LP#86_R1T1	LP#86_R1T2	LP#86_R2T1	LP#86_R2T2	LP#34_R1T1	LP#34_R1T2	LP#34_R2T1	LP#34_R2T2	LP#74_R1T1	LP#74_R1T2	LP#74_R2T1	LP#74_R2T2	LP#114_R1T1	LP#114_R1T2	LP#114_R2T1	LP#114_R2T2	LP#108_R1T1	LP#108_R1T2	LP#108_R2T1	LP#108_R2T2	SSP#33_123_T1	SSP#33_123_T2
Xkr4	chr1	3214482	3671498	-	3627	1	Xkr4|AY534250|Gm210|XRG4|mKIAA1889|-|1 A1|1|protein-coding	0	0	0	0	0	0	0	0	0	0	0	0	0	0	0	0	0	0	0	0	0	0	0	0	0	0	0	0	0	0	0	0	0	0	0	0	0	0	0	0	0	0
AK149000	chr1	3648311	3658904	-	2254	1	0	0	0	0.014	0	0	0	0.018	0	0	0	0	0.032	0	0	0	0.048	0	0	0	0.016	0	0	0.015	0	0.035	0.016	0	0	0	0	0	0	0	0	0	0	0.012	0	0	0.042	0	0
Rp1	chr1	4290846	4409241	-	9734	1	Rp1|Dcdc3|Orp1|Rp1h|mG145|-|1 A1|1 1.65 cM|protein-coding	0	0	0	0	0	0	0	0	0	0	0	0	0	0	0	0	0	0	0	0	0	0	0	0	0	0	0	0	0	0	0	0	0	0	0	0	0	0	0.007	0	0	0
Sox17	chr1	4490928	4497354	-	4329	1	Sox17|-|-|1 A1|1 1.65 cM|protein-coding	0	0	0	0	0	0	0	0	0	0	0	0	0	0	0	0	0	0	0.008	0	0	0	0	0	0	0	0	0	0	0	0	0	0	0	0	0	0	0	0	0	0	0
Mrpl15	chr1	4773200	4785726	-	4191	1	Mrpl15|HSPC145|MRP-L7|Rpml7|-|1 A1|1|protein-coding	3.663	4.114	4.344	3.701	3.874	4.134	3.782	3.648	3.43	3.682	3.788	3.682	4.586	4.167	4.363	4.44	4.641	5.12	4.33	4.434	5.279	5.298	5.034	4.436	4.799	5.339	4.458	4.434	5.151	5.316	5.437	4.604	4.771	5.634	5.584	5.126	5.185	5.328	5.226	4.891	5.616	4.152
Lypla1	chr1	4807893	4846735	+	4109	1	Lypla1|Pla1a|-|1 A1|1|protein-coding	12.531	9.773	11.396	9.684	9.396	7.703	9.796	8.141	10.609	8.255	9.5	8.809	11.652	9.619	12.116	10.163	11.501	9.538	11.158	10.051	13.279	10.774	12.576	11.077	12.834	11.188	14.002	11.951	16.211	13.695	16.548	14.637	14.566	12.929	15.924	13.783	12.179	12.092	13.256	12.521	9.067	9.31
Tcea1	chr1	4857694	4897909	+	2824	1	Tcea1|S-II|-|1 A1|1|protein-coding	41.599	36.04	43.277	37.6	35.667	31.464	43.759	34.05	35.209	34.491	41.245	37.273	37.714	35.093	44.245	43.174	36.106	33.359	38.54	40.642	38.109	32.638	40.059	36.309	40.592	40.388	44.534	41.72	39.477	39.876	46.204	43.846	41.456	42.165	48.444	46.974	58.713	52.174	60.895	58.257	38.118	38.404
Rgs20	chr1	4909576	5070285	-	2226	1	Rgs20|2900073E09Rik|Rgsz1|-|1 A1|1|protein-coding	0.807	0.771	0.691	0.554	0.732	1.065	1.249	0.981	0.763	0.48	0.953	0.611	1.099	1.165	1.069	1.085	0.353	0.139	0.219	0.256	1.858	1.326	1.272	1.302	1.033	1.198	1.353	1.41	0.323	0.486	0.476	0.39	1.219	1.352	1.55	1.283	0.012	0.042	0.015	0.014	1.002	1.134
Atp6v1h	chr1	5083173	5162549	+	3591	1	Atp6v1h|0710001F19Rik|AU022349|CGI-11|SFD|SFDalpha|SFDbeta|VMA13|-|1 A1|1|protein-coding	8.396	7.608	8.069	8.295	8.558	8.531	9.637	8.339	9.6	8.754	10.457	9.521	9.136	9.398	9.791	9.791	9.704	9.431	10.222	10.895	12.502	10.949	12.915	10.97	13.969	15.432	15.791	14.753	10.767	12.196	12.936	12.634	13.991	16.21	16.739	17.584	13.614	14.018	14.386	14.723	6.71	9.358
Oprk1	chr1	5588493	5606133	+	6770	1	Oprk1|K-OR-1|KOR|KOR-1|MSL-1|Oprk2|R21|-|1 A2-A3|1 1.89 cM|protein-coding	0	0	0	0.021	0	0	0	0	0	0	0	0	0	0	0	0	0	0	0	0	0	0	0	0	0	0	0	0	0	0	0	0	0	0	0	0	0	0	0	0	0	0
Npbwr1	chr1	5913707	5917398	-	3690	1	Npbwr1|Gpr7|Nbpwr1|-|1 A1|1|protein-coding	0	0	0	0	0	0	0	0	0	0.01	0	0	0	0	0.012	0.01	0	0	0	0	0	0	0	0	0	0.02	0.012	0	0	0	0	0	0	0.011	0	0	0	0	0	0	0	0
Rb1cc1	chr1	6214662	6276104	+	10146	1	Rb1cc1|2900055E04Rik|5930404L04Rik|Cc1|FIP200|LaXp180|-|1|1 A2|protein-coding	16.784	15.008	15.723	15.237	19.753	18.431	19.803	18.054	27.154	22.506	27.647	22.139	22.071	19.092	23.453	21.894	17.959	14.284	17.518	16.223	20.971	18.24	21.453	19.4	15.021	13.246	16.982	14.083	18.018	15.924	18.63	15.116	18.525	15.797	19.961	16.279	21.308	19.392	21.919	20.747	13.479	14.368
Fam150a	chr1	6359331	6394731	+	848	1	Fam150a|EG620393|-|1 A1|1|protein-coding	0.353	0.264	0.113	0.171	0.448	0.285	0.685	0.542	0.233	0.18	0.375	0.507	0.515	0.268	0.883	0.298	0.259	0.122	0.082	0.126	0.38	0.214	0.311	0.326	0	0.044	0.051	0.048	0.363	0	0.215	0.137	0	0.046	0.147	0.085	1.638	1.262	0.986	2.346	0	0.235
St18	chr1	6487231	6860940	+	6109	1	St18|AV348974|Myt3|NZF-3|Nzf3|mKIAA0535|-|1 A1|1|protein-coding	0.119	0.141	0.152	0.131	0.178	0.19	0.306	0.179	0.524	0.45	0.463	0.44	0.193	0.156	0.224	0.106	0.01	0.008	0.034	0.023	0.237	0.379	0.264	0.512	0.147	0.049	0.129	0.08	0.042	0.021	0.03	0	0.035	0.07	0.109	0.03	0.043	0.023	0.022	0.021	0.037	0.033
Pcmtd1	chr1	7088920	7173628	+	6026	1	Pcmtd1|8430411F12Rik|A030012M09Rik|-|1 A1|1|protein-coding	19.325	20.086	21.93	23.009	20.527	19.106	22.346	21.67	26.467	23.079	27.491	24.675	21.792	20.325	22.394	24.697	22.526	18.327	24.753	22.467	20.613	19.5	21.58	22.659	18.227	21.724	21.182	23.407	22.712	19.649	23.095	22.327	21.28	21.551	24.22	23.952	31.208	28.45	31.573	35.656	10.403	11.87
AK043789	chr1	7349406	7397869	-	1256	1	0	0.102	0.267	0.434	0.289	0.303	0.154	0.297	0.366	0.377	0.274	0.507	0.627	0.243	0.253	0.246	0.345	0.3	0.453	0.221	0.284	0.171	0.145	0.262	0.22	0.279	0.265	0.278	0.195	0.122	0.355	0.174	0.231	0.206	0.156	0.331	0.202	0.459	0.37	0.186	0.277	0.178	0.264
AK142999	chr1	7375888	7397869	-	622	1	0	0.069	0.06	0.052	0.117	0	0	0.067	0	0	0.123	0.057	0	0	0	0.142	0.116	0	0.166	0.112	0.057	0	0	0.053	0.222	0.063	0.06	0.14	0	0	0.102	0	0.093	0	0	0.134	0.058	0.169	0.224	0.269	0.102	0	0
Sntg1	chr1	8362661	9299730	-	4673	1	Sntg1|4933426D16Rik|G1SYN|SYN4|-|1 A1-A2|1|protein-coding	0	0	0	0	0	0	0.009	0	0	0	0	0	0.009	0	0	0	0	0	0	0	0	0	0	0	0.008	0	0.009	0	0	0	0.008	0	0	0	0	0.015	0.022	0.06	0.021	0.007	0	0
Rrs1	chr1	9545408	9547455	+	2046	1	Rrs1|5730466A07Rik|AA415037|D1Ertd701e|Rrr|MNCb-2643|1 A2|1 2.08 cM|protein-coding	4.954	3.429	6.188	4.251	3.344	3.075	4.421	3.09	2.683	3.547	3.889	3.605	2.882	3.023	4.199	4.424	3.425	3.816	4.061	4.253	4.173	5.947	5.92	6.208	4.077	4.798	4.694	4.163	4.386	5.756	5.462	6.004	4.612	5.77	5.526	6.699	8.367	7.527	8.449	7.456	4.743	4.772
Adhfe1	chr1	9548046	9577968	+	3110	1	Adhfe1|6330565B14Rik|AI043035|Adh8|-|1 A2|1|protein-coding	0.303	0.384	0.484	0.35	0.454	0.327	0.494	0.425	0.508	0.368	0.512	0.437	0.787	0.717	0.467	0.615	1.566	1.33	1.386	1.399	1.485	1.518	1.154	1.154	1.554	0.977	1.53	0.826	0.89	0.737	0.587	0.559	1.344	0.83	0.962	0.698	1.77	2.543	1.849	2.122	0.143	0.384
2610203C22Rik	chr1	9560833	9631092	-	1493	1	2610203C22Rik|2310007M24Rik|-|1|1|ncRNA	0.63	0.35	0.365	0.485	0.618	0.454	0.611	0.654	0.344	0.537	0.403	0.288	0.322	0.67	0.915	0.652	0.126	0.139	0.116	0.119	0.216	0	0.132	0	0.078	0.174	0.175	0.055	0.412	0.256	0.367	0.233	0.058	0.026	0.139	0.048	0.263	0.312	0.246	0.127	0.448	0.534
3110035E14Rik	chr1	9601267	9627142	+	3174	1	3110035E14Rik|AI415019|AV164974|R75066|-|1 A2|1|protein-coding	0	0	0	0	0	0	0	0	0.012	0	0	0	0	0	0	0.023	0	0	0	0	0	0	0	0	0	0	0	0	0	0	0	0	0.014	0	0	0	0	0.015	0.011	0	0	0
Mybl1	chr1	9668835	9700209	-	3527	1	Mybl1|A-myb|G1-419-6|repro9|-|1 A2|1 2.08 cM|protein-coding	2.049	0.741	1.872	0.904	1.801	0.851	1.882	1.157	1.433	1.072	1.323	1.228	2.118	1.096	1.936	1.646	3.581	1.569	3.765	2.417	1.507	1.249	1.745	1.566	1.503	1.187	1.597	1.063	3.998	4.259	4.69	3.959	1.979	1.252	2.015	1.651	3.032	2.585	3.176	3.34	4.27	2.448
AK031819	chr1	9720539	9724337	-	3798	1	Vcpip1|4932442A08|5730421J18Rik|5730538E15Rik|VCIP135|mKIAA1850|-|1 A2|1|protein-coding	10.359	9.011	9.384	8.511	9.779	9.022	9.243	8.838	9.596	8.981	9.031	8.729	9.777	9.508	10.927	10.606	12.302	10.333	13.271	12.48	8.781	8.153	8.372	9.209	9.873	9.49	10.793	10.108	12.111	12.202	13.038	11.625	11.164	10.941	10.803	10.989	12.099	11.539	11.982	13.322	7.284	7.781
Vcpip1	chr1	9723196	9748382	-	5168	1	Vcpip1|4932442A08|5730421J18Rik|5730538E15Rik|VCIP135|mKIAA1850|-|1 A2|1|protein-coding	10.269	9.143	10.587	10.364	9.698	8.7	9.274	9.609	10.109	9.594	10.906	10.683	9.746	8.739	10.708	10.809	13.498	12.146	14.448	13.975	10.558	10.086	11.54	11.229	11.532	11.669	12.222	12.231	13.028	13.673	13.376	13.891	12.556	12.67	13.401	13.184	17.601	15.214	17.844	17.063	8.914	9.959
1700034P13Rik	chr1	9747648	9791922	+	2406	1	1700034P13Rik|-|RP23-228O9.1|1|1|ncRNA	0.053	0.031	0.067	0	0	0.121	0	0.072	0.033	0.016	0.103	0.06	0.036	0.057	0.055	0.015	0.026	0.064	0.072	0.104	0.045	0	0	0.038	0.032	0.031	0.036	0.102	0.043	0.026	0.121	0.048	0.054	0.032	0.104	0.015	0.076	0.116	0.208	0.118	0	0.028
Sgk3	chr1	9798130	9902568	+	6012	1	Sgk3|2510015P22Rik|A330005P07Rik|Cisk|fy|fz|-|1 A2|1 2.08 cM|protein-coding	0.448	0.559	0.501	0.567	0.181	0.185	0.2	0.21	0.782	0.807	0.741	0.84	0.472	0.416	0.52	0.57	2.462	1.944	2.313	2.521	1.215	0.884	1.21	0.972	0.395	0.407	0.486	0.359	0.614	0.529	0.559	0.482	0.201	0.143	0.173	0.205	0.85	0.611	0.717	0.609	0.371	0.353
Mcmdc2	chr1	9908638	9940954	+	4218	1	Mcmdc2|6030422M02Rik|-|1 A2|1|protein-coding	0.132	0.088	0.106	0.241	0.077	0.149	0.108	0.191	0.131	0.109	0.109	0.127	0.124	0.129	0.209	0.145	0.149	0.208	0.173	0.186	0.127	0.118	0.187	0.218	0.092	0.097	0.135	0.203	0.073	0.075	0.199	0.151	0.072	0.102	0.118	0.146	0.075	0.099	0.087	0.12	0.079	0.094
Snhg6	chr1	9942025	9944118	-	400	1	Snhg6|1110008H02Rik|-|1 A2|1|ncRNA	8.874	9.797	9.856	11.415	8.009	8.106	7.884	9.771	8.786	9.836	8.221	9.935	10.921	12.621	14.429	12.171	10.369	15.77	11.21	15.961	18.259	24.404	18.843	20.134	17.832	16.762	17.025	18.543	16.794	19.893	18.533	18.976	16.589	18.471	14.342	17.269	20.185	27.682	17.722	21.24	10.039	13.117
Snord87	chr1	9942470	9942543	-	73	1	Snord87|MBII-276|Rnu87|U87|-|1 A2|1|snoRNA	1.172	0	0.439	0.993	1.488	0	1.137	0.787	1.082	0.523	1.938	0	0.598	0	1.811	0.988	0	0.708	0.952	0.977	0.736	0	0	0	1.068	0	0	1.675	2.107	0.872	1.501	1.587	2.951	1.071	1.139	0	1.795	0.637	0.458	2.596	0	0.91
Tcf24	chr1	9960163	9967485	-	3742	1	Tcf24|ENSMUSG00000073738|Gm10567|Gm2330|-|1 A2|1|protein-coding	0.137	0.13	0.18	0.097	0.232	0.246	0.233	0.184	0.19	0.204	0.151	0.201	0.128	0.036	0.13	0.058	0.361	0.152	0.279	0.162	0.244	0.194	0.088	0.123	0	0	0	0	0	0	0	0	0.012	0	0.022	0.019	0	0	0.009	0.017	0.03	0
Ppp1r42	chr1	9968626	10009130	-	1497	1	Ppp1r42|1700011J18Rik|4930418G15Rik|Lrrc67|TLRR|-|1 A2|1|protein-coding	0.029	0.075	0.064	0.097	0.109	0.162	0.139	0.077	0.053	0.051	0.024	0.048	0.088	0.182	0.088	0.193	0.168	0.207	0.163	0.143	0.072	0	0.044	0.092	0.026	0.074	0.058	0.027	0	0	0.024	0	0.058	0.078	0.167	0.024	0.088	0.124	0.089	0.042	0.075	0
Cops5	chr1	10024600	10038159	-	3141	1	Cops5|AI303502|CSN5|Jab1|Mov34|Sgn5|-|1 A2|1 2.29 cM|protein-coding	12.308	11.811	11.97	10.891	9.301	9.63	10.054	8.948	8.989	9.656	9.918	9.905	10.612	11.048	11.362	10.643	12.335	13.334	12.738	11.911	12.686	11.665	12.669	10.798	11.628	11.77	12.286	10.548	12.848	14.47	15.207	13.522	12.964	12.956	14.796	12.872	16.7	16.871	16.618	15.847	13.318	13.828
Cspp1	chr1	10038218	10136768	+	7259	1	Cspp1|2310020J12Rik|4930413O22Rik|AA387550|BC055915|Cspp2|Cspp3|-|1 A2|1|protein-coding	5.355	4.884	5.466	5.202	5.244	4.854	5.368	4.83	5.532	4.867	5.446	4.908	5.35	4.887	5.007	5.311	5.718	5.335	5.363	5.925	5.297	4.835	4.87	5.218	5.38	5.241	5.737	5.418	4.705	4.806	4.573	4.518	6.429	6.118	6.397	6.507	8.024	7.755	7.688	8.014	4.318	3.87
Arfgef1	chr1	10137507	10232670	-	9997	1	Arfgef1|ARFGEP1|BIG1|D130059B05Rik|D730028O18Rik|P200|-|1 A2|1|protein-coding	9.903	9.132	10.295	10.534	9.543	9.469	10.784	10.153	11.996	11.184	13.243	12.427	10.357	9.85	12.027	10.605	14.078	13.085	15.14	16.162	13.258	11.904	14.701	14.119	12.083	12.928	14.488	13.616	14.157	13.206	15.068	13.539	12.978	13.952	14.658	14.329	15.206	13.226	15.52	15.926	8.86	9.108
Cpa6	chr1	10324719	10719945	-	1917	1	Cpa6|9030616D13Rik|-|1 A2|1|protein-coding	0.513	0.448	0.334	0.567	0.623	0.682	0.779	0.69	0.288	0.458	0.498	0.374	0.684	0.569	0.735	0.997	3.196	3.291	3.427	2.828	1.149	1.232	1.58	1.44	0.956	0.618	0.751	1.084	0.027	0.033	0.038	0.06	0.202	0.408	0.347	0.17	0	0.097	0	0	0.058	0.069
Mir467e	chr1	10708387	10708415	-	28	1	Mir467e|Mirn467e|-|-|ncRNA	0	0	0	0	0	0	0	0	0	0	0	0	0	0	0	0	1.122	0	0	1.274	0	0	0	0	0	1.323	0	0	0	0	0	0	0	0	0	0	0	0	0	0	0	0
Prex2	chr1	10993465	11303682	+	13554	1	Prex2|6230420N16Rik|AI316880|AI553603|C030045D06Rik|D430013K02|Depdc2|P-Rex2|-|1 A3|1|protein-coding	1.347	1.074	1.381	1.069	2.243	1.546	2.391	1.628	4.154	3.091	4.513	3.233	1.95	1.396	2.201	1.604	3.134	1.946	3.131	2.447	3.641	3.226	3.822	3.715	5.265	6.33	5.623	7.066	7.158	4.706	7.258	5.036	4.606	4.433	4.965	4.792	3.537	2.406	3.821	2.81	1.761	1.833
A830018L16Rik	chr1	11414105	11975902	+	8438	1	A830018L16Rik|-|-|1 A2|1|protein-coding	0.02	0.053	0.038	0.017	0.006	0.011	0.039	0.02	0.042	0.054	0.034	0.034	0.021	0.016	0.031	0.017	0.022	0.006	0.045	0.008	0.038	0.022	0.059	0.027	0.023	0.026	0.021	0.029	0.006	0	0.022	0.014	0.01	0.005	0.025	0.013	0.056	0.039	0.059	0.075	0.026	0.024
Gm17644	chr1	12667563	12673090	+	3195	1	Gm17644|4932411L15|RP24-331K22.3|1 A3|1|ncRNA	1.031	0.642	0.793	0.794	1.037	0.894	1.013	1.043	0.952	1.052	1.074	1.188	0.93	0.94	0.745	0.982	0.649	0.421	0.805	0.748	0.756	0.654	0.804	0.763	0.891	0.545	0.779	0.727	0.706	0.638	0.571	0.744	1.052	0.6	0.533	0.736	0.771	0.539	0.68	0.662	0.489	0.769
Sulf1	chr1	12692430	12860372	+	5634	1	Sulf1|AI467640|AW121680|mKIAA1077|-|1 A3|1|protein-coding	10.627	7.989	10.82	7.963	9.965	8.925	10.26	9.895	7.997	7.451	8.925	8.204	9.77	8.63	10.205	9.518	22.152	14.555	22.415	15.256	22.686	19.067	25.22	21.981	14.494	15.359	14.419	15.132	21.972	17.57	24.579	18.471	23.196	17.971	23.825	18.07	33.282	22.205	32.779	25.293	6.989	5.587
Slco5a1	chr1	12866550	12991135	-	10950	1	Slco5a1|4732454B15|A630033C23Rik|AA407151|-|1 A3|1|protein-coding	0.109	0.126	0.161	0.132	0.203	0.407	0.193	0.373	0.047	0.042	0.029	0.036	0.16	0.266	0.145	0.263	0.052	0.061	0.057	0.065	0.245	0.249	0.313	0.248	0.534	0.447	0.482	0.435	0.019	0	0	0	0.126	0.171	0.167	0.264	0.005	0.021	0.015	0.009	0.081	0.139
Prdm14	chr1	13113428	13127163	-	2576	1	Prdm14|-|-|1 A3|1|protein-coding	0	0	0	0	0	0	0	0	0.031	0	0	0	0	0	0	0	0.012	0	0.013	0.028	0	0	0	0.036	0	0.014	0	0	0	0	0.014	0	0.017	0	0	0	0	0	0	0	0	0
Ncoa2	chr1	13139159	13374083	-	13863	1	Ncoa2|9530095N19|D1Ertd433e|GRIP-1|Grip1|KAT13C|SRC-2|TIF-2|TIF2|bHLHe75|-|1 A3-A5|1 4.12 cM|protein-coding	3.964	3.871	3.348	4.481	4.512	5.317	3.948	5.249	4.597	4.359	4.591	4.452	4.283	4.327	4.033	4.037	6.695	6.173	6.412	6.424	5.237	4.913	4.817	5.102	5.876	5.106	5.215	5.212	5.364	4.978	4.839	5.166	6.502	5.49	5.604	5.533	7.235	6.571	7.098	7.265	3.951	3.617
AK171953	chr1	13343588	13347054	-	3466	1	0	0.222	0.151	0.213	0.314	0.313	0.084	0.275	0.149	0.148	0.231	0.255	0.227	0.176	0.223	0.292	0.208	0.236	0.149	0.271	0.288	0.248	0.17	0.18	0.412	0.191	0.139	0.164	0.176	0.252	0.165	0.295	0.201	0.211	0.169	0.288	0.313	0.234	0.242	0.193	0.228	0.225	0.057
Tram1	chr1	13564702	13589864	-	2865	1	Tram1|1810049E02Rik|TRAMP|-|1 A3|1|protein-coding	39.123	39.393	42.378	43.993	28.884	28.835	32.603	31.717	41.183	40.517	44.789	48.562	36.595	35.623	40.106	43.147	44.243	46.724	46.203	51.588	39.419	38.367	42.702	42.471	50.038	58.622	54.806	58.065	40.487	39.483	44.396	45.18	43.66	46.611	48.766	52.79	53.536	45.192	57.223	49.067	30.564	35.351
Lactb2	chr1	13625900	13660509	-	1872	1	Lactb2|Cgi-83|E430032H21Rik|-|1 A3|1|protein-coding	11.377	9.55	10.581	8.363	17.172	12.306	15.273	12.65	9.851	9.202	9.218	8.721	12.858	12.391	13.415	10.344	12.706	11.683	12.961	11.26	8.979	9.022	9.143	8.482	12.097	10.982	11.683	10.798	15.258	14.248	14.767	14.764	16.849	13.803	15.522	12.944	16.104	16.403	16.54	17.597	12.275	10.288
Xkr9	chr1	13668771	13701723	+	1917	1	Xkr9|Gm1620|XRG9|-|1 A3|1|protein-coding	0.045	0.058	0.017	0.113	0.028	0.025	0	0	0.021	0.04	0.018	0	0	0.047	0.023	0.056	0.033	0.027	0.054	0	0.056	0.024	0.017	0.024	0.061	0.039	0.046	0.021	0.08	0	0.038	0.03	0	0.041	0	0.019	0.096	0	0	0.033	0	0.069
Gm5523	chr1	13785685	13786929	-	1244	1	Gm5523|EG433273|-|1 A3|1|pseudo	0.069	0.06	0.18	0.233	0.087	0.156	0.267	0.046	0	0	0.085	0.115	0	0.146	0.071	0.058	0.076	0.125	0.056	0.057	0.086	0.109	0.053	0.074	0.125	0.149	0.14	0	0.041	0.102	0.205	0.14	0.104	0.063	0.134	0.058	0.126	0.075	0.027	0.102	0.448	0.16
Eya1	chr1	14168958	14310199	-	4404	1	Eya1|bor|-|1 A3|1 4.31 cM|protein-coding	0.029	0.034	0.007	0.049	0.037	0.154	0.057	0.091	1.739	1.752	1.309	1.667	0.079	0.165	0.06	0.115	2.925	3.252	2.913	3.701	0.098	0.175	0.172	0.136	0	0.025	0.05	0.028	0.012	0.014	0.025	0	0.02	0.009	0	0.016	1.369	1.268	0.881	1.119	0.051	0.03
Kcnb2	chr1	15312452	15714214	+	5305	1	Kcnb2|9630047L19Rik|BB130875|Kv2.2|-|1 A3|1 4.5 cM|protein-coding	0	0	0	0	0	0	0	0	0	0	0	0	0	0	0	0	0	0	0	0	0	0	0	0	0	0	0	0	0	0	0	0	0	0	0.008	0	0	0	0	0	0	0
Terf1	chr1	15805646	15844052	+	4587	1	Terf1|Pin2|Trbf1|Trf1|-|1 E3|1 4.88 cM|protein-coding	3.021	2.408	2.557	2.117	2.439	2.374	3.474	1.967	2.488	2.29	2.621	2.107	3.333	2.509	3.006	2.272	4.083	3.246	4.054	3.305	2.587	2.475	2.619	2.328	2.49	2.293	2.684	2.123	2.795	3.067	2.882	2.552	2.48	2.173	2.411	2.129	3.463	3.732	3.433	3.532	3.648	2.432
Sbspon	chr1	15853862	15892722	-	2737	1	Sbspon|Gm106|Rpesp|-|1 A3|1|protein-coding	0.016	0	0	0	0	0.018	0.015	0	0	0	0	0	0	0	0	0	0.08	0.151	0.102	0.078	0.255	0.232	0.325	0.387	0.028	0	0	0.015	0	0	0	0	0	0	0	0	0.029	0	0.012	0	0	0
4930444P10Rik	chr1	16065979	16093041	-	1547	1	4930444P10Rik|-|-|1 A3|1|protein-coding	0.028	0.024	0.166	0	0.105	0.031	0.054	0.037	0.051	0.025	0.023	0.093	0.085	0.088	0.114	0.07	0.02	0	0.112	0.023	0.069	0	0.043	0.149	0	0.024	0.085	0.079	0.066	0.041	0.047	0.037	0	0.051	0.027	0.047	0.068	0.03	0.108	0.061	0.072	0.043
Rpl7	chr1	16101296	16104433	-	921	1	Rpl7|Rpl7a|Surf-3|-|1 A3|1|protein-coding	325.546	347.893	373.381	292.04	309.051	333.361	319.219	290.81	295.447	301.553	333.902	312.428	353.564	354.909	360.451	373.924	470.983	542.141	440.647	473.919	402.741	441.168	372.027	393.556	462.949	480.874	447.24	484.795	522.707	576.925	597.343	565.073	476.13	508.412	543.475	457.03	547.567	586.116	600.782	530.776	368.317	368.266
Rdh10	chr1	16105882	16132550	+	2282	1	Rdh10|3110069K09Rik|4921506A21Rik|AI875664|AW549993|D1Ertd762e|m366Asp|-|1 A3|1 4.94 cM|protein-coding	16.566	14.883	13.736	12.292	12.849	15.206	11.474	15.187	30.887	33.125	28.449	32.241	13.381	18.236	12.221	16.529	27.126	25.377	24.555	23.96	29.534	18.305	30.015	16.92	15.629	8.993	13.811	8.661	21.617	20.196	20.164	17.875	14.973	12.454	15.156	11.553	18.139	13.537	18.843	13.231	4.35	3.318
Stau2	chr1	16228810	16519302	-	5070	1	Stau2|-|-|1 A3|1|protein-coding	3.02	2.893	3.047	2.445	3.331	3.322	3.257	3.004	2.196	2.17	2.288	2.288	3.55	3.301	3.545	3.812	3.142	2.774	3.065	3.074	2.849	2.472	2.947	2.723	2.468	1.688	2.523	1.913	3.247	2.988	3.443	2.766	2.652	2.537	2.796	2.147	1.706	1.799	1.866	1.775	3.498	3.55
Ube2w	chr1	16540788	16619338	-	5326	1	Ube2w|6130401J04Rik|-|1 A3|1|protein-coding	7.829	8.269	8.329	7.77	5.74	7.242	6.833	7.058	7.703	8.097	8.319	8.725	7.152	7.498	8.016	8.863	8.785	8.174	9.588	10.125	7.734	8.687	9.103	8.935	7.596	8.791	8.606	9.037	8.829	10.064	11.046	10.792	8.244	8.61	9.561	9.248	10.459	10.578	11.508	11.119	5.362	5.911
Tceb1	chr1	16642765	16657042	-	995	1	Tceb1|2610043E24Rik|2610301I15Rik|AA407206|AI987979|AW049146|-|1 A3|1|protein-coding	27.894	27.607	38.237	33.508	24.557	22.715	38.869	32.29	24.089	24.377	32.09	30.081	27.572	28.111	41.313	40.338	30.853	29.932	42.342	39.573	28.282	26.74	36.95	37.557	29.106	33.208	40.055	36.371	33.602	31.925	48.263	41.928	31.007	32.531	43.074	39.727	51.506	36.471	50.475	49.263	28.139	32.773
D030040B21Rik	chr1	16657552	16662278	+	2781	1	D030040B21Rik|D030040B21|RP23-382H8.4|1 A3|1|ncRNA	0.031	0.094	0.184	0.208	0.156	0.052	0.134	0.083	0.156	0.137	0.153	0.116	0.204	0.131	0.095	0.169	0.09	0.205	0.162	0.051	0.154	0.049	0.118	0.116	0.154	0.08	0.126	0.073	0.258	0.046	0.079	0.104	0.062	0.112	0.105	0.091	0.094	0.084	0.084	0.102	0.321	0.096
Tmem70	chr1	16665191	16678275	+	1725	1	Tmem70|1110020A09Rik|2210416J16Rik|-|1 A3|1|protein-coding	12.073	10.255	12.338	9.244	9.286	9.399	10.2	8.863	9.614	8.437	9.47	8.8	11.498	10.731	12.234	10.181	12.368	12.199	13.562	11.289	14.414	12.029	12.173	11.392	12.857	9.9	12.957	10.726	15.161	14.503	15.052	13.469	12.764	13.688	12.724	11.133	13.297	12.325	12.793	11.425	11.252	10.78
Ly96	chr1	16688456	16709605	+	592	1	Ly96|ESOP-1|MD-2|MD2|-|1 A3|1|protein-coding	8.019	6.241	5.035	4.897	4.586	7.439	6.379	6.99	5.403	7.226	7.168	9.011	7.084	7.99	6.847	8.041	8.864	9.782	9.277	10.483	7.439	11.121	10.452	9.64	9.349	10.137	7.448	11.29	5.284	5.699	4.75	7.145	10.554	14.858	11.165	12.951	7.882	9.43	8.924	8.963	5.841	7.404
Jph1	chr1	16994940	17097889	-	4796	1	Jph1|ENSMUSG00000054314|JP-1|Jp1|-|1|1 A4|protein-coding	0.535	0.482	0.521	0.363	0.43	0.484	0.407	0.455	0.148	0.175	0.258	0.202	0.291	0.171	0.386	0.271	0.21	0.248	0.268	0.164	0.202	0.265	0.309	0.345	0.333	0.332	0.319	0.348	0.235	0.133	0.137	0.109	0.171	0.13	0.13	0.128	0.148	0.194	0.139	0.224	0.14	0.125
Gdap1	chr1	17145373	17164270	+	5441	1	Gdap1|-|-|1|1 A4|protein-coding	0.008	0	0.012	0.027	0.03	0.018	0.053	0.106	0	0	0.019	0.007	0	0	0	0.033	0.231	0.076	0.236	0.105	0.039	0.042	0.073	0.051	0.1	0.129	0.144	0.052	0.047	0.012	0.06	0.021	0.024	0.014	0.008	0.013	0.029	0.051	0.018	0.041	0	0
AK135932	chr1	17168405	17173103	+	1002	1	0	0	0	0	0	0	0	0	0	0	0	0	0	0	0	0	0	0	0	0	0	0	0	0	0.046	0	0	0	0	0	0	0	0	0	0	0	0	0	0	0	0	0	0
Pi15	chr1	17601901	17630939	+	6910	1	Pi15|P24TI|P25TI|PI-15|SugarCrisp|-|1|1 A4|protein-coding	5.106	5.471	5.381	6.262	5.901	6.317	6.269	7.353	11.475	10.038	11.723	11.337	4.931	5.832	5.037	7.51	8.681	10.176	9.664	13.781	22.499	15.369	22.102	19.028	35.678	56.958	39.622	62.552	1.506	1.262	1.728	1.434	12.708	16.174	13.343	20.024	2.291	2.538	2.69	3.455	1.647	2.912
AK038933	chr1	17676027	17727646	-	2251	1	LOC102634913|-|-|-|ncRNA	0.095	0.083	0.071	0.064	0.048	0.129	0.24	0.077	0.07	0.051	0.063	0.064	0.116	0.121	0.137	0.16	0.084	0.161	0.093	0.143	0.215	0.02	0.073	0.164	0.242	0.362	0.078	0.145	0.023	0.113	0.146	0.129	0.096	0.156	0.203	0.177	0.175	0.124	0.149	0.112	0	0.089
Crispld1	chr1	17727052	17766207	+	4056	1	Crispld1|Cocoacrisp|Lcrisp1|-|1 A4|1|protein-coding	0.063	0.064	0.079	0.107	0.094	0.048	0.082	0.128	0.146	0.132	0.183	0.159	0.108	0.112	0.033	0.053	0.294	0.293	0.394	0.484	1.231	1.175	1.031	1.259	0.778	1.142	1.065	1.477	0.076	0.016	0.036	0	0.117	0.096	0.102	0.178	0.019	0.011	0.025	0.055	0.028	0.033
Defb41	chr1	18250978	18265138	-	464	1	Defb41|9230102D03Rik|Bd-41|Defb16|-|1 A3|1|protein-coding	0	0	0	0	0	0	0	0	0	0	0	0	0	0	0	0	0	0	0	0.077	0	0	0	0	0	0	0	0	0	0	0	0	0	0	0	0	0	0	0	0	0	0
Tfap2d	chr1	19103022	19166332	+	1730	1	Tfap2d|Tcfap2d|-|1 A3|1|protein-coding	0	0	0	0	0	0	0	0	0	0	0	0	0	0	0	0	0	0	0	0	0	0	0	0	0	0	0	0	0	0	0	0	0	0	0	0	0	0	0	0	0	0
Tfap2b	chr1	19208914	19238845	+	6542	1	Tfap2b|AI606113|AP-2(beta)|E130018K07Rik|Tcfap2b|-|1|1 A2-A4|protein-coding	0.013	0.029	0.01	0.022	0.017	0.015	0.019	0.009	0.018	0.006	0.022	0.005	0.013	0.021	0.007	0.017	0.024	0.008	0.011	0.016	0.016	0.021	0.005	0	0.006	0	0.007	0.006	0.024	0.01	0.022	0.027	0.02	0	0.019	0.006	0.012	0.014	0.01	0.014	0	0
Pkhd1	chr1	20057779	20618057	-	13751	1	Pkhd1|AI118496|AI182499|FPC|Tigm1|-|1|1 A2-A5|protein-coding	0	0	0	0	0	0.007	0	0	0	0	0	0	0.003	0	0	0.005	0	0	0.003	0	0	0	0.005	0.003	0	0	0	0	0	0.005	0	0	0	0	0	0	0.011	0	0.015	0.002	0	0
Mir133b	chr1	20679010	20682887	+	3876	1	Mir133b|Mirn133b|-|1|1|ncRNA	0	0	0.008	0	0	0	0	0.015	0	0	0	0	0.011	0	0	0	0	0	0	0	0	0	0.017	0	0	0	0	0	0.013	0	0	0.015	0.011	0	0	0	0.007	0.024	0	0	0	0
Il17f	chr1	20777146	20784270	-	1214	1	Il17f|C87042|IL-17F|-|1 A4|1|protein-coding	0.035	0.031	0.053	0	0.045	0	0.068	0	0	0.031	0	0	0.036	0	0	0.089	0	0	0.029	0	0.044	0	0.027	0.076	0	0	0	0	0	0	0	0	0	0.032	0.034	0.03	0	0	0.055	0.078	0	0
AK205147	chr1	20803012	20803381	+	369	1	0	0	0	0	0	0	0	0	0	0	0	0	0	0	0	0	0	0	0	0	0	0	0	0	0	0	0	0	0	0	0.173	0	0	0	0	0	0	0	0	0	0	0	0
Mcm3	chr1	20803014	20820213	-	2851	1	Mcm3|AL033361|C80350|Mcmd|P1|p1.m|-|1|1 A3-A5|protein-coding	7.32	3.26	6.745	3.432	5.219	2.631	6.768	2.278	3.67	3.296	4.415	4.634	6.236	4.18	6.66	4.136	4.309	3.464	4.731	3.052	6.517	5.16	7.377	5.456	6.371	4.47	5.987	4.832	7.518	9.78	8.902	9.511	5.169	5.896	5.001	6.355	10.951	9.987	10.907	8.685	23.241	11.461
6720483E21Rik	chr1	20888650	20890473	-	1113	1	6720483E21Rik|-|RP23-191A12.5|1|1|ncRNA	0.307	0.034	0.288	0.195	0.098	0.043	0.522	0.207	0.071	0.103	0.127	0.129	0.039	0.123	0.238	0.259	0.48	0.418	0.25	0.192	0.193	0.122	0.207	0.041	0.175	0.2	0.275	0.33	0.092	0.343	0.262	0.052	0.077	0.105	0.037	0.032	0.612	0.711	0.691	0.681	0.1	0.179
Paqr8	chr1	20890622	20938756	+	4462	1	Paqr8|1700019B16Rik|3110001D06Rik|-|1|1 A5|protein-coding	6.997	6.558	7.004	6.676	14.299	19.849	14.601	19.219	4.531	4.289	4.271	4.485	12.199	14.015	12.106	15.258	4.606	4.276	4.394	4.348	18.065	14.867	18.877	16.224	17.13	16.662	18.833	15.399	6.735	6.563	6.605	7.493	8.884	6.834	9.512	6.857	14.176	12.908	14.598	12.698	8.35	10.598
Efhc1	chr1	20951626	20990841	+	2185	1	Efhc1|1700029F22Rik|mRib72-1|myoclonin1|mCG_7901|1|1 A5|protein-coding	1.018	0.974	1.32	1.294	1.267	1.019	0.912	1.289	0.777	0.909	1.003	0.803	1.3	1.79	1.311	1.601	2.862	3.36	3.007	3.314	2.237	2.597	1.928	2.612	3.211	3.713	3.197	3.674	1.291	1.748	1.337	1.724	2.406	2.648	3.139	2.582	1.98	2.3	2.173	2.371	0.613	0.821
Tram2	chr1	21001397	21079225	-	1367	1	Tram2|C330003D03Rik|-|1 A4|1|protein-coding	7.164	6.935	6.565	9.438	7.547	7.364	6.223	10.301	6.008	6.622	6.932	8.302	6.935	7.22	7.155	7.808	8.896	9.342	8.595	9.941	10.489	9.931	9.463	10.874	11.976	11.869	11.528	12.402	6.227	7.264	7.64	9.071	14.058	15.099	13.35	16.244	9.991	8.508	9.858	8.548	9.629	7.336
AK138554	chr1	21166498	21187627	+	369	1	0	0.116	0	0	0	0.147	0.262	0	0.467	0.214	0	0	0.097	0	0	0	0	0.085	0.14	0.188	0	0.437	0.246	0.268	0.499	0.106	0.201	0.237	0.11	0.417	0.518	0	0	0.117	0	0.113	0.294	0.142	0	0.091	0	0.302	0
Tmem14a	chr1	21218631	21230167	+	1284	1	Tmem14a|5730496E24Rik|C85783|PTD011|-|1 A4|1|protein-coding	1.998	1.453	1.448	1.75	1.311	1.47	1.616	1.835	0.769	1.071	0.964	1.227	0.953	1.381	1.304	1.854	1.248	1.57	1.137	1.583	1.673	1.238	1.82	2.115	2.793	3.404	3.06	2.793	1.597	1.983	1.536	2.301	2.785	2.344	2.752	2.591	4.349	2.645	3.568	3.222	0.521	0.724
Gsta3	chr1	21240585	21265575	+	1591	1	Gsta3|Gst2-3|-|1 A4|1 6.5 cM|protein-coding	0.081	0.235	0.161	0.182	0.205	0.213	0.209	0	0.223	0.24	0.156	0.225	0.137	0.229	0.249	0.227	0.138	0.26	0.131	0.179	0	0.285	0.186	0.174	0.122	0.256	0.082	0.231	0	0.04	0.023	0.036	0.054	0.074	0.131	0	0.33	0.234	0.189	0.278	0	0.209
Kcnq5	chr1	21398403	21961942	-	6949	1	Kcnq5|7730402H11|9230107O05Rik|AA589396|D1Mgi1|-|1|1 A5|protein-coding	0	0	0	0.01	0	0.007	0	0	0	0.005	0	0	0	0	0	0	0.317	0.439	0.295	0.611	0.742	0.601	0.53	0.51	0.056	0.048	0.069	0.047	0.015	0.018	0.032	0.025	0.019	0.028	0.03	0.047	0.106	0.1	0.077	0.095	0	0
4933415F23Rik	chr1	23100474	23102253	-	1778	1	4933415F23Rik|-|-|1 A5|1|protein-coding	0	0	0	0	0	0	0	0	0	0	0	0	0	0	0	0	0	0	0	0	0	0.051	0	0	0	0	0	0	0	0	0	0	0	0	0	0	0.029	0	0.019	0	0	0
Mir30c-2	chr1	23291701	23291784	+	83	1	Mir30c-2|Mirn30c-2|-|1|1|ncRNA	0	0	0	0	0	0	0	0	0	0	0	0	0	0.548	0	0	0	0	0	0	0	0	0	0	0	0	0	0	0	0	0	0	0	0	0	0	0	0.561	0	0	0	0
Ogfrl1	chr1	23366424	23383175	-	4829	1	Ogfrl1|2210417C17Rik|-|1 A5|1|protein-coding	3.649	4.359	3.644	2.792	2.71	2.195	2.587	1.904	4.8	4.256	4.357	3.781	4.053	4.125	4.169	3.734	3.585	3.94	3.621	3.132	9.197	7.522	7.811	6.795	2.333	1.994	2.35	2.152	2.676	3.322	2.564	3.228	2.686	2.445	2.78	1.917	1.401	1.59	1.357	1.563	2.518	1.829
B3gat2	chr1	23761926	23847858	+	4721	1	B3gat2|GlcAT-S|Glcats|-|1 A4-B|1|protein-coding	0.009	0	0	0	0	0	0	0	0	0	0	0	0.009	0	0	0	0	0	0	0	0.011	0	0.007	0	0.008	0	0	0	0	0	0	0	0	0	0	0	0	0	0	0	0	0
Smap1	chr1	23844846	23922289	-	3328	1	Smap1|1700056O10Rik|4921514B13Rik|4921525H11Rik|AI462175|-|1 A5|1|protein-coding	15.69	16.62	15.785	13.96	14.244	16.098	15.935	14.352	15.543	15.988	16.192	16.309	15.857	17.26	17.409	15.701	17.401	18.473	18.686	17.233	17.557	17.463	17.248	15.004	19.875	19.724	21.354	19.128	19.954	18.726	21.2	16.087	22.774	23.258	23.833	22.092	19.141	20.801	20.175	18.885	15.485	14.209
1110058L19Rik	chr1	23995939	24005640	-	660	1	1110058L19Rik|1700001E18Rik|C6orf57|-|1 A5|1|protein-coding	4.082	5.202	3.934	3.844	2.879	5.06	3.898	4.703	3.051	4.341	5.304	3.255	4.038	4.755	3.471	4.152	6.284	5.405	5.425	4.809	5.126	6.054	4.039	3.835	4.488	5.5	4.035	3.89	4.351	5.883	5.533	5.706	6.202	5.686	4.346	4.055	5.561	7.965	5.016	6.508	4.056	3.119
Fam135a	chr1	24010758	24100341	-	7934	1	Fam135a|4921533L14Rik|AI256732|AI835491|-|1 A5|1|protein-coding	4.646	4.459	5.054	5.262	5.927	4.74	6.24	6.455	4.922	4.323	5.424	4.991	4.064	3.738	4.254	4.532	8.099	7.299	8.013	8.627	6.105	5.591	6.185	6.201	6.829	6.546	7.488	7.13	6.593	5.512	6.481	6.105	7.174	6.085	7.136	7.179	5.881	4.802	5.997	5.736	3.599	3.834
Col9a1	chr1	24177610	24252738	+	4037	1	Col9a1|Col9a-1|-|1 A5|1 9.95 cM|protein-coding	0	0	0	0	0.013	0	0	0	0.137	0.038	0.149	0.089	0.011	0	0.011	0	0	0	0	0	0	0	0	0	0.068	0.009	0.022	0	0	0	0	0	0	0	0	0	0.013	0.012	0.017	0	0	0
Col19a1	chr1	24257683	24587437	-	10952	1	Col19a1|-|-|1|1 A3|protein-coding	0.008	0.003	0.018	0.013	0.015	0.013	0.008	0.01	0.018	0	0.013	0.003	0.032	0.012	0.012	0.023	0.003	0	0.003	0	0.02	0.033	0.036	0.034	0.004	0	0	0	0.014	0	0.01	0.005	0.028	0.007	0.034	0.02	0.012	0.004	0.018	0.014	0	0.012
Atpase6	chr1	24613971	24614812	+	841	2	0	0.61	0.71	0.343	0.689	0.775	0.748	0.592	0.957	0.61	0.273	0.757	0.809	0.571	0.541	0.367	0.386	0.411	0.553	0.785	0.594	0.319	0.486	0.47	0.602	0.278	0.485	0.104	0.291	0.549	0.454	0.217	0.413	0.41	0.279	0.247	0.172	0.561	0.387	0.517	0.263	0.133	0.79
Lmbrd1	chr1	24678544	24766301	+	5466	1	Lmbrd1|0910001K20Rik|AV347960|-|1 A5|1|protein-coding	6.392	5.988	6.046	6.298	6.219	7.349	7.713	7.739	7.39	6.813	7.536	7.637	7.329	7.139	7.182	7.745	9.997	8.797	9.66	9.677	7.025	7.343	7.051	6.955	7.145	7.936	7.683	7.911	7.346	7.395	8.411	7.728	6.811	7.13	7.894	7.649	10.22	9.541	10.913	10.996	5.408	6.488
Bai3	chr1	25067476	25829707	-	8323	1	Bai3|A830096D10Rik|-|1 A5|1|protein-coding	0	0	0	0	0	0	0	0	0	0	0	0	0	0	0	0	0	0	0	0	0	0	0	0	0	0	0	0	0	0	0	0	0	0	0	0.004	0	0	0	0	0	0
Gm20172	chr1	25276404	25277954	-	1549	1	Gm20172|-|-|1|1 10.48 cM|protein-coding	0	0	0.021	0	0	0.031	0	0	0	0	0	0	0.028	0.029	0.028	0.023	0	0	0.045	0	0	0.029	0.042	0.03	0	0	0	0.053	0	0	0.047	0	0.028	0.025	0	0	0.017	0.03	0.022	0.041	0	0.043
AK050085	chr1	27884046	27902187	+	1790	1	Gm5524|EG433281|-|1 A5|1|unknown	0	0	0	0	0	0	0	0	0	0	0	0	0	0	0	0	0	0	0	0	0	0	0	0	0	0	0	0	0	0	0	0	0	0	0	0	0	0	0	0	0	0
AK087209	chr1	30718554	30719961	-	1163	1	Gm9898|ENSMUSG00000053185|-|-|unknown	0	0	0	0	0	0	0	0	0	0	0	0	0	0	0	0	0	0	0	0	0.046	0	0.028	0.04	0	0	0	0	0	0	0	0	0	0.101	0.036	0.031	0	0	0	0	0	0
Phf3	chr1	30802342	30873872	-	9365	1	Phf3|2310061N19Rik|mKIAA0244|-|1 A5|1|protein-coding	10.727	12.043	11.123	11.222	11.944	12.532	12.371	12.367	12.624	14.198	13.559	12.23	12.11	11.442	12.1	11.56	15.796	15.26	15.905	16.212	16.905	16.285	16.782	15.932	13.264	14.394	14.655	14.387	17.325	17	18.086	16.42	17.953	19.039	18.199	18.76	20.829	20.81	20.673	21.483	11.53	11.013
Ptp4a1	chr1	30940303	30949755	-	4116	1	Ptp4a1|AA415290|AU019864|C130021B01|Prl-1|-|1 B|1|protein-coding	26.463	20.583	24.615	22.416	20.092	16.814	21.474	18.949	19.734	18.254	22.216	20.911	22.702	21.823	23.057	23.988	27.292	27.598	27.025	30.727	29.748	27.842	28.892	29.384	29.195	30.68	28.688	29.654	37.986	34.442	39.686	36.967	31.123	31.171	32.945	34.03	37.372	32.824	36.719	36.448	20.787	18.556
4931428L18Rik	chr1	31141078	31222656	-	1532	1	4931428L18Rik|4930563O14Rik|-|1 A5-B|1|ncRNA	0	0	0	0	0	0	0	0	0	0	0	0	0	0	0	0	0	0	0	0	0	0	0	0	0.025	0.048	0	0	0	0	0	0	0.056	0	0	0	0.017	0	0	0	0	0
Lgsn	chr1	31176435	31204725	+	1892	1	Lgsn|Gluld1|Lgs|lengsin|-|1 B|1|protein-coding	0	0	0	0	0	0	0	0	0	0	0	0.019	0	0	0	0	0	0	0	0	0	0	0	0.024	0	0.02	0	0	0	0	0	0	0	0.021	0	0	0	0	0	0	0	0
Gm4850	chr1	31264847	31268061	+	911	1	Gm4850|EG226957|-|1 B|1|pseudo	0	0.082	0	0	0	0	0	0	0	0	0	0	0	0	0	0	0	0	0	0	0	0	0	0	0	0	0	0	0	0.07	0	0	0	0	0	0	0	0	0	0	0	0
Khdrbs2	chr1	32172806	32657738	+	8944	1	Khdrbs2|6330586C16Rik|Slim1|Slm1|-|1 B|1|protein-coding	0.01	0.013	0.014	0.008	0.018	0.016	0.014	0.006	0.022	0.017	0.004	0.004	0.024	0.01	0.01	0.012	0.011	0.029	0.008	0.028	0	0.005	0.015	0.015	0.009	0.008	0	0.018	0.017	0.007	0	0	0.019	0.004	0.019	0.008	0.012	0.031	0.034	0.011	0	0
Gm9839	chr1	32519560	32520999	-	1436	1	Gm9839|ENSMUSG00000049830|Senp15|-|1A5|1|protein-coding	0	0	0	0	0	0	0	0	0	0	0	0	0	0	0	0	0	0	0.024	0	0	0	0	0	0	0	0	0	0	0	0	0	0	0	0	0	0	0.032	0	0	0	0
Gm5415	chr1	32543546	32547293	-	3746	1	Gm5415|EG408191|Senp14|-|1 B|1|protein-coding	0	0	0.034	0.019	0.029	0	0.033	0.015	0.032	0.02	0.009	0.019	0.07	0.024	0.024	0.039	0.034	0.041	0.028	0.019	0.043	0.012	0.026	0.012	0.021	0.03	0.012	0.022	0.055	0.119	0.029	0.077	0.058	0.031	0.011	0.039	0.042	0.112	0.071	0.11	0	0
Prim2	chr1	33453808	33669794	-	3540	1	Prim2|AI323589|-|1 B|1 12.7 cM|protein-coding	3.443	2.203	3.776	2.641	3.298	1.914	3.224	1.737	2.119	2.309	2.397	2.721	3.468	2.313	3.783	2.985	3.621	2.512	3.555	2.932	3.428	3.681	4.026	3.354	3.733	3.223	3.342	3.223	2.68	3.219	3.435	3.208	2.86	2.915	3.229	3.862	3.162	2.918	3.108	3.016	8.602	4.39
1700001G17Rik	chr1	33669824	33670712	+	888	1	1700001G17Rik|-|-|1 B|1|ncRNA	0	0.21	0.18	0.245	0.061	0.055	0.28	0.065	0.044	0.086	0.08	0.242	0.049	0.051	0	0.203	0.071	0.233	0.157	0	0.363	0.102	0.148	0.155	0.088	0.125	0.147	0.092	0.115	0.072	0	0.13	0.194	0.132	0.187	0.163	0.177	0.21	0.151	0.142	0	0.224
Rab23	chr1	33719896	33742564	+	6933	1	Rab23|AW545388|opb|opb2|-|1 B|1 12.8 cM|protein-coding	6.6	6.126	6.565	6.022	5.255	5.263	5.752	5.438	4.471	4.749	4.917	4.937	6.509	6.114	7.047	6.231	6.499	6.347	7.145	6.693	6.197	5.966	6.276	5.941	5.004	4.381	5.195	4.203	5.03	4.83	5.636	4.496	5.388	5.216	6.032	5.456	6.447	6.066	6.767	6.209	5.47	6.303
Bag2	chr1	33745484	33757750	-	1808	1	Bag2|2610042A13Rik|BC016230|-|1 B|1|protein-coding	11.756	8.814	13.03	10.423	11.202	9.77	12.554	10.999	6.356	7.88	8.683	9.842	13.748	10.49	14.913	13.004	11.766	11.611	13.42	13.493	9.891	11.326	13.126	12.142	7.502	6.782	9.102	7.19	7.261	7.147	9.109	7.788	9.962	9.687	12.416	10.181	11.933	10.164	12.262	10.272	14.314	13.004
Zfp451	chr1	33761753	33814427	-	5271	1	Zfp451|4930515K21Rik|4933435G09Rik|AI596398|COASTER|Kiaa0576-hp|Znf451|mKIAA1702|-|1 B|1 12.81 cM|protein-coding	5.647	5.502	6.877	6.972	5.182	5.252	5.92	6.597	6.135	6.341	7.071	7.628	5.992	5.911	6.745	7.772	8.686	8.769	9.14	11.165	6.969	6.435	8.58	7.832	6.138	7.056	7.213	7.855	5.341	4.915	6.575	6.903	7.962	7.12	9.811	9.304	7.341	5.914	7.302	7.316	5.396	5.431
Gm15455	chr1	33835899	33838914	-	3014	1	Gm15455|AA692849|OTTMUSG00000022109|-|1 B|1|protein-coding	0	0.037	0.021	0	0	0.032	0.041	0	0.066	0	0.012	0.012	0	0.015	0.029	0.036	0.01	0.034	0.012	0.071	0.053	0	0.022	0.015	0.039	0	0.029	0.027	0	0.021	0	0.019	0.029	0.013	0.014	0.012	0.009	0	0.011	0	0.074	0
Bend6	chr1	33852052	33907621	-	3043	1	Bend6|B230209C24Rik|-|1 B|1|protein-coding	1.672	1.374	1.654	1.524	1.338	0.938	1.35	0.944	1.466	1.029	1.487	1.047	1.809	1.629	2.389	1.635	2.148	1.75	1.702	1.641	1.835	1.223	1.428	1.18	1.012	0.657	1.019	0.737	1.314	1.109	1.212	1.047	1.175	1.285	1.093	1.01	1.559	1.682	1.505	1.235	1.98	1.79
Dst	chr1	33908225	34308662	+	32856	1	Dst|2310001O04Rik|A830042E19Rik|AW554249|BP230|BPAG1-n|Bpag|Bpag1|Macf2|ah|athetoid|dt|mKIAA0728|nmf203|nmf339|-|1 B|1 12.91 cM|protein-coding	14.751	13.727	14.872	15.826	18.969	20.034	20.118	23.089	14.47	14.224	15.472	15.942	16.818	15.747	17.735	17.429	28.394	22.101	31.436	26.452	17.134	16.269	19.168	18.219	15.436	13.194	16.86	13.937	12.987	12.791	14.167	13.609	20.588	16.868	21.301	18.962	15.051	12.288	15.406	14.163	15.376	17.167
Mir6896	chr1	34117359	34117431	+	72	1	Mir6896|mmu-mir-6896|-|-|ncRNA	0.594	0	0	0	0	0	0	0	0	0	0	0	0	0	0	0	0	0	0	0	0	0	0	0	0	0	0	0	0	0	0	0	0	0	0	0	0	0	0	0	0	0
Mir5103	chr1	34433121	34433199	-	78	1	Mir5103|mmu-mir-5103|mu-mir-5103|-|1|1 13.22 cM|ncRNA	0	0	0	0	0	0	0	0	0	0	0	0	0	0	0	0	0	0	0	0	0	0	0	0	0	0	0	0	0	0	0	0	0	0	0	0	0	0	0	0.405	0	0
Ccdc115	chr1	34436670	34439672	-	1694	1	Ccdc115|2310061I09Rik|Ccp1|-|1 B|1|protein-coding	4.266	3.591	4.73	3.38	2.917	3.057	3.086	2.952	3.077	3.766	3.966	4.333	2.734	3.195	3.043	3.108	4.211	5.28	4.658	4.864	4.597	5.361	5.188	4.591	3.935	5.139	4.329	3.801	3.421	3.495	3.816	3.626	3.561	5.446	4.638	4.633	6.298	5.218	6.514	5.276	3.556	3.332
Imp4	chr1	34439829	34445747	+	2230	1	Imp4|AA409888|AV031295|D1Wsu40e|-|1 B|1 13.22 cM|protein-coding	4.353	4.067	5.16	4.81	5.065	4.623	3.926	4.33	4.161	4.728	4.725	5.009	4.8	4.467	3.991	3.93	5.171	6.423	5.05	4.686	4.889	6.312	5.653	5.49	5.471	4.767	4.483	4.752	4.07	4.567	4.029	4.495	5.932	5.697	5.816	5.109	6.019	5.883	5.593	5.778	5.352	5.182
Ptpn18	chr1	34459746	34475733	+	1658	1	Ptpn18|FLP1|HSCF|PTP-HSCF|PTP-K1|Ptpk1|-|1 B|1 13.25 cM|protein-coding	0.026	0.045	0.039	0.044	0.065	0.029	0.075	0.035	0.071	0	0	0.065	0.053	0.055	0	0.043	0.152	0.031	0.126	0.151	0	0	0	0	0	0	0.026	0	0	0	0.022	0.035	0	0	0.025	0	0	0	0.101	0	0	0
AK016244	chr1	34477375	34485611	-	709	1	4930568A12Rik|-|RP24-554B1.5|1|1|unknown	0	0	0	0	0.077	0.068	0	0	0	0	0	0	0	0	0	0	0.044	0	0	0.05	0	0	0	0	0	0	0	0	0	0	0	0	0	0	0	0	0	0	0	0	0	0
Prss39	chr1	34498430	34503062	+	1235	1	Prss39|Tesp1|-|1 B|1|protein-coding	0	0	0	0	0	0	0	0	0	0	0	0	0	0	0	0	0	0	0	0	0	0	0	0	0	0	0	0	0	0	0	0	0	0	0	0	0	0	0	0	0.09	0
Amer3	chr1	34579693	34590944	+	4352	1	Amer3|9430069J07Rik|Fam123c|-|1 B|1|protein-coding	0	0	0	0	0	0	0	0	0	0	0	0	0	0	0	0	0	0	0	0	0	0	0	0	0	0	0	0	0	0	0	0	0	0	0	0	0	0	0	0	0	0
AK082264	chr1	34678188	34724301	+	2669	1	C230030N03Rik|-|-|1 B|1|unknown	0.096	0.154	0.144	0.081	0.203	0.091	0.187	0.043	0.015	0.086	0.079	0.013	0.016	0.068	0.033	0.054	0	0	0	0	0.181	0.204	0.222	0.172	0.117	0.167	0.229	0.107	0.019	0.024	0.123	0.13	0	0	0	0	0.059	0.017	0.138	0.047	0	0
Arhgef4	chr1	34721924	34812754	+	8319	1	Arhgef4|9330140K16Rik|Asef|ENSMUSG00000070955|-|1 B|1|protein-coding	0.447	0.417	0.37	0.401	0.548	0.477	0.579	0.636	0.456	0.478	0.472	0.46	0.373	0.366	0.381	0.386	0.533	0.59	0.455	0.497	0.555	0.546	0.578	0.52	0.412	0.432	0.409	0.416	0.284	0.207	0.259	0.279	0.321	0.385	0.33	0.339	0.306	0.391	0.285	0.201	0.215	0.247
Fam168b	chr1	34813218	34843050	-	5063	1	Fam168b|mKIAA4042|-|1 B|1|protein-coding	23.211	22.225	23.202	23.577	21.396	21.985	20.695	22.681	20.956	22.384	21.881	24.8	22.486	22.916	23.165	22.365	23.98	25.112	24.957	25.818	24.406	26.051	26.381	26.288	26.598	25.929	25.926	25.484	15.962	17.829	17.231	19.798	30.595	31.657	31.192	33.808	25.08	24.139	25.327	25.202	22.605	24.49
Plekhb2	chr1	34849959	34879585	+	5452	1	Plekhb2|2310009M15Rik|AU018239|Evt2|Phdc|evt-2|-|1 B|1|protein-coding	4.801	5.374	5.767	6.195	3.635	3.719	3.889	3.901	3.52	3.72	3.937	4.282	4.423	4.013	4.542	4.286	3.504	4.002	3.781	3.722	2.945	3.148	3.127	3.022	3.003	3.125	2.65	2.833	1.251	1.448	1.232	1.52	3.477	3.793	3.576	3.582	2.058	2.005	2.153	1.889	4.829	4.666
AK003327	chr1	35879845	35881119	+	563	1	1110002O04Rik|-|-|1|1|ncRNA	0.076	0.199	0	0	0.096	0	0	0.102	0.351	0.204	0.063	0.127	0.233	0.162	0	0.256	0	0	0.123	0	0.191	0.242	0.76	0.654	0.138	0.066	0	0.072	0.182	0.113	0	0	0	0	0	0	0.14	0.083	0	0.112	0	0
Hs6st1	chr1	36068400	36106446	+	3714	1	Hs6st1|6Ost1|-|1 B|1|protein-coding	5.872	6.954	5.825	6.616	5.526	5.017	4.413	5.107	7.889	9.472	8.083	10.633	6.058	7.311	5.753	5.292	12.902	17.332	11.971	14.107	8.112	10.88	8.907	10.347	6.014	6.782	5.971	5.563	8.132	11.518	9.066	11.248	6.416	7.221	6.548	6.972	13.905	12.238	12.505	12.45	4.235	3.63
Uggt1	chr1	36140028	36244302	-	10310	1	Uggt1|0910001L17Rik|A930007H10Rik|AA589501|AI414429|AI448372|C820010P03Rik|GT|UGT1|Ugcgl1|-|1 B|1|protein-coding	12.245	12.098	11.876	12.773	10.365	10.933	10.823	11.384	9.855	11.192	10.817	12.29	11.262	11.011	11.252	11.378	11.91	11.921	11.403	12.682	13.246	14.097	14.251	14.69	15.179	17.735	15.065	18.155	8.853	9.385	9.347	10.11	15.305	16.881	15.063	16.599	12.286	11.769	12.061	12.373	12.583	12.838
Mir6897	chr1	36144252	36144313	-	61	1	Mir6897|mmu-mir-6897|-|-|ncRNA	0	0	0	0	0	0	0	0	0	0	0	0	0	0	0	0	0	0	0	0	0	0	0.54	0	0	0	0	0	0	0	0	0	0	0	0	0	0	0	0	0	0	0
Neurl3	chr1	36264602	36273425	-	2830	1	Neurl3|2010300P06Rik|Lincr|-|1 B|1|protein-coding	0.015	0.04	0.023	0.051	0.019	0.017	0.015	0.02	0.07	0.027	0.112	0.101	0.077	0.032	0.031	0.051	0.111	0.055	0.111	0.05	0.076	0.032	0.023	0.163	0.014	0.052	0.046	0.043	0.036	0.067	0	0.02	0.076	0.014	0.044	0.051	0.037	0.066	0.083	0.045	0	0
Arid5a	chr1	36307733	36324029	+	7365	1	Arid5a|D430024K22Rik|Mrf1|-|1 B|1|protein-coding	0.435	0.329	0.483	0.276	0.111	0.105	0.124	0.117	0.327	0.342	0.254	0.384	0.219	0.315	0.173	0.191	0.307	0.386	0.293	0.276	0.357	0.629	0.411	0.575	0.307	0.251	0.237	0.21	0.285	0.311	0.337	0.33	0.252	0.271	0.265	0.246	0.737	0.67	0.649	0.566	0.106	0.252
Kansl3	chr1	36335730	36369181	-	4715	1	Kansl3|4632411B12Rik|4932435K23|AI431067|AI647574|C85723|Kiaa1310|mKIAA1310|-|1 B|1|protein-coding	6.639	7.369	7.321	7.778	7.14	7.791	7.886	7.728	6.633	7.793	7.289	7.965	7.866	7.321	7.438	6.975	9.357	8.641	8.847	8.767	8.258	9.119	8.328	8.814	8.887	9.789	8.295	8.211	6.678	5.981	5.755	6.98	8.883	8.73	8.332	9.166	7.528	7.479	6.73	6.893	8.186	8.916
Mir6898	chr1	36348682	36348758	-	76	1	Mir6898|mmu-mir-6898|-|-|ncRNA	0	0	0	0	0	0	0	0	0	0	0	0	0	0	0	0	0	1.361	0	0.469	0	0	0	0	0	0	0	0.536	0	0	0	0.762	0	0	0.547	0	0.345	0	0	0	0	0.874
Fer1l5	chr1	36372291	36422110	+	6250	1	Fer1l5|4930533C12Rik|-|1 B|1|protein-coding	0	0	0	0	0.026	0.008	0	0	0.013	0	0	0	0	0	0	0	0.005	0	0	0	0	0	0	0	0	0	0	0	0	0	0	0.009	0	0	0	0	0	0	0	0	0	0
Lman2l	chr1	36423186	36445239	-	4061	1	Lman2l|A630028F14Rik|VIP36-like|VIPL|-|1 B|1|protein-coding	3.286	3.639	3.465	3.445	2.741	3.027	2.647	3.567	2.859	3.443	2.673	3.236	3.216	3.55	2.842	3.392	3.946	3.909	3.775	4.084	4.668	4.953	3.866	4.068	3.551	3.722	3.311	3.482	2.071	2.289	1.861	2.269	3.501	3.013	2.835	2.823	4.209	4.17	4.191	3.593	2.939	2.715
Cnnm4	chr1	36471597	36508776	+	4567	1	Cnnm4|5430430O18Rik|Acdp4|-|1 B|1 15.28 cM|protein-coding	2.144	1.561	2.218	1.698	1.225	1.229	1.208	1.007	1.366	1.673	1.494	1.607	1.827	1.693	1.64	1.271	2.305	2.038	2.101	1.742	1.905	2.048	1.867	1.804	1.724	1.371	1.759	1.713	1.179	1.659	1.303	1.472	1.868	1.703	1.484	1.473	1.665	1.477	1.845	1.196	1.661	1.541
Cnnm3	chr1	36511876	36528237	+	5265	1	Cnnm3|Acdp3|Clp3|mACDP3|-|1 B|1 15.3 cM|protein-coding	1.681	2.382	1.54	1.969	1.681	2.381	1.734	2.183	2.19	2.336	1.948	2.23	1.942	2.151	1.389	1.658	3.891	3.85	3.361	3.55	2.774	3.096	2.582	2.823	2.791	2.575	2.006	2.113	2.036	2.152	1.79	1.893	2.783	2.755	2.527	2.411	2.37	2.253	2.223	2.19	1.674	1.943
Ankrd23	chr1	36530534	36539358	-	2138	1	Ankrd23|1110058D09Rik|2310041C05Rik|AI853437|Darp|MARP3|-|1 B|1|protein-coding	0.68	0.855	0.66	1.085	0.99	0.702	0.835	1.237	0.794	0.84	0.86	1.122	0.776	0.915	0.824	0.725	1.102	1.088	0.959	1.134	1.005	1.274	0.785	1.248	0.802	1.473	0.939	0.953	0.6	0.685	0.615	0.84	1.209	0.695	1.089	0.981	1.116	1.044	1.142	0.916	0.73	0.714
Ankrd39	chr1	36538173	36547219	-	2007	1	Ankrd39|9130416N05Rik|C030004B10Rik|-|1 B|1|protein-coding	1.065	1.358	1.357	1.445	1.163	1.085	1.489	1.26	1.082	1.561	1.251	1.659	1.241	1.201	1.273	1.24	1.378	1.597	2.13	1.67	1.418	1.651	1.361	1.949	1.437	1.403	1.392	1.3	0.843	0.856	0.764	1.241	1.825	1.227	1.616	1.297	1.593	1.205	1.633	1.684	1.167	0.927
Sema4c	chr1	36548640	36558381	-	4101	1	Sema4c|AI426163|Semacl1|Semaf|Semai|mKIAA1739|-|1 B|1|protein-coding	1.522	2.484	1.719	2.863	1.761	1.782	2.317	2.074	2.263	2.524	2.466	2.96	2.162	2.262	2.439	2.339	4	4.665	4.111	4.192	2.92	3.299	2.721	2.772	2.538	3.306	2.416	2.683	1.563	1.739	1.603	1.921	3.761	3.46	3.598	3.695	2.57	2.598	2.422	2.58	2.067	2.85
Fam178b	chr1	36562696	36683183	-	2536	1	Fam178b|1700024G10Rik|Gm990|-|1 B|1|protein-coding	0	0	0.013	0	0	0	0.016	0	0	0	0	0	0.017	0.018	0	0	0	0	0	0	0	0	0.013	0.018	0.015	0.015	0	0.016	0	0.1	0	0.023	0.034	0.015	0	0	0	0	0.04	0	0	0.026
Cox5b	chr1	36691487	36693388	+	560	1	Cox5b|-|mCG_17741|1 B|1|protein-coding	29.248	34.723	32.452	33.004	31.125	29.038	30.974	32.535	24.962	29.534	32.266	32.67	34.168	34.517	33.437	27.754	34.788	39.609	34.823	31.017	41.236	47.268	39.967	38.954	41.901	46.238	40.691	40.171	26.464	26.145	30.454	29.902	33.856	37.068	38.6	36.488	26.87	31.32	30.392	26.846	51.79	41.864
Actr1b	chr1	36699202	36709925	-	2054	1	Actr1b|2310066K23Rik|AA960180|AI851923|Arp1b|-|1 B|1|protein-coding	11.555	13.319	11.282	12.139	11.394	11.569	11.435	11.193	11.054	12.906	10.88	13.021	12.91	11.957	12.677	10.99	16.001	16.866	13.336	13.822	16.132	16.291	14.678	15.034	16.073	16.826	13.092	14.365	9.961	13.605	10.632	12.892	16.761	18.861	14.551	16.797	14.371	13.522	13.886	12.655	18.248	14.097
4933424G06Rik	chr1	36714538	36757960	+	1110	1	4933424G06Rik|1700104I15Rik|-|1 B|1|ncRNA	0	0.067	0	0.065	0	0	0.112	0	0.036	0	0.032	0	0.118	0	0	0	0.028	0.093	0.094	0.064	0	0.082	0	0	0.176	0.1	0	0.11	0	0.115	0.033	0.104	0.116	0	0.075	0.065	0	0.042	0.09	0.085	0	0.06
Zap70	chr1	36761798	36782820	+	2721	1	Zap70|Srk|ZAP-70|mrtle|mur|-|1 A4-C1|1 15.41 cM|protein-coding	0.016	0	0	0.027	0	0	0	0.021	0.015	0	0	0.013	0	0	0	0	0.058	0	0.026	0	0	0	0.012	0.017	0	0.041	0	0.015	0	0.023	0	0	0.016	0.029	0	0	0.01	0	0.037	0	0	0
Tmem131	chr1	36792189	36939527	-	6465	1	Tmem131|2610524E03Rik|CC28|D1Bwg0491e|Neg|RW1|YR-23|mKIAA0257|-|1 B|1 15.42 cM|protein-coding	19.693	18.548	18.21	16.592	15.79	17.188	16.098	16.483	17.187	19.68	17.519	19.87	18.569	18.502	18.543	17.47	27.091	29.519	27.201	30.353	25.119	26.828	24.626	25.47	24.894	26.472	24.74	28.165	17.878	18.708	17.889	18.749	33.151	34.714	31.873	32.221	22.318	22.963	21.464	22.467	18.065	17.587
Vwa3b	chr1	37029316	37076995	+	1852	1	Vwa3b|4921511C04Rik|A230074B11Rik|Gm555|mCG_142668|1 B|1|protein-coding	0.023	0	0	0	0	0	0	0	0	0	0	0	0	0	0	0	0.051	0	0.038	0.058	0	0	0	0	0	0	0	0	0	0	0	0	0	0	0	0	0	0	0	0	0	0
4921511C04Rik	chr1	37157333	37187605	+	1296	1	0	0	0	0	0	0	0	0	0	0	0.029	0	0	0	0	0	0	0	0	0	0.028	0	0	0	0.036	0	0	0	0	0	0	0	0	0	0	0	0	0	0	0	0	0	0
Cnga3	chr1	37218278	37263384	+	3815	1	Cnga3|CNG3|-|1 B|1|protein-coding	0	0.029	0.05	0.019	0.028	0	0.011	0.045	0.031	0.02	0.019	0.019	0.023	0.012	0.023	0.009	0.008	0.014	0	0.047	0.07	0.083	0.017	0.036	0.02	0.019	0.034	0.011	0.04	0.033	0.029	0	0.056	0.01	0.054	0.009	0.027	0.024	0	0.025	0.029	0
Inpp4a	chr1	37299893	37410735	+	7398	1	Inpp4a|107kDa|9630012D15|D130048C09Rik|R74740|-|1 B|1 15.46 cM|protein-coding	2.052	1.922	1.859	2.43	2.18	2.08	2.227	2.09	2.701	2.804	2.892	2.88	2.415	2.668	2.656	2.574	4.048	3.173	3.759	3.866	2.512	2.486	2.678	2.725	2.603	2.494	2.673	2.352	2.71	2.53	2.828	2.616	3.862	2.927	3.456	3.349	2.289	2.044	2.414	2.237	1.96	2.002
AK051424	chr1	37299893	37302802	+	2909	1	Inpp4a|107kDa|9630012D15|D130048C09Rik|R74740|-|1 B|1 15.46 cM|protein-coding	0.015	0.038	0.055	0.025	0.019	0.05	0.043	0.059	0.095	0.039	0.049	0.062	0.03	0.047	0.061	0	0.043	0.124	0.072	0.025	0.092	0.031	0.079	0.079	0.067	0.038	0.09	0.042	0.035	0.022	0.05	0.04	0.089	0.054	0.057	0.05	0.036	0.048	0.046	0.054	0.077	0.068
Coa5	chr1	37417085	37430103	-	3855	1	Coa5|1700001A24Rik|6330578E17Rik|Pet191|-|1 B|1|protein-coding	12.591	11.618	11.815	12.371	14.226	14.086	14.887	14.194	13.367	12.257	12.465	13.857	14.63	12.813	13.063	13.105	18.6	17.973	18.007	18.226	18.681	18.468	18.049	20.104	22.659	20.275	21.175	19.695	10.016	10.42	10.193	10.732	22.221	21.802	21.577	20.386	13.505	12.418	13.358	12.691	15.365	13.162
Unc50	chr1	37430172	37439124	+	1399	1	Unc50|1110002A21Rik|GMH1|UNCL|URP|-|1 B|1|protein-coding	4.799	5.522	4.055	5.751	3.842	4.22	3.678	4.355	5.419	6.116	6.395	6.859	5.308	4.616	5.259	4.279	6.805	8.168	6.435	6.119	5.489	6.231	5.317	4.737	6.519	6.196	5.492	4.661	4.655	5.824	4.385	5.177	6.222	7.125	6.418	5.791	5.528	5.587	5.019	5.373	4.545	4.557
Mgat4a	chr1	37439340	37541013	-	7297	1	Mgat4a|9530018I07Rik|GnT-IVa|glcNAc-T-IVa|-|1 B|1|protein-coding	0.885	1.023	0.922	1.083	1.183	1.267	1.234	1.229	1.234	1.22	1.115	1.472	1.317	1.502	1.383	1.413	0.999	1.091	0.834	1.041	0.971	1.108	1.078	1.123	0.903	0.665	0.915	0.637	0.738	0.768	0.686	0.659	0.933	0.616	0.946	0.714	0.32	0.261	0.293	0.251	1.299	0.983
4930594C11Rik	chr1	37485851	37488605	-	2754	1	4930594C11Rik|-|-|1 B|1|pseudo	0.093	0.054	0.035	0	0.039	0.018	0.075	0.104	0.029	0.055	0.077	0.117	0.095	0	0.048	0.092	0.034	0.019	0.05	0.026	0.078	0.016	0.024	0.134	0.042	0.04	0.048	0.044	0.056	0.069	0.027	0.021	0.078	0.014	0.03	0.066	0.048	0.017	0.073	0.023	0	0
2010300C02Rik	chr1	37611676	37719811	-	4780	1	2010300C02Rik|-|-|1 B|1|protein-coding	0.009	0	0.007	0.015	0	0.02	0.009	0	0	0	0	0.007	0	0	0	0	0.033	0.065	0.022	0.037	0.011	0.038	0.007	0	0	0	0	0	0	0	0	0	0	0	0	0	0	0	0	0	0	0
Tsga10	chr1	37754776	37865298	-	6458	1	Tsga10|4933432N21Rik|AI843383|Gm217|Mtsga10|-|1 B|1|protein-coding	0.993	0.884	0.978	0.999	0.959	1.177	1.067	1.282	0.96	0.798	0.75	0.821	1.001	1.021	0.853	1.178	1.031	1.033	0.931	1.077	0.881	0.935	0.688	0.969	0.676	0.625	0.838	0.776	0.905	0.848	1.131	1.05	0.987	0.89	0.927	0.98	1.469	1.65	1.439	1.663	0.57	0.463
AK039030	chr1	37865299	37871388	+	3086	1	0	0.055	0.024	0.031	0.07	0.018	0.016	0.027	0.019	0.026	0.012	0.023	0	0.042	0	0.014	0.023	0.02	0.05	0.023	0.081	0.035	0	0.021	0	0.063	0	0.014	0	0.033	0.021	0.012	0	0.042	0.013	0.013	0.023	0.068	0.03	0.043	0.051	0	0.022
Lipt1	chr1	37872206	37876298	+	1551	1	Lipt1|EG623661|-|1 B|1|protein-coding	2.509	2.094	2.5	2.43	2.171	1.872	2.943	1.519	1.604	1.576	2.713	2.539	2.31	2.874	2.159	2.372	2.634	2.634	2.779	2.575	2.458	3.074	2.822	2.581	2.588	2.054	2.505	2.312	2.149	2.257	2.519	2.391	2.111	2.369	2.761	2.355	2.011	2.1	2.242	2.301	1.654	2.055
Mitd1	chr1	37878890	37890411	-	1214	1	Mitd1|1500032H18Rik|-|1 B|1|protein-coding	5.002	4.919	5.624	5.731	4.786	4.305	5.503	3.977	5.53	4.782	6.175	5.869	4.246	4.87	5.77	5.169	6.781	6.814	9.392	7.932	6.547	6.657	7.32	8.113	6.967	8.483	6.436	7.922	3.759	4.405	5.415	6.061	5.998	6.086	7.43	7.09	5.226	4.56	5.398	6.452	4.319	4.377
Mrpl30	chr1	37890553	37898333	+	678	1	Mrpl30|2310001L22Rik|MRP-L28|Rpml28|-|1 B|1|protein-coding	24.536	27.028	26.615	20.632	23.225	28.053	23.686	23.906	22.19	25.408	25.033	23.71	29.961	29.717	27.162	25.796	28.317	36.605	27.173	28.933	33.663	32.881	29.71	28.373	35.471	31.197	33.351	30.475	22.766	28.824	26.177	26.407	30.76	36.613	36.849	25.977	22.85	26.075	24.708	26.226	24.679	26.154
Lyg2	chr1	37905923	37916493	-	2551	1	Lyg2|Gm776|-|1 B|1|protein-coding	0	0	0	0	0	0	0	0	0	0	0	0	0	0	0	0	0	0	0	0	0	0	0	0	0	0	0	0	0	0	0	0	0	0	0	0	0	0	0	0	0	0
Txndc9	chr1	37983867	37997250	-	4627	1	Txndc9|AI098020|APACD|-|1 B|1|protein-coding	9.899	9.841	11.07	10.605	8.332	10.219	9.121	8.807	8.287	9.114	9.369	9.1	9.772	10.429	10.055	10.872	12	14.65	12.433	13.96	11.827	11.932	11.773	11.1	10.53	10.568	11.406	10.983	9.93	10.621	10.095	11.784	11.51	11.913	12.946	12.209	10.889	11.533	11.982	11.229	9.788	9.947
Eif5b	chr1	37998010	38055579	+	7748	1	Eif5b|A030003E17Rik|BC018347|IF2|-|1 B|1|protein-coding	15.742	17.799	16.179	14.883	13.981	15.734	16.688	13.649	14.953	16.984	16.302	14.246	15.725	16.395	17.486	16.49	18.975	20.12	20.876	20.273	19.151	18.735	19.558	18.087	16.928	16.709	19.528	18.546	14.349	16.079	16.233	13.775	20.015	22.029	21.799	21.639	17.57	19.881	17.418	18.515	14.325	15.018
Rev1	chr1	38052786	38129662	-	4802	1	Rev1|1110027I23Rik|AU022044|Rev1l|-|1 B|1|protein-coding	4.515	3.381	4.619	3.804	4.353	3.699	4.736	3.842	5.033	4.176	5.346	4.563	4.54	3.987	5.606	4.678	5.575	4.382	6.023	4.783	4.831	4.094	4.791	5.041	5.333	5.222	6.154	5.279	3.994	3.566	4.282	3.584	5.824	6.065	6.752	6.462	5.666	4.738	6.114	4.999	5.018	4.094
Aff3	chr1	38177327	38664955	-	6039	1	Aff3|3222402O04Rik|A730046J16|LAF-4|Laf4|-|1 B|1 16.58 cM|protein-coding	8.732	13.312	9.129	13.082	5.862	7.229	5.298	6.519	27.992	30.778	28.058	31.736	10.612	15.657	9.433	13.901	16.785	17.963	15.852	17.718	15.135	17.112	15.337	17.246	15.084	20.966	14.883	18.923	5.944	7.727	5.757	7.973	8.006	8.37	7.648	8.797	16.321	16.047	16.201	15.794	4.341	4.388
AK048050	chr1	38384949	38393974	+	1180	1	0	0	0.032	0.054	0.123	0	0.041	0	0	0.134	0.032	0.03	0.091	0.074	0	0	0	0.027	0	0	0	0	0	0.028	0	0.165	0.031	0	0	0.087	0	0.031	0	0.037	0	0	0	0	0	0.028	0	0	0
BC096025	chr1	38793344	38796463	-	3119	1	Lonrf2|2900060P06Rik|AI851349|-|1 B|1|protein-coding	0.055	0.036	0.021	0.093	0.087	0.186	0.067	0.24	0.076	0.086	0.113	0.138	0.014	0.117	0.071	0.116	0.685	0.68	0.602	0.8	0.155	0.102	0.042	0.044	0	0.036	0.042	0.013	0	0	0.012	0	0	0	0	0.012	0.008	0	0	0	0	0
Lonrf2	chr1	38794509	38821215	-	5055	1	Lonrf2|2900060P06Rik|AI851349|-|1 B|1|protein-coding	0.017	0.059	0.025	0.115	0.107	0.134	0.09	0.239	0.187	0.098	0.203	0.17	0.026	0.117	0.096	0.157	0.845	0.992	0.736	1.228	0.138	0.099	0.163	0.1	0.008	0.029	0.035	0.016	0	0	0.007	0	0	0.015	0.016	0	0.01	0	0	0	0.022	0.026
Chst10	chr1	38863873	38898160	-	6637	1	Chst10|AI507003|AU041319|Hnk-1st|ST|-|1 B|1|protein-coding	0.599	0.759	0.758	0.95	0.941	1.065	0.988	0.84	1.047	0.817	1.14	0.96	0.698	0.658	0.651	0.652	0.705	0.686	0.697	0.736	1.084	0.862	1.111	0.853	0.358	0.307	0.408	0.184	0.008	0	0.011	0.017	0.513	0.501	0.614	0.654	0.02	0.014	0.025	0.024	0.353	0.25
Pdcl3	chr1	38987814	38997236	+	1693	1	Pdcl3|1110061A19Rik|C80025|Viaf1|-|1 B|1|protein-coding	22.456	18.804	21.431	19.95	15.876	14.636	16.054	15.345	14.717	15.793	16.207	15.543	20.127	18.697	21.86	18.893	20.583	18.171	19.054	18.728	18.525	21.401	18.275	17.425	16.53	16.126	17.043	14.347	19.294	18.424	21.053	18.686	19.445	17.826	21.976	18.948	22.87	21.132	22.397	21.397	17.197	14.632
Npas2	chr1	39194272	39363240	+	4137	1	Npas2|MOP4|bHLHe9|-|1 B|1 17.98 cM|protein-coding	0.476	1.119	0.473	0.788	0.564	0.667	0.532	0.722	0.43	0.933	0.239	0.753	0.422	0.627	0.394	0.497	0.372	2.45	0.311	2.035	0.922	3.545	0.78	3.015	0.386	0.448	0.2	0.512	1.351	2.97	1.139	2.759	0.448	0.52	0.372	0.586	0.387	1.17	0.283	1.321	0.108	0.433
Rpl31	chr1	39367851	39371910	+	1481	1	Rpl31|-|-|1 B|1|protein-coding	40.426	39.893	50.707	38.809	41.833	43.233	44.887	37.567	37.621	38.713	42.857	40.348	47.963	46.433	48.758	48.674	56.69	72.582	51.966	60.712	62.224	69.378	60.25	60.129	66.901	70.359	67.852	73.637	51.799	61.121	59.278	60.485	73.085	79.003	84.936	71.085	52.074	57.581	53.757	50.137	61.536	50.045
Tbc1d8	chr1	39371496	39478747	-	4809	1	Tbc1d8|AD3|HBLP1|VRP|-|1 B|1|protein-coding	0.178	0.248	0.14	0.256	0.09	0.211	0.129	0.203	0.181	0.207	0.199	0.283	0.154	0.199	0.192	0.202	0.203	0.333	0.173	0.304	0.022	0.019	0.062	0.048	0.016	0.015	0.027	0.017	0.021	0.053	0.046	0.036	0.018	0.008	0.017	0.008	0.033	0.019	0.042	0.033	0.162	0.18
Cnot11	chr1	39535554	39546877	+	3425	1	Cnot11|2410015L18Rik|C40|D1Bwg0212e|-|1 B|1 18.31 cM|protein-coding	6.143	5.982	5.905	5.798	5.295	5.398	5.404	5.622	4.715	5.632	5.286	5.634	5.778	6.374	5.531	5.749	6.982	7.231	6.973	7.05	8.028	7.463	8.024	7.619	7.465	7.647	7.099	6.283	4.866	5.836	5.811	5.481	6.919	7.236	7.222	7.56	5.641	5.23	5.223	5.063	5.667	6.069
AK040602	chr1	39547588	39552002	-	1809	1	Rnf149|1600023E10Rik|AV037261|C76763|Gm15832|Greul4|OTTMUSG00000026591|-|1 B|1|protein-coding	2.128	2.022	2.002	1.603	1.591	1.739	1.812	1.207	2.096	2.154	1.759	1.682	1.956	2.162	2.07	2.013	3.404	3.573	3.613	3.726	2.731	2.234	2.565	3.18	2.521	2.969	2.389	2.681	1.871	1.619	2.019	1.698	2.644	2.853	2.229	3.199	1.58	1.569	1.774	1.868	1.788	1.358
Snord89	chr1	39548747	39548840	-	93	1	Snord89|MBII-289|-|1|1|snoRNA	0	0.401	0.345	0	0	0	0.446	0	0	0	0.38	0	0	0.489	0	0	0.338	0	0	0.384	0.577	0	0.354	0.99	0.419	0	0	0	0	0.684	0.393	0.623	0.927	0	0	0.389	0.282	0	0	0	0	0
Rnf149	chr1	39551296	39577347	-	2419	1	Rnf149|1600023E10Rik|AV037261|C76763|Gm15832|Greul4|OTTMUSG00000026591|-|1 B|1|protein-coding	4.95	4.382	5.115	5.034	3.345	3.561	4.254	4.206	4.326	4.816	4.911	4.988	4.461	4.155	4.936	4.8	8.002	8.251	8.062	8.448	6.083	4.824	5.606	6.107	5.833	6.784	6.28	6.351	3.477	3.421	3.865	3.88	5.718	6.093	5.551	6.339	4.898	3.789	4.907	5.183	4.058	3.871
Creg2	chr1	39618406	39651182	-	5790	1	Creg2|A830098L22Rik|-|1 B|1|protein-coding	0.059	0.077	0.044	0.063	0.084	0.042	0.029	0	0.041	0.086	0.055	0.025	0.03	0.055	0.076	0.025	0.033	0.054	0.042	0.037	0.13	0.063	0.114	0.119	0.027	0.026	0.023	0.042	0.027	0.022	0.025	0.02	0.03	0.041	0.043	0.025	0.032	0.04	0.023	0.027	0.077	0.011
Rfx8	chr1	39665301	39720989	-	1969	1	Rfx8|4933400N17Rik|-|1 B|1|protein-coding	0	0.019	0.016	0.074	0	0.025	0	0.058	0	0	0	0	0.022	0	0	0.073	0	0	0	0	0.027	0.069	0.1	0	0.02	0	0.067	0.041	0	0	0	0	0	0	0	0	0	0	0	0	0	0
Gm3646	chr1	39804141	39805332	-	354	1	Gm3646|-|-|1 B|1|protein-coding	0	0	0.091	0	0	0	0	0	0	0	0	0	0	0	0	0	0	0	0	0	0	0	0	0	0	0	0	0	0	0	0	0	0	0	0	0	0.074	0	0	0	0	0
1700066B17Rik	chr1	39842428	39847330	-	522	1	1700066B17Rik|-|RP23-469H11.1|1|1|ncRNA	0	0	0	0	0	0	0	0	0	0	0	0	0	0	0	0	0	0	0	0	0	0	0	0	0	0	0	0	0	0	0	0	0	0	0	0	0	0	0	0	0	0
Map4k4	chr1	39900913	40026310	+	6000	1	Map4k4|9430080K19Rik|AU043147|AU045934|AW046177|HGK|Nik|-|1 B|1|protein-coding	25.453	24.197	27.57	25.271	28.407	30.82	32.858	31.343	17.657	20.499	19.171	20.927	27.471	27.372	29.276	26.823	32.631	29.661	33.967	30.037	30.628	31.729	34.159	31.003	32.17	35.172	34.886	31.401	18.803	23.246	20.523	22.839	35.477	35.541	37.039	36.864	21.745	21.23	21.283	21.119	32.163	35.055
Gm16894	chr1	40076212	40085851	-	851	1	Gm16894|-|-|1 B|1|ncRNA	0.05	0.044	0.075	0	0.064	0	0.049	0.068	0.139	0.045	0.083	0.252	0.051	0	0	0.042	0	0	0.123	0.084	0	0.053	0.116	0.216	0	0.087	0	0.048	0	0	0.086	0	0	0.138	0.049	0.042	0.062	0	0.079	0.037	0	0
Il1r2	chr1	40084768	40125226	+	1325	1	Il1r2|CD121b|Il1r-2|-|1 B|1 18.65 cM|protein-coding	0.032	0.028	0.024	0.164	0	0.146	0.063	0.043	0	0.029	0.027	0.054	0	0.069	0	0.027	0	0	0.026	0.027	0.081	0	0	0.104	0.059	0	0.033	0	0	0.048	0.055	0.044	0	0.03	0.063	0	0.04	0.105	0.101	0.119	0	0
Il1r1	chr1	40225080	40316177	+	5010	1	Il1r1|CD121a|CD121b|IL-iR|Il1r-1|-|1 B|1 18.81 cM|protein-coding	2.493	2.332	2.565	2.329	2.482	2.347	2.518	2.088	3.618	5.078	3.889	5.281	2.965	3.377	2.796	3.354	17.668	22.271	18.081	25.842	5.456	5.61	6.189	6.788	4.147	4.873	5.027	4.962	2.293	3.126	2.631	3.099	4.705	5.501	4.937	5.724	6.771	6.937	6.501	7.048	1.113	1.538
Il1rl2	chr1	40324627	40365471	+	1927	1	Il1rl2|AI481289|AW551444|IL-1Rrp2|-|1 B|1|protein-coding	0	0.019	0.017	0	0	0.05	0	0	0.02	0.059	0.037	0.019	0	0.047	0	0.056	11.104	5.608	12.05	7.422	3.707	2.757	3.911	3.129	1.659	1.576	1.608	1.565	0.825	0.826	1.118	0.872	3.645	3.205	3.301	3.491	1.905	1.714	2.464	1.672	0	0
Il1rl1	chr1	40429605	40465414	+	6967	1	Il1rl1|DER4|Fit-1|Ly84|ST2L|St2|St2-rs1|T1|T1/ST2|-|1 B|1 19.19 cM|protein-coding	35.117	36.786	33.616	40.926	58.562	67.367	62.855	70.18	20.421	28.838	22.956	30.988	38.481	41.107	39.182	45.326	135.879	185.104	134.434	202.58	43.543	51.158	45.41	55.705	43.235	65.09	45.313	65.257	56.432	58.148	61.553	58.565	20.805	28.869	21.361	27.818	18.166	22.263	18.3	18.709	30.677	37.368
Il18r1	chr1	40465552	40500854	+	4792	1	Il18r1|Il18ralpha|Il1rrp|-|1 B|1|protein-coding	0.027	0.125	0.127	0.121	0.17	0.273	0.191	0.228	0.082	0.08	0.044	0.097	0.109	0.237	0.12	0.158	0.623	0.421	0.399	0.506	0.123	0.104	0.103	0.192	0.244	0.124	0.182	0.23	0.375	0.558	0.427	0.411	0.126	0.098	0.087	0.053	0.071	0.068	0.133	0.119	0.279	0.152
Il18rap	chr1	40515362	40551705	+	6530	1	Il18rap|AcPL|IL-18R-beta|IL-18RAcP|IL-18Rbeta|IL-1RAcPL|-|1 B|1|protein-coding	1.271	0.886	1.433	1.054	2.345	1.564	2.605	1.655	0.937	1.024	1.153	1.398	1.846	1.393	1.855	1.585	3.763	3.508	3.801	3.539	1.587	1.571	1.593	1.748	1.2	1.169	1.558	1.217	2.576	3.344	2.964	3.425	0.554	0.611	0.656	0.681	0.618	0.655	0.635	0.58	0.803	1.017
Slc9a4	chr1	40580227	40630731	+	3797	1	Slc9a4|AW990558|D730009J23Rik|NHE4|-|1 B|1 19.51 cM|protein-coding	0	0	0.008	0	0.043	0.013	0.044	0.015	0.042	0.03	0.065	0.066	0.012	0	0	0	0	0	0	0.009	0.269	0.215	0.234	0.17	0.154	0.146	0.161	0.172	0.081	0	0.077	0.015	0.159	0.144	0.099	0.095	0.035	0.074	0.159	0.067	0	0
Slc9a2	chr1	40681712	40768885	+	4170	1	Slc9a2|2210416H12Rik|4932415O19Rik|AV333884|NHE2|-|1 B|1 19.66 cM|protein-coding	0.051	0	0	0	0.065	0	0.02	0.028	0.009	0	0.008	0	0.021	0.022	0.011	0.017	0.038	0.012	0.017	0.009	0	0	0.008	0.011	0	0	0	0	0	0	0.009	0	0	0	0	0	0	0.011	0	0	0.027	0.048
Mfsd9	chr1	40772040	40790657	-	3267	1	Mfsd9|4931419K03Rik|-|1 B|1|protein-coding	1.741	1.759	1.383	1.886	2.992	3.289	2.947	2.956	0.641	0.818	0.779	0.636	1.899	1.852	1.079	1.612	1.77	1.472	1.511	1.19	2.581	1.848	1.944	1.845	1.837	1.281	2.084	1.509	1.02	0.779	0.972	0.851	2.11	1.771	1.641	2.048	0.522	0.826	0.686	0.793	3.688	2.683
Tmem182	chr1	40805601	40855267	+	1085	1	Tmem182|2310079P10Rik|AI414494|-|1 B|1|protein-coding	0	0.103	0	0.067	0.15	0.134	0.038	0.159	0	0	0	0	0.121	0	0	0.066	0	0	0.032	0	0.049	0	0	0	0.036	0.034	0.08	0.075	0.095	0	0	0	0.159	0	0.077	0.033	0	0.043	0	0	0	0
4930448I06Rik	chr1	41167560	41181252	-	568	1	4930448I06Rik|-|-|1 B|1|ncRNA	0	0	0	0	0	0	0	0	0	0	0	0	0	0	0	0	0	0.091	0	0	0	0	0	0	0	0	0	0	0	0	0	0	0	0	0	0	0	0	0	0	0	0
Pou3f3os	chr1	42648200	42694825	-	2172	1	0	0.098	0.052	0.148	0.1	0.125	0.178	0.191	0.132	0	0	0	0	0	0.021	0.041	0.05	0	0	0	0	0	0	0	0	0	0	0	0	0	0	0	0	0	0	0	0	0	0	0	0	0	0
Pou3f3	chr1	42697146	42700209	+	3063	1	Pou3f3|Brn-1|Brn1|Otf8|Skin1|-|1 B|1 21.21 cM|protein-coding	0.656	0.804	0.586	0.544	0.833	1.232	1.152	1.201	0	0	0	0	0.185	0.282	0.36	0.283	0.01	0.017	0.011	0	0	0	0	0	0	0	0	0	0	0	0	0	0	0	0.014	0	0.009	0	0.011	0	0	0
2900092D14Rik	chr1	42700336	42703176	+	2840	1	2900092D14Rik|-|-|1 B|1|ncRNA	0.166	0.145	0.147	0.204	0.421	0.477	0.541	0.567	0	0.013	0.012	0.013	0.169	0.128	0.031	0.114	0	0	0	0	0	0	0	0	0	0.013	0	0	0	0	0	0	0	0	0	0	0.009	0	0	0.011	0	0
2610207O16Rik	chr1	42707063	42713454	-	454	1	0	0	0	0.071	0	0	0.107	0	0	0	0	0	0	0	0	0	0	0	0	0	0	0	0	0	0	0	0	0	0	0	0	0	0	0	0	0	0	0	0	0	0	0	0
AK011913	chr1	42707072	42708052	-	980	1	Pantr2|2610207O16Rik|Pou3f3os2|linc-Brn1b|-|1 B|1|ncRNA	0	0	0.164	0.074	0	0.099	0.085	0.059	0	0	0.036	0	0.045	0.046	0.135	0	0	0	0	0	0	0	0	0	0	0	0	0	0	0	0	0	0	0	0	0	0	0	0	0	0	0.136
Mrps9	chr1	42851233	42905683	+	3920	1	Mrps9|2310002A08Rik|AW322516|Mrp-S9|S9mt|mg637|-|1 B|1|protein-coding	3.927	3.361	3.794	2.921	3.962	3.901	3.832	4.003	3.636	3.177	4.438	3.041	3.655	3.411	3.776	3.836	4.449	4.379	4.966	4.595	4.809	3.938	4.794	4.367	4.305	4.035	5.312	4.314	3.427	3.345	3.894	3.178	4.782	4.198	5.334	4.917	3.27	3.062	3.566	3.585	3.329	3.49
Gpr45	chr1	42952872	43035449	+	5530	1	Gpr45|9230112G11Rik|AW046772|-|1|1 C1|protein-coding	0	0	0	0	0.01	0.044	0.008	0.021	0	0	0	0	0	0	0	0	0.006	0.019	0	0.006	0	0	0	0	0	0	0	0	0	0	0	0	0.016	0	0.008	0	0	0	0	0	0	0
Tgfbrap1	chr1	43047269	43098622	-	9241	1	Tgfbrap1|3110018K12Rik|AU024090|AU042859|AW742551|Trap1|-|1 B|1|protein-coding	2.513	2.516	2.317	2.392	2.444	2.493	2.452	2.575	2.927	3.15	2.946	3.065	2.756	2.554	2.746	2.455	3.495	3.743	3.37	3.636	3.156	3.336	3.309	3.237	3.699	3.58	3.439	3.268	2.203	2.197	2.284	2.502	3.963	4.311	3.851	4.262	2.468	2.331	2.283	2.403	2.813	2.753
AI597479	chr1	43098710	43115946	+	3448	1	AI597479|-|-|1 B|1|protein-coding	4.887	6.062	5.577	6.096	5.905	5.909	6.162	5.851	5.99	5.65	5.62	5.649	5.562	5.764	6.823	5.846	8.193	8.847	8.983	8.751	5.529	5.557	6.043	6.006	5.641	7.166	6.026	6.56	4.536	4.763	4.575	4.924	6.611	5.918	6.076	5.874	8.006	7.529	8.097	8.354	5.176	4.411
Fhl2	chr1	43123071	43196761	-	1662	1	Fhl2|FHL-2|SLIM-3|SLIM3|-|1 B|1|protein-coding	19.53	14.529	22.216	15.307	13.33	12.084	13.183	11.896	14.303	17.168	14.829	19.194	17.111	16.255	18.212	16.121	24.805	27.563	25.496	23.992	19.872	26.144	20.319	21.626	15.549	17.652	15.89	13.535	16.044	24.168	18.435	25.519	25.848	25.615	26.638	26.482	30.252	25.221	27.422	24.267	19.061	21.339
Nck2	chr1	43445751	43570518	+	4029	1	Nck2|4833426I10Rik|Grb4|NCKbeta|Nck-2|-|1|1 C1|protein-coding	2.792	3.363	2.681	2.752	2.129	2.138	1.771	2.154	5.43	6.039	5.248	5.501	3.665	3.94	3.095	3.741	6.34	6.917	6.523	6.046	2.479	2.479	2.475	2.239	2.39	2.096	2.199	2.023	3.831	3.76	3.036	3.581	2.823	3.105	2.941	3.115	4.151	3.949	3.677	3.88	2.63	2.621
1500015O10Rik	chr1	43730602	43742564	+	879	1	1500015O10Rik|Ecrg4|-|1|1 C1|protein-coding	1.216	1.274	0.912	1.979	0.124	0.33	0.425	0.654	5.93	9.473	5.712	7.983	2.187	4.708	2.657	4.267	9.366	15.706	9.254	14.891	6.843	6.87	6.927	6.178	0.798	1.222	0.397	1.205	2.917	6.301	3.656	6.328	2.01	3.247	2.696	3.333	33.67	42.078	32.334	42.039	0.127	0.076
Uxs1	chr1	43750228	43827708	-	1234	1	Uxs1|1600025I13Rik|AI451869|AI649125|AW550562|-|1 C1.1|1|protein-coding	21.348	18.147	23.402	19.735	24.421	21.845	25.927	20.401	20.096	22.999	23.182	23.675	25.808	24.362	26.92	26.827	24.063	25.517	25.831	25.752	20.106	18.25	18.831	16.335	15.73	16.93	16.591	15.753	12.384	13.154	14.59	12.584	21.894	23.918	23.581	22.537	13.383	14.666	14.686	13.258	32.271	27.394
Tpp2	chr1	43934007	44002971	+	5027	1	Tpp2|TPP-2|TppII|-|1 C1.1|1 23.5 cM|protein-coding	23.905	20.669	24.031	21.18	21.657	19.216	24.979	20.774	18.844	18.722	21.018	19.835	21.639	18.782	24.759	24.16	23.446	20.797	24.956	24.64	25.842	20.855	26.871	24.343	25.789	23.639	29.377	26.737	19.147	17.158	21.082	19.744	28.894	26.798	31.291	28.877	17.824	17.01	18.591	18.609	19.083	18.879
Mettl21c	chr1	44009408	44020006	-	4071	1	Mettl21c|A530098C11Rik|-|1 C1.1|1|protein-coding	0.011	0	0	0	0	0.012	0	0	0	0.009	0.009	0.009	0.021	0.022	0.011	0.044	0.015	0	0	0	0	0.011	0.016	0	0.038	0.009	0	0.02	0	0	0	0	0.021	0	0.01	0.009	0	0	0	0	0	0
Tex30	chr1	44086617	44102388	-	1620	1	Tex30|1700029F09Rik|3110030D08Rik|-|1 C1|1|protein-coding	2.429	1.59	2.335	1.432	2.045	1.553	2.254	1.49	1.56	1.627	1.375	1.216	2.049	2.19	2.176	1.447	2.347	1.66	2.253	1.167	3.116	2.298	2.743	1.847	1.949	1.463	1.617	1.685	1.931	2.043	1.916	1.931	1.942	2.63	2.232	2.389	1.618	2.613	1.899	1.911	3.581	2.829
Kdelc1	chr1	44106546	44118773	-	2987	1	Kdelc1|1810049A15Rik|5730416C13Rik|EP58|Kdel1|-|1|1 C1|protein-coding	7.789	8.634	8.756	8.687	6.308	6.481	6.932	7.389	6.967	7.43	7.6	8.786	7.269	7.857	7.906	8.222	7.953	9.399	8.495	9.755	8.252	7.995	8.65	9.152	8.612	10.777	9.149	10.806	4.876	4.795	5.489	6.285	10.761	10.823	11.565	12.192	10.391	10.311	11.161	10.246	5.863	4.936
Bivm	chr1	44119162	44144771	+	3757	1	Bivm|AI854267|-|1 C1.1|1|protein-coding	5.498	6.03	6.032	5.98	5.55	5.668	6.053	5.523	6.033	5.775	7.031	6.156	6.919	6.573	7.376	7.256	9.317	8.464	9.363	8.753	7.347	5.885	6.737	6.872	7.947	8.243	8.54	8.114	5.896	5.236	5.813	4.997	8.338	7.7	9.936	8.086	5.952	5.783	6.159	5.868	6.087	4.808
Ercc5	chr1	44147744	44181260	+	3979	1	Ercc5|Xpg|-|1 B|1 23.55 cM|protein-coding	3.386	4.146	3.979	4.062	3.221	3.977	3.577	3.582	4.247	5.299	5.341	4.733	3.568	4.298	4.85	4.477	6.989	6.861	7.382	7.09	4.859	4.279	5.079	4.939	3.82	5.027	4.465	4.742	3.956	4.032	4.35	4.281	5.079	4.893	5.255	5.135	5.238	4.864	5.63	5.405	3.588	3.739
AK163166	chr1	44147744	44149522	+	1778	1	0	0.77	0.651	0.649	0.815	0.55	0.572	0.98	0.97	1.266	0.881	1.233	0.967	0.885	1.074	1.09	1.116	1.237	0.96	1.564	1.525	1.238	0.536	0.759	1.087	0.723	1.146	1.007	1.077	0.519	0.788	0.616	0.847	0.848	0.704	0.959	0.956	1.179	1.047	1.091	0.995	0.314	0.784
Mettl21e	chr1	44204070	44218931	-	3170	1	Mettl21e|4832428D23Rik|Gm991|-|1 C1.1|1|protein-coding	0	0	0.01	0.023	0.017	0.015	0	0.018	0.012	0	0.022	0.011	0	0	0.014	0.011	0	0.016	0.022	0.034	0	0	0.021	0	0.012	0.023	0.028	0.013	0.016	0	0.012	0	0	0	0	0.011	0.091	0.029	0.021	0.02	0	0
Gulp1	chr1	44551671	44796836	+	3285	1	Gulp1|3110030A04Rik|5730529O06Rik|CED-6|Ced6|GULP|Gulp-2|-|1|1 C1|protein-coding	17.523	16.951	18.207	16.327	11.653	15.499	10.8	12.335	41.423	38.011	36.834	34.462	17.394	18.095	16.134	18.047	61.973	59.464	56.57	60.279	18.408	18.3	15.881	17.974	14.844	15.077	15.202	16.835	19.528	20.076	17.52	16.474	16.973	16.767	17.172	15.138	27.212	34.896	29.121	35.362	7.878	6.833
4930521E06Rik	chr1	44739675	44744949	-	901	1	4930521E06Rik|-|RP24-541P18.3|1|1|ncRNA	0	0	0	0	0	0	0	0	0	0.042	0	0	0	0	0	0	0	0	0	0	0	0	0	0	0.13	0	0.097	0	0	0	0	0	0	0	0	0	0	0	0	0	0	0
Col3a1	chr1	45311538	45349706	+	7887	1	Col3a1|AW550625|Col3a-1|MMS10-W|Ms10w|mKIAA4231|-|1 C1.1|1 23.67 cM|protein-coding	237.744	350.436	241.894	292.709	177.871	221.983	168.095	200.038	388.489	411.798	381.148	386.009	254.968	319.335	241.561	293.747	206.251	318.659	185.199	288.773	204.835	212.505	195.348	195.452	403.688	519.766	382.049	487.11	100.869	131.851	97.925	122.767	397.623	681.635	381.427	610.793	257.502	284.368	262.173	283.004	143.173	180.605
Col5a2	chr1	45374331	45503282	-	7055	1	Col5a2|1110014L14Rik|D230017N05|-|1 C1|1|protein-coding	167.03	173.47	170.813	172.922	109.468	106.609	109.761	105.631	233.347	211.332	241.419	218.267	160.296	165.175	165.228	166.193	314.06	325.509	309.204	327.141	189.721	152.209	195.544	153.211	191.203	192.859	196.051	189.026	154.013	152.985	164.165	151.075	211.444	203.197	209.374	203.252	303.944	266.77	304.362	281.5	121.399	129.645
Wdr75	chr1	45795501	45823613	+	3297	1	Wdr75|1300003A18Rik|2410118I19Rik|C77608|-|1|1 C1|protein-coding	12.582	9.928	12.793	10.288	9.206	8.705	9.326	8.577	10.025	9.488	11.229	10.295	10.68	9.698	11.238	9.909	11.57	13.691	12.346	14.593	12.575	11.416	13.078	12.87	10.628	11.011	11.612	10.482	7.092	7.781	7.454	7.733	11.697	14.952	12.659	13.722	10.273	11.133	10.71	10.585	10.894	9.125
Slc40a1	chr1	45908070	45926519	-	6525	1	Slc40a1|Dusg|Fpn1|IREG1|MTP|MTP1|Ol5|Pcm|Slc11a3|Slc39a1|-|1|1 B|protein-coding	2.32	4.828	2.883	5.287	1.348	1.535	1.355	1.964	3.129	3.354	3.891	3.654	1.547	2.007	1.661	2.31	1.421	1.458	1.529	1.64	5.424	3.493	5.493	4.013	4.355	6.472	4.576	6.67	0.306	0.478	0.336	0.622	4.299	4.703	4.848	4.911	0.398	0.471	0.528	0.678	0.188	0.305
Gm4776	chr1	46020415	46030437	-	4283	1	Gm4776|4930509O22|EG212225|-|1 C1.1|1|pseudo	0	0	0	0	0	0	0	0	0	0	0	0	0	0	0	0	0	0	0	0	0	0	0	0	0.009	0	0	0	0	0	0	0	0.02	0	0.01	0	0	0	0	0	0	0
Dnah7b	chr1	46066738	46373550	+	16029	1	Dnah7b|Dnahc7b|Gm107|-|1 C1.1|1|protein-coding	0.728	0.813	0.83	0.85	1.331	1.866	1.367	1.929	1.089	1.006	1.158	1.032	0.954	1.056	0.849	1.282	1.519	1.355	1.505	1.506	1.055	1.193	1.148	1.576	2.962	3.129	3.502	3.315	0.227	0.222	0.235	0.21	1.61	1.429	1.507	1.491	0.931	0.749	0.895	0.851	0.341	0.356
AK219219	chr1	46416155	47658908	-	77.3	3	Hspa8|2410008N15Rik|Hsc70|Hsc71|Hsc73|Hsp73|Hspa10|-|9 A5.1|9 21.55 cM|protein-coding	0	0	0	0	0	0	0	0	0	0	0	0	0	0	0	0	0	0	0	0	0	0	0	0	0	0	0	0	0	0	0	0	0	0	0	0	0	0	0	0	0	0
BC048766	chr1	46791828	46807463	+	669	1	Dnah7c|Dnahc7c|-|1 C1.1|1|protein-coding	0	0	0.048	0	0	0.072	0	0	0.059	0.114	0	0	0	0	0	0	0	0	0	0	0.08	0	0	0	0.058	0.055	0	0	0	0	0	0	0	0	0	0	0	0	0	0	0	0
Slc39a10	chr1	46807544	46853509	-	5401	1	Slc39a10|2900042E17Rik|5430433I10|mKIAA1265|-|1 C1.1|1|protein-coding	12.083	13.744	12.166	12.963	13.029	14.077	13.223	16.271	9.892	10.835	10.076	11.64	10.353	11.831	10.237	13.52	7.045	9.257	7.897	9.377	10.182	12.862	10.835	14.136	10.118	13.1	10.515	13.725	5.668	5.587	5.348	5.89	10.826	11.385	10.614	12.388	7.902	7.632	7.862	8.327	9.377	10.022
C230029F24Rik	chr1	49244616	49340431	+	531	1	C230029F24Rik|-|RP24-170N13.1|1 C1.1|1|unknown	0	0	0	0.136	0	0	0	0	0	0	0	0	0	0	0.166	0	0	0	0	0	0	0	0	0	0.073	0	0	0	0	0	0	0	0	0	0	0	0	0	0	0	0	0
AK020188	chr1	50900647	50913925	+	1271	1	Tmeff2|4832418D20Rik|7630402F16Rik|TR-2|MNCb-1026|1|1 C1|protein-coding	0	0	0	0	0	0	0	0	0	0	0	0	0.034	0.036	0	0	0.346	0.203	0.356	0.196	0	0	0.026	0	0	0	0	0	0	0	0	0	0	0	0	0	0	0	0	0	0	0
Tmeff2	chr1	50909962	51187270	+	5385	1	Tmeff2|4832418D20Rik|7630402F16Rik|TR-2|MNCb-1026|1|1 C1|protein-coding	3.034	3.729	2.684	4.105	3.65	5.392	4.169	5.497	2.493	3.029	2.285	3.477	3.44	4.645	3.551	4.306	1.05	1.171	0.942	1.51	1.137	1.416	1.119	1.444	4.227	5.29	4.361	5.29	1.105	1.454	1.261	1.517	2.673	3.23	2.632	3.036	0.268	0.363	0.248	0.217	4.081	4.341
9330175M20Rik	chr1	51218386	51333779	-	2543	1	9330175M20Rik|-|RP24-555D5.2|-|ncRNA	0.05	0	0.013	0.057	0.021	0.095	0.163	0.136	0.109	0.03	0.014	0.084	0.034	0.089	0.069	0.071	0.012	0	0.014	0.042	0.021	0.036	0	0	0.031	0.029	0.103	0.048	0	0	0.029	0.046	0.034	0.061	0.049	0.014	0.01	0.018	0.026	0	0	0.078
Sdpr	chr1	51289126	51302960	+	3050	1	Sdpr|-|-|1 C1.1|1|protein-coding	45.387	41.85	48.288	53.634	75.68	90.953	95.128	102.269	30.904	35.254	37.563	39.583	58.252	54.846	67.127	71.838	45.876	53.332	54.626	62.421	46.484	42.932	54.346	50.095	119.131	118.428	155.089	126.617	36.686	40.448	46.744	44.796	136.189	124.134	171.962	146.913	23.404	21.004	24.491	22.73	97.505	100.23
AK006937	chr1	51457934	51458931	-	543	1	1700072G22Rik|-|-|1|1|protein-coding	0	0	0.059	0	0	0	0.153	0	0	0	0	0	0	0	0.081	0.133	0	0	0	0	0.099	0.084	0.121	0.085	0	0.068	0	0	0	0	0	0	0	0	0	0	0	0	0	0	0	0
Nabp1	chr1	51466007	51478419	-	6133	1	Nabp1|4930434H03Rik|4930442A21Rik|4930488J04Rik|4933440J18Rik|5830411E10Rik|AI852561|Nbp1|Obfc2a|Ssb2|-|1|1 C1|protein-coding	18.123	20.465	19.049	20.551	10.359	10.716	10.65	10.805	22.123	21.568	22.97	20.736	12.408	16.456	12.665	17.375	5.298	7.419	5.634	7.136	20.376	16.613	19.996	17.349	10.766	13.004	11.104	13.124	11.221	8.957	12.117	10.062	4.384	3.863	4.548	3.792	14.379	15.096	14.437	16.876	4.583	6.476
AK043869	chr1	51507086	51596718	-	3882	1	Gm17767|-|RP23-273G4.1|1|1|ncRNA	0.099	0.173	0.074	0.112	0.028	0.175	0.096	0	0.071	0.069	0.091	0.166	0.023	0.129	0.102	0.13	0	0.013	0.009	0.018	0.208	0.094	0.144	0.095	0.03	0.038	0.079	0.084	0.026	0.049	0.009	0.06	0.033	0.02	0.011	0	0.007	0.024	0.009	0.033	0	0
Myo1b	chr1	51749766	51915974	-	8449	1	Myo1b|AA406997|MIH-L|MMIa|-|1 C1.1|1 26.58 cM|protein-coding	5.563	4.696	6.043	5.73	5.315	4.101	6.1	4.503	5.487	4.788	6.537	5.373	5.817	4.635	6.638	5.583	7.698	6.927	8.648	7.885	3.578	3.111	4.254	3.219	2.279	1.806	2.95	1.688	2.507	2.434	2.818	2.681	1.851	1.402	2.322	1.751	8.964	8.012	9.609	8.99	4.066	5.267
Stat4	chr1	51987148	52107184	+	3594	1	Stat4|-|-|1 C1.1|1 26.67 cM|protein-coding	0.012	0.021	0	0.02	0.045	0.027	0	0.016	0.011	0.021	0.01	0.01	0.024	0.038	0.012	0.02	0	0	0.019	0	0.015	0	0.009	0	0	0	0	0	0	0	0	0	0	0	0.012	0	0.007	0.026	0.009	0.018	0.031	0
Stat1	chr1	52119438	52161865	+	5947	1	Stat1|2010005J02Rik|AA408197|-|1 C1.1|1 26.81 cM|protein-coding	4.272	3.916	4.516	3.583	3.022	2.856	2.896	2.397	5.186	4.271	4.994	4.401	3.416	3.656	3.489	3.232	5.125	5.816	5.383	5.134	5.238	5.81	5.064	5.696	5.545	7.568	5.013	6.627	2.492	2.804	2.837	3.147	5.651	5.232	3.963	4.865	5.933	5.836	5.448	6.463	3.076	2.189
Gls	chr1	52163450	52233232	-	7508	1	Gls|6330442B14|AI314027|B230365M23Rik|-|1 C1.1|1 26.86 cM|protein-coding	15.727	14.326	15.531	15.986	13.329	12.454	14.326	14.591	15.799	14.591	16.451	15.407	15.524	14.242	15.492	15.855	19.193	18.119	19.126	20.246	19.541	17.471	19.609	19.59	19.992	19.479	21.361	20.029	22.32	19.569	22.997	20.96	20.224	18.619	22.784	21.141	28.882	24.854	29.981	28.201	12.733	12.932
Nab1	chr1	52455849	52500448	-	5071	1	Nab1|-|-|1 C1.1|1 26.99 cM|protein-coding	10.584	9.546	10.069	8.661	5.975	5.068	6.923	5.452	10.723	10.327	11.477	9.835	8.666	7.444	8.923	7.986	8.693	7.688	9.323	8.06	8.567	8.533	8.659	8.059	9.723	9.737	10.812	10.311	14.279	12.955	15.541	13.38	9.61	9.336	9.575	9.421	10.303	10.404	10.557	10.245	6.665	6.404
Tmem194b	chr1	52630705	52651919	+	5466	1	Tmem194b|5330401P04Rik|9830163O08|-|1 C1.1|1|protein-coding	0.743	0.854	0.926	0.849	0.805	0.708	0.85	0.547	0.961	1.083	1.048	0.983	0.895	0.782	0.75	0.792	1.173	0.955	0.973	0.803	1.002	0.972	1.024	0.901	0.67	0.732	0.719	0.76	0.554	0.454	0.648	0.435	1.001	0.923	1.126	0.84	0.93	0.996	0.93	0.93	0.694	0.656
Mfsd6	chr1	52656305	52727318	-	6430	1	Mfsd6|2210010L05Rik|9630025I22Rik|AI836200|AW212394|MMR2|-|1 C1.1|1|protein-coding	0.386	0.563	0.414	0.462	0.735	0.602	0.6	0.653	0.436	0.487	0.429	0.585	0.544	0.417	0.576	0.561	0.591	0.627	0.595	0.521	0.735	0.692	0.717	0.601	0.279	0.115	0.285	0.133	0.742	0.96	0.693	0.991	0.06	0.049	0.091	0.073	0.175	0.166	0.234	0.251	0.486	0.475
Inpp1	chr1	52789420	52817688	-	1761	1	Inpp1|2300002C06Rik|AV137389|-|1 C1.1|1 26.99 cM|protein-coding	2.064	1.929	2.057	2.428	2.467	2.034	3.346	3.166	4.686	3.579	5.381	5.123	3.994	3.228	4.153	3.461	6.013	5.96	6.178	6.137	3.751	4.074	4.785	4.573	4.338	5.112	4.784	4.374	3.261	2.928	2.986	4.244	3.793	2.975	4.414	4.251	4.272	2.615	4.177	3.766	4.561	4.073
Hibch	chr1	52845046	52920860	+	1805	1	Hibch|2610509I15Rik|AI648812|-|1 C1.1|1|protein-coding	4.975	5.603	6.464	4.176	5.295	5.55	5.495	4.681	6.366	6.666	7.013	6.486	5.663	6.123	7.152	6.813	7.294	9.166	8.377	9.287	5.474	5.886	6.255	5.635	5.463	6.218	6.119	5.441	4.318	4.902	5.584	5.329	6.851	6.043	8.798	6.371	4.546	4.614	5.039	4.427	3.523	4.415
1700019D03Rik	chr1	52925127	52963260	-	1036	1	1700019D03Rik|2410136C24Rik|AA410151|smAKAP|-|1 C1.1|1|protein-coding	0.165	0	0.031	0	0	0	0	0	0	0	0	0	0	0	0	0	0	0	0	0	0	0	0	0	0	0	0	0	0	0	0	0	0	0	0	0	0	0	0	0	0	0
Mstn	chr1	53061663	53068079	+	2675	1	Mstn|Cmpt|Gdf8|-|1 C1.1|1 26.99 cM|protein-coding	0	0	0	0	0	0	0	0	0	0	0	0	0	0	0	0	0	0	0	0	0	0	0	0	0	0	0	0.015	0	0	0	0	0	0	0	0	0	0	0	0	0	0
1700019A02Rik	chr1	53158577	53187617	-	608	1	1700019A02Rik|-|-|1 C1.1|1|protein-coding	0.07	0	0	0	0	0	0	0	0	0.063	0	0	0.072	0	0.072	0	0	0	0.057	0.059	0	0	0	0	0	0	0	0	0	0	0	0	0	0	0	0	0	0	0	0	0	0.218
Pms1	chr1	53189189	53296996	-	3046	1	Pms1|-|-|1 C1.1|1|protein-coding	1.081	0.992	1.031	0.785	1.052	0.985	1.131	0.698	1.102	1.191	1.149	1.234	1.176	1.15	1.186	1.042	1.692	1.562	1.963	1.417	1.128	1.088	1.048	1.118	1.241	0.985	1.304	1.151	1.532	1.129	1.379	1.008	2.377	1.733	2.102	1.615	1.549	1.451	1.328	1.255	1.685	1.286
AK052226	chr1	53196113	53197691	+	526	1	0	0	0	0	0	0	0	0	0	0	0	0	0	0	0	0	0	0	0	0	0	0	0.086	0	0	0	0	0	0	0	0	0	0	0	0	0	0	0	0	0	0	0	0
Ormdl1	chr1	53297095	53310245	+	4638	1	Ormdl1|C730042F17Rik|-|1 C1.1|1|protein-coding	1.042	1.062	0.954	1.078	1.124	1.096	1.127	1.152	1.277	0.972	1.166	1.011	1.262	1.275	1.13	1.143	1.26	1.472	1.387	1.138	1.702	1.459	1.519	1.32	1.471	1.494	1.562	1.371	0.785	0.631	0.898	0.899	2.072	1.627	2.008	1.926	0.837	1.133	0.944	0.817	1.539	1.103
Osgepl1	chr1	53313624	53326342	+	2957	1	Osgepl1|2610001M19Rik|AA416452|-|1 C1.1|1 26.99 cM|protein-coding	2.01	1.881	2.764	2.402	1.946	2.16	2.231	2.449	1.976	2.235	2.942	2.591	2.319	1.999	2.756	2.476	2.603	2.343	2.939	2.726	2.07	1.873	2.493	2.008	1.964	1.942	2.347	1.571	1.214	0.969	1.371	1.078	2.361	2.049	2.84	2.458	2.473	1.762	2.386	2.104	2.301	2.493
Asnsd1	chr1	53325507	53352699	-	3675	1	Asnsd1|2210409M21Rik|-|1|1 C1|protein-coding	7.378	7.688	9.018	8.165	8.392	7.427	8.672	7.898	7.306	6.382	8.746	7.579	7.976	7.92	8.512	9.597	11.526	11.298	12.921	12.122	11.164	10.996	12.064	11.696	12.059	12.338	14.005	12.387	10.661	9.717	11.696	10.91	11.971	10.371	15.576	11.75	8.474	6.646	8.662	7.735	6.921	6.795
Dnah7a	chr1	53397002	53706784	-	12637	1	Dnah7a|Dnahc7|Dnahc7a|Gm992|-|1 C1.1|1|protein-coding	0.007	0.003	0	0	0.009	0.019	0.007	0.005	0.025	0.009	0.014	0.014	0.007	0.007	0.01	0.017	0.027	0.02	0.022	0.02	0.038	0.032	0.018	0.015	0.037	0.035	0.045	0.048	0.008	0	0.003	0	0.024	0.015	0.013	0.011	0.006	0.007	0.005	0.005	0	0
Stk17b	chr1	53755512	53785215	-	3261	1	Stk17b|3110009A03Rik|AI120141|Drak2|-|1 C1.1|1|protein-coding	3.685	3.468	3.833	3.867	4.512	5.224	4.657	4.53	8.815	8.972	8.555	9.025	5.399	5.272	4.594	5.728	14.241	12.859	13.538	12.567	9.189	11.027	8.206	10.345	7.363	7.179	7.148	8.048	2.72	3.006	2.721	2.665	7.452	8.068	7.954	8.074	2.797	4.123	2.922	3.874	4.481	4.175
Hecw2	chr1	53806874	54195034	-	12485	1	Hecw2|A730039N16Rik|D030049F17Rik|Gm971|Nedl2|mKIAA1301|-|1 C1.1|1|protein-coding	0.096	0.087	0.062	0.093	0.087	0.112	0.086	0.11	0.104	0.181	0.173	0.209	0.042	0.098	0.064	0.113	0.176	0.157	0.164	0.16	0.163	0.145	0.253	0.147	0.1	0.119	0.112	0.078	0.012	0.02	0.029	0.032	0.104	0.053	0.07	0.127	0.225	0.157	0.204	0.192	0.089	0.059
Mir7681	chr1	53849424	53849495	+	71	1	Mir7681|mmu-mir-7681|-|-|ncRNA	0	0	0	0	0	0	0	0	0	0	0	0	0	0	0	0.508	0	0	0	0	0	0	0	0	0	0	0	0	0	0	0	0	0	0	0	0	0	0	0	0	0	0
Ccdc150	chr1	54250683	54368727	+	4095	1	Ccdc150|4930511H11Rik|-|1|1 C1|protein-coding	0.031	0	0.023	0.018	0	0.024	0.03	0	0	0	0.009	0.009	0.032	0.022	0.022	0.053	0.138	0.088	0.102	0.052	0.013	0	0.008	0.034	0.019	0.009	0.043	0.03	0	0	0.018	0.014	0.053	0.01	0.01	0	0.058	0.045	0.049	0.062	0.027	0.016
Gtf3c3	chr1	54397581	54438971	-	2968	1	Gtf3c3|AL022818|TF3C-gamma|TFIIIC102|-|1 C1.1|1|protein-coding	8.011	6.992	9.039	8.083	8.214	6.832	8.207	8.772	7.304	7.168	8.84	7.949	7.948	7.662	10.05	9.501	11.444	9.233	11.911	11.2	8.54	7.481	9.06	8.776	8.247	8.487	10.016	9.296	6.22	5.448	8.478	6.872	10.424	8.509	12.745	9.736	8.603	6.709	8.968	8.364	8.306	8.525
Pgap1	chr1	54473000	54557684	-	10556	1	Pgap1|5033403E17Rik|9030223K07Rik|A530084K22|D230012E17Rik|oto|-|1 C1.1|1|protein-coding	1.065	1.128	1.038	1.586	1.435	1.394	1.262	1.829	1.171	1.078	1.203	1.221	1.179	1.465	1.256	1.691	1.92	1.749	1.814	1.919	1.893	1.755	1.696	1.748	1.665	1.839	2.018	1.861	1.083	0.832	1.034	0.884	2.098	1.963	2.06	2.117	1.229	1.027	1.315	1.239	1.321	1.359
Ankrd44	chr1	54645340	54926387	-	8385	1	Ankrd44|4930444A19Rik|A130096K20|E130014H08Rik|PP6-ARS-B|-|1 C1.1|1|protein-coding	1.729	1.772	2.014	1.729	1.347	1.518	1.307	1.995	2.844	4.209	2.762	4.325	2.209	2.614	1.997	3.01	5.651	8.473	5.812	8.843	2.888	6.352	3.168	7.069	4.695	6.534	4.576	6.221	1.786	2.71	1.786	2.723	2.975	4.023	2.975	3.731	2.826	3.152	2.843	3.541	1.676	1.758
Sf3b1	chr1	54985170	55027478	-	8495	1	Sf3b1|155kDa|2810001M05Rik|AA409119|Prp10|SAP155|SF3b155|TA-8|Targ4|-|1 C1.2|1 27.98 cM|protein-coding	37.701	35.393	41.262	38.726	32.228	32.632	36.138	33.937	37.089	35.184	40.113	36.65	36.429	35.03	40.241	40.54	42.089	38.716	43.133	44.886	40.13	36.435	41.814	40.696	39.418	40.749	44.681	40.423	29.705	28.093	33.694	29.527	41.395	38.83	46.468	42.223	41.113	35.888	41.987	40.302	32.605	31.397
Coq10b	chr1	55052770	55072702	+	1722	1	Coq10b|1500041J02Rik|1700030I21Rik|9530077A17Rik|AV002237|AW742641|-|1 C1.2|1|protein-coding	9.114	6.199	8.115	5.135	4.951	5.171	4.651	5.207	4.724	4.658	4.826	5.26	5.657	6.709	5.45	5.173	6.605	5.375	6.359	5.468	8.639	7.383	6.996	6.601	7.877	5.959	7.478	6.319	7.087	6.913	6.532	6.259	8.583	9.058	7.411	8.758	7.353	7.051	8.078	6.071	7.773	5.592
Hspd1	chr1	55077834	55087932	-	2307	1	Hspd1|60kDa|Hsp60|-|1 C1.2|1|protein-coding	57.095	46.543	56.129	44.235	54.064	55.13	64.502	51.671	48.696	55.317	56.603	56.21	61.107	53.071	67.891	60.696	52.724	65.421	62.486	65.303	89.947	92.736	97.33	91.584	84.781	88.553	96.256	89.863	56.325	67.382	66.769	67.084	92.565	109.991	112.6	118.544	70.541	72.861	69.715	67.493	73.012	64.888
Hspe1	chr1	55088148	55091317	+	759	1	Hspe1|10kDa|Hsp10|mt-cpn10|-|1|1 C1|protein-coding	28.567	30.192	34.037	29.316	28.974	32.264	33.733	31.805	28.458	32.208	36.897	35.85	31.944	37.631	38.543	40.195	34.527	44.211	40.394	44.829	50.377	57.966	53.729	60.028	50.43	58.517	55.846	55.573	32.903	39.251	42.389	37.635	50.015	58.973	68.187	64.135	42.378	46.217	41.764	44.857	49.528	39.726
Mob4	chr1	55131245	55154899	+	2810	1	Mob4|2610109B12Rik|Mobkl3|Phocn|Prei3|-|1|1 C1|protein-coding	17.213	19.498	17.566	15.682	17.198	20.185	17.042	18.102	17.172	17.997	15.528	15.098	18.733	18.791	17.56	20.392	19.412	19.283	15.958	18.29	21.386	21.215	17.675	19.621	19.808	16.992	19.636	19.13	13.249	14.793	13.529	14.145	20.103	22.022	20.208	20.605	14.945	16.54	15.493	15.511	14.966	15.032
AB352621	chr1	55147495	55147531	+	33.5	6	0	2.553	1.114	2.87	6.491	1.621	1.445	1.239	1.716	0	1.14	7.389	2.137	3.912	1.358	3.945	2.153	1.876	4.63	3.113	2.129	3.206	8.132	1.965	1.374	2.327	2.212	2.606	2.433	0	1.9	3.27	1.73	1.286	4.668	1.241	5.398	2.348	2.778	3.993	0.943	0	0
AK165532	chr1	55147630	55148517	+	887	1	0	4.098	3.871	3.469	3.105	3.428	3.765	2.854	3.305	3.695	2.584	2.631	3.027	4.236	4.051	3.676	4.106	3.932	4.722	3.253	3.86	4.541	4.095	4.156	4.255	4.175	3.383	4.577	3.859	2.717	2.942	2.8	2.417	5.489	5.156	4.593	4.24	3.014	3.199	3.657	4.059	4.653	3.369
Rftn2	chr1	55170160	55226782	-	3734	1	Rftn2|2700010E02Rik|3222401M22Rik|-|1|1 C1|protein-coding	8.338	9.236	8.283	7.997	5.831	7.141	6.901	6.034	9.454	11.212	9.602	9.866	10.295	9.72	9.982	10.285	11.798	15.37	10.985	13.592	12.671	12.463	12.147	11.438	8.601	9.434	8.99	9.037	5.892	7.927	6.054	8.24	15.255	17.379	15.341	13.831	7.484	9.021	7.809	8.602	5.407	8.004
AK135004	chr1	55226251	55235622	+	1938	1	Gm10561|EG628004|ENSMUSG00000073675|-|1 C1.2|1|unknown	1.964	2.677	2.431	2.281	1.485	1.823	2.077	1.483	2.262	2.05	2.554	3.122	2.412	2.441	3.046	2.084	2.74	2.775	2.673	2.963	2.549	3.139	2.48	2.541	2.212	2.752	2.207	2.46	1.588	1.774	1.432	2.153	2.49	2.945	3.024	3.247	2.651	2.497	2.122	2.167	2.015	2.467
Mars2	chr1	55237177	55240058	+	2880	1	Mars2|C730026E21Rik|MetRS|-|1 C1.2|1|protein-coding	1.99	1.231	1.157	1.334	0.962	0.857	0.778	0.878	1.234	1.035	1.179	0.97	1.153	1.105	1.3	0.989	1.353	1.149	1.11	1.127	1.343	1.45	0.88	1.135	1.38	1.26	1.106	1.217	1.211	1.326	0.938	1.529	1.317	1.235	1.313	1.482	0.755	0.856	0.998	1.097	1.201	0.761
Plcl1	chr1	55405946	55754285	+	6542	1	Plcl1|C230017K02Rik|PLC-L|PLC-L1|PLCE|PLCL|PLDL1|PRIP|PRIP-1|-|1 C1.2-C1.3|1|protein-coding	1.876	1.261	1.808	1.861	1.403	1.169	1.446	1.546	2.481	2.499	2.74	2.791	1.716	1.682	1.637	1.731	4.078	3.675	3.959	4.312	3.858	2.499	4.126	3.187	3.444	3.686	3.937	3.893	3.567	2.919	3.4	2.985	4.821	5.025	5.325	5.031	4.869	4.16	5.065	5.006	1.347	1.015
9130227L01Rik	chr1	55931241	55972098	+	2102	1	9130227L01Rik|-|RP24-421N21.1|1 C1.2|1|ncRNA	0.041	0	0.03	0	0.026	0	0	0	0	0.018	0	0.017	0	0.022	0	0	0.045	0	0	0	0	0	0	0.022	0	0.018	0	0	0	0	0.017	0	0	0.056	0	0	0.062	0	0	0	0	0
Satb2	chr1	56793981	56971334	-	5263	1	Satb2|mKIAA1034|-|1 C1.3|1|protein-coding	2.625	2.291	2.418	1.956	2.022	1.857	1.963	1.474	2.994	2.939	3.124	2.782	2.191	2.134	2.101	1.713	2.155	2.319	1.863	1.945	2.133	1.958	1.907	1.967	2.681	2.569	2.364	2.486	7.269	5.854	6.411	6.738	3.897	3.372	3.649	3.271	9.972	9.255	9.676	9.914	2.098	1.741
9130024F11Rik	chr1	56971469	57042513	+	6053	1	9130024F11Rik|B530002L08|EG329160|-|1 C1.3|1|ncRNA	0.24	0.265	0.254	0.18	0.251	0.248	0.226	0.152	0.437	0.372	0.432	0.343	0.231	0.173	0.262	0.209	0.166	0.12	0.178	0.118	0.169	0.09	0.103	0.144	0.135	0.092	0.123	0.108	1.271	1.157	1.376	1.053	0.263	0.149	0.268	0.233	2.083	2.26	2.143	2.651	0.147	0.055
BC055402	chr1	57200645	57214996	-	3291	1	BC055402|-|RP24-95P4.2|1|1|ncRNA	0	0	0.019	0	0.016	0	0	0	0.024	0.012	0.011	0.033	0.013	0.014	0	0.044	0	0	0	0.022	0.016	0	0	0.014	0	0	0	0	0	0	0.011	0	0	0	0	0	0	0	0	0	0	0
DQ705824	chr1	57353381	57353414	-	33	1	0	0	0	0.971	0	0	0	0	0	1.197	0	0	0	2.648	0	0	0	0	0	2.107	0	0	1.376	0	0	0	0	0	0	0	0	0	1.756	0	0	2.519	0	0	0	0	0	0	0
DQ693259	chr1	57353497	57353567	-	70	1	0	0	0	0	0	0	0	0	0	0	0	0	0	0	0	0	0	0.449	0	0	0	0	0	0	0	0	0	0	0	0	0	0	0	0	0	0	0	0	0	0	0	0	0
DQ545695	chr1	57354418	57354446	-	28	1	0	0	0	0	0	0	0	0	0	0	0	0	0	0	0	1.573	0	0	0	0	0	0	0	0	0	0	0	0	0	1.831	0	0	0	0	0	0	0	0	0	0	0	0	0
4930558J18Rik	chr1	57359222	57377544	-	2045	1	4930558J18Rik|-|RP24-77I21.2|1|1|ncRNA	0.418	0.11	0.392	0.177	0.345	0.166	0.386	0.112	0.174	0.075	0.242	0.088	0.342	0.2	0.215	0.229	0.384	0.076	0.255	0.14	0.289	0.111	0.241	0.135	0.114	0.091	0.213	0.12	0.176	0.374	0.232	0.227	0.126	0.21	0.305	0.106	0.154	0.159	0.229	0.34	0.982	0.422
1700066M21Rik	chr1	57377620	57385422	+	3002	1	1700066M21Rik|AI428479|-|1|1 C1|protein-coding	2.479	2.424	2.381	2.221	2.876	2.45	2.765	1.934	2.683	2.608	2.568	2.493	2.838	2.863	3.053	2.919	4.197	3.755	4.736	4.265	3.274	2.692	3.3	2.821	2.675	2.764	3.054	2.62	2.118	2.545	2.445	2.741	3.258	3.073	3.365	2.867	1.991	2.511	2.194	2.336	4.273	2.964
Tyw5	chr1	57388244	57406674	-	1986	1	Tyw5|1110034B05Rik|-|1 C1.3|1|protein-coding	3.445	3.852	4.826	4.051	3.418	3.363	4.179	3.183	3.817	3.193	4.291	4.182	3.124	4.076	4.392	4.667	4.24	3.879	5.618	4.454	4.002	4.092	4.922	4.843	4.121	4.197	4.55	4.289	5.035	4.391	4.744	3.909	4.469	4.153	5.735	5.026	6.758	5.435	6.92	7.22	2.808	3.244
9430016H08Rik	chr1	57406548	57415958	+	1314	1	9430016H08Rik|AA409999|C78988|-|1 C1.3|1|protein-coding	2.962	2.897	2.683	2.537	3.265	2.726	3.284	3.237	2.885	3.139	3.66	4.005	3.059	3.288	3.353	3.43	4.759	3.738	4.894	4.424	5.354	3.905	4.709	3.853	4.509	4.736	4.219	4.311	2.927	3.537	4.085	3.66	4.952	4.373	5.252	4.872	4.588	3.364	4.453	3.365	3.65	3.083
Spats2l	chr1	57774861	57948397	+	4014	1	Spats2l|2810022L02Rik|A230104H11Rik|AA987173|AI480531|AI842453|AW413586|-|1|1 C2|protein-coding	0.447	0.716	0.519	1.065	0.933	2.882	0.837	2.449	1.131	2.512	1.119	2.176	0.762	2.3	0.648	2.12	4.861	7.664	4.495	7.268	1.311	1.855	1.181	1.961	0.33	0.443	0.468	0.376	0.077	0.048	0.045	0.029	0.655	1.432	1.098	1.153	0.216	0.301	0.183	0.197	0.111	0.066
Kctd18	chr1	57955101	57970084	-	8284	1	Kctd18|4932411A20Rik|6530404F10Rik|-|1 C1.3|1|protein-coding	1.156	1.275	1.269	1.391	1.357	1.233	1.383	1.388	1.544	1.346	1.673	1.444	1.192	1.422	1.399	1.689	2.124	2.06	2.052	2.239	1.608	1.332	1.697	1.617	1.684	2.021	1.56	1.663	1.523	1.368	1.477	1.294	1.758	1.543	1.932	1.903	1.804	1.623	1.772	1.67	1.077	1.09
Sgol2	chr1	57985340	58026277	+	5395	1	Sgol2|1110007N04Rik|4932411A20Rik|5730576N04Rik|AU018846|AV008062|D1Ertd8e|Tripin|-|1 C1.3|1 28.86 cM|protein-coding	3.829	1.681	3.446	1.196	4.096	1.686	4.669	1.534	1.478	0.92	1.507	1.035	4.154	2.183	3.977	2.627	5.632	2.128	6.282	2.459	2.479	2.028	2.672	1.962	2.536	1.298	2.533	1.632	1.853	2.95	2.098	2.309	2.324	2	2.342	2.051	2.381	2.82	2.281	2.494	8.808	4.949
Aox1	chr1	58029969	58106410	+	4311	1	Aox1|AI196512|AI255253|Ao|Aox-1|Aox-2|Aox2|Moro|Ro|-|1 C1-C2|1 28.86 cM|protein-coding	0.843	0.762	0.929	0.874	2.343	1.729	1.983	2.186	1.484	1.683	1.673	1.869	1.165	1.435	1.237	1.447	3.069	2.615	2.79	2.755	0.66	0.843	0.634	1.025	1.646	2.268	1.691	2.099	1.047	0.679	0.873	0.887	2.319	2.231	2.189	2.257	2.402	1.781	2.265	1.736	0.492	0.924
Aox3	chr1	58113136	58200452	+	4391	1	Aox3|1200011D03Rik|AI326299|Aoh1|Aoh2|-|1 C1.3|1 28.96 cM|protein-coding	0.01	0	0	0	0	0	0	0	0	0.035	0.016	0.008	0.02	0.021	0.01	0.008	0.165	0.047	0.158	0.097	0.049	0.01	0.037	0.042	0.027	0.042	0.06	0.056	0	0	0	0	0.01	0.018	0.019	0.033	0.042	0.032	0.03	0.022	0	0
Aox4	chr1	58210397	58268596	+	4901	1	Aox4|2310003G12Rik|Aoh2|-|1 c1|1 28.97 cM|protein-coding	0.009	0.038	0.033	0.015	0.011	0	0.025	0.035	0.089	0.086	0.079	0.037	0.027	0.065	0.036	0.029	0.032	0.021	0.021	0.029	0.066	0.232	0.181	0.16	0.024	0.03	0.045	0.042	0	0	0	0	0.018	0.048	0.025	0.059	0.016	0	0.014	0	0.023	0.027
Aox2	chr1	58278326	58379264	+	4703	1	Aox2|Aoh3|Aox3l1|-|1 C1.3|1 29.0 cM|protein-coding	0.009	0	0.007	0	0	0	0	0	0	0.008	0.008	0.008	0	0.019	0	0	0.027	0.011	0.015	0.023	0.023	0.019	0.042	0.02	0.025	0.016	0.028	0	0.022	0	0.008	0.037	0	0.017	0.009	0.015	0.006	0.01	0.007	0.007	0	0
Bzw1	chr1	58393097	58406548	+	2813	1	Bzw1|1200015E15Rik|mKIAA0005|-|1|1 C2|protein-coding	65.828	55.512	67.009	59.313	54.859	48.603	63.181	50.079	48.106	50.934	54.768	53.405	60.862	51.382	62.884	59.444	61.57	62.843	62.479	67.896	72.908	68.162	74.99	71.363	78.814	77.115	87.088	77.682	47.415	45.418	54.616	46.778	80.25	81.784	87.794	85.919	52.68	49.269	55.451	50.648	63.567	56.828
Clk1	chr1	58411988	58424088	-	3066	1	Clk1|STY|-|1 C1.3|1 29.09 cM|protein-coding	30.993	34.608	33.306	38.272	29.027	28.602	32.753	35.036	41.496	34.048	44.494	40.369	33.868	34.444	36.198	39.507	61.06	49.63	62.357	60.234	48.308	43.834	50.831	51.965	42.906	46.37	47.739	50.576	33.986	27.302	35.84	31.484	40.208	41.12	49.257	44.434	51.642	52.957	52.773	59.819	19.028	25.04
Ppil3	chr1	58430993	58445486	-	1948	1	Ppil3|2310076N22Rik|2510026K04Rik|Cyp10l|-|1|1 C2|protein-coding	4.435	4.828	4.969	4.465	4.599	4.745	4.537	4.78	4.257	4.745	4.683	4.393	5.382	4.996	5.247	4.98	7.484	7.724	6.156	6.536	5.486	5.431	5.626	5.835	5.362	5.248	5.445	5.146	4.212	4.771	4.143	5.057	6.946	6.181	7.746	6.071	4.939	4.872	5.51	5.123	4.81	4.909
Nif3l1	chr1	58445267	58481816	+	3287	1	Nif3l1|1110030G24Rik|-|1|1 C|protein-coding	2.836	2.805	2.886	2.69	2.098	2.753	2.689	2.431	2.295	2.231	2.689	2.963	2.844	2.698	2.882	2.83	4.283	5.175	4.103	4.546	3.66	3.66	4.156	3.668	2.478	2.975	2.709	2.517	1.794	2.363	1.978	3.102	3.395	3.711	4.06	4.214	3.613	3.425	3.326	3.142	3.156	2.627
Orc2	chr1	58462771	58505109	-	3524	1	Orc2|AU041563|Orc2l|-|1 C1.3|1|protein-coding	6.687	4.978	6.976	5.553	4.545	4.628	6.688	5.839	5.334	5.365	6.171	6.289	4.735	5.33	6.151	5.72	5.296	4.974	5.948	5.445	6.751	5.373	7.192	7.81	5.353	6.128	6.875	6.8	4.54	5.51	5.513	5.722	6.358	6.9	7.384	7.871	7.29	6.271	7.164	6.847	5.476	5.296
AK144771	chr1	58505148	58517530	+	2094	1	Gm15834|C130065N10Rik|OTTMUSG00000026620|-|1|1|ncRNA	0.408	0.374	0.321	0.415	0.441	0.393	0.377	0.604	0.283	0.146	0.304	0.325	0.188	0.217	0.21	0.431	0.495	0.568	0.448	0.664	0.231	0.434	0.283	0.198	0.447	0.212	0.146	0.156	0.073	0.091	0.105	0.028	0.206	0.261	0.278	0.225	0.438	0.422	0.415	0.588	0.16	0.222
AK053027	chr1	58505155	58523230	+	2600	1	Gm15834|C130065N10Rik|OTTMUSG00000026620|-|1|1|ncRNA	0.313	0.244	0.308	0.446	0.334	0.354	0.335	0.464	0.425	0.279	0.258	0.262	0.37	0.192	0.186	0.236	0.641	0.537	0.481	0.782	0.392	0.192	0.253	0.266	0.285	0.142	0.235	0.251	0.059	0.049	0.042	0.022	0.149	0.18	0.224	0.223	0.373	0.322	0.399	0.449	0.257	0.332
Fam126b	chr1	58522806	58586333	-	8883	1	Fam126b|C130065N10Rik|D1Ertd53e|D630010C10|-|1 C1.3|1 29.12 cM|protein-coding	2.446	2.042	2.789	2.521	2.751	2.424	3.018	3.015	3.067	2.503	3.125	2.555	2.715	2.314	2.852	2.955	5.019	3.044	5.103	4.212	2.769	2.229	2.712	2.777	3.137	2.886	3.597	2.973	2.961	2.25	3.198	2.922	3.459	2.557	3.309	3.025	4.598	2.713	4.6	3.403	1.645	2.086
Ndufb3	chr1	58586599	58595948	+	525	1	Ndufb3|2700033I16Rik|AI415450|-|1 C1.3|1|protein-coding	18.328	19.479	22.65	23.469	16.755	17.238	20.551	18.94	19.856	22.482	24.045	23.868	20.303	18.712	19.637	18.202	24.359	24.326	28.67	25.408	23.629	23.437	23.636	24.194	20.937	27.447	25.693	26.393	18.265	16.248	20.242	20.086	21.914	19.509	24.388	24.454	24.117	19.939	24.011	22.74	19.76	19.228
Gm20257	chr1	58652641	58655831	+	933	1	Gm20257|-|-|1|1 29.15 cM|pseudo	1.375	0.8	0.996	1.165	1.571	0.934	1.112	1.417	1.651	1.269	1.364	1.458	0.983	1.316	0.897	1.353	1.718	0.776	1.267	1.911	1.151	0.535	1.058	0.987	1.044	1.787	1.216	1.441	1.264	0.819	0.822	0.435	0.924	1.341	1.025	1.279	0.927	1.496	1.147	1.185	1.554	0.854
Als2cr12	chr1	58658120	58695989	-	1549	1	Als2cr12|4933405P16Rik|4933425F06Rik|-|1|1 C2|protein-coding	0.083	0.12	0.166	0.14	0.21	0.062	0.188	0.148	0.076	0.074	0.205	0.046	0.028	0.059	0.114	0.047	0.101	0.033	0.022	0	0.243	0.088	0.064	0.089	0.176	0.191	0.169	0.105	0.066	0	0.024	0.075	0.278	0.126	0.161	0.187	0.152	0.06	0.022	0.041	0	0.086
Cflar	chr1	58711508	58759203	+	8936	1	Cflar|2310024N18Rik|A430105C05Rik|CLARP|Cash|Casper|ENSMUSG00000072980|FLAME|FLAME-1|Flip|Gm9845|I-FLICE|MRIT|c-Flip|-|1 C1.3|1 29.16 cM|protein-coding	8.648	8.194	8.784	9.538	8.416	8.573	9.469	9.442	7.777	8.652	9.006	9.452	9.049	9.594	9.846	10.113	9.255	11.202	10.165	11.567	10.036	11.427	10.265	11.995	10.246	12.478	11.646	12.332	9.377	9.489	10.086	10.141	10.449	10.652	11.304	11.931	12.649	12.131	12.992	13.208	8.077	10.487
Casp8	chr1	58795374	58847503	+	2870	1	Casp8|CASP-8|FLICE|MACH|Mch5|-|1 B|1 29.19 cM|protein-coding	6.72	7.035	6.79	6.01	6.433	5.784	7.012	6.128	6.356	6.987	5.975	6.924	7.672	7.543	7.491	8.243	9.372	9.674	10.15	10.29	7.803	7.91	7.363	8.018	7.823	8.002	8.077	8.179	7.576	6.898	7.126	7.571	8.453	7.805	8.459	7.233	5.563	5.512	5.907	5.282	8.59	6.826
Trak2	chr1	58900450	58973482	-	6207	1	Trak2|2900022D04Rik|4733401O11Rik|AI480836|AW046271|Als2cr3|CALS-C|GRIF-1|GRIF1|OIP98|mKIAA0549|-|1 C1.3|1|protein-coding	7.586	6.704	7.648	7.111	6.684	6.386	7.708	6.519	7.252	8.258	8.306	9.079	8.699	7.752	8.766	8.099	9.006	9.23	9.504	10.01	11.602	10.036	12.398	11.211	10.807	10.677	11.231	10.814	6.774	7.456	8.037	7.879	13.363	14.07	13.877	14.38	9.819	8.994	9.427	9.953	9.561	9.287
Stradb	chr1	58973571	58995121	+	6021	1	Stradb|AA792893|Als2cr2|B830008M19|D1Ucla2|ILPIP|ILPIPA|PRO1038|Papk|Syradb|-|1 C1.3|1 29.2 cM|protein-coding	1.25	1.531	1.198	1.457	1.957	2.186	2.199	2.291	1.922	1.732	2.044	1.867	1.966	1.896	1.954	2.126	2.599	2.233	2.13	1.99	2.274	1.78	2.372	2.117	1.864	1.643	1.813	1.767	1.771	1.396	1.832	1.674	2.34	2.428	2.81	2.234	1.102	1.182	1.033	1.28	1.278	1.588
Als2cr11	chr1	58997123	59094900	-	2978	1	Als2cr11|1700052H20Rik|4930408G06Rik|-|1 C1.3|1|protein-coding	0	0	0	0	0	0.033	0.028	0.019	0	0	0	0	0	0	0	0	0.021	0.035	0.035	0	0.018	0	0	0	0	0	0	0	0	0	0	0	0	0.013	0	0	0.026	0.031	0	0	0	0
Tmem237	chr1	59100593	59120382	-	2067	1	Tmem237|AI853305|Als2cr4|Gm972|-|1 C1.3|1|protein-coding	6.145	5.272	5.35	5.049	5.096	4.753	4.939	4.477	3.993	4.38	4.67	4.365	4.882	5.325	4.306	4.92	7.525	7.404	6.189	6.609	5.664	5.206	5.048	4.052	5.167	4.731	4.646	4.87	4.019	4.158	3.94	3.14	5.754	5.201	6.617	5.319	5.859	6.437	6.196	6.57	4.533	3.342
Mpp4	chr1	59120935	59163389	-	5711	1	Mpp4|Dlg6|-|1 C1.3|1|protein-coding	0.21	0.288	0.275	0.114	0.314	0.364	0.254	0.312	0.401	0.321	0.279	0.351	0.268	0.342	0.239	0.335	0.501	0.552	0.487	0.649	0.179	0.302	0.236	0.242	0.3	0.383	0.283	0.307	0.332	0.279	0.224	0.213	0.302	0.397	0.226	0.285	0.266	0.236	0.304	0.304	0.371	0.361
Als2	chr1	59162756	59237231	-	6953	1	Als2|3222402C23Rik|9430073A21Rik|Als2cr6|Alsin|mKIAA1563|-|1 C1.3|1|protein-coding	3.684	2.802	3.342	2.835	2.882	2.687	3.086	2.794	3.078	2.637	3.133	3.136	3.6	3.179	3.821	3.148	3.285	2.863	3.435	3.401	2.595	2.677	2.779	3.038	3.627	3.484	3.51	3.716	2.559	3.095	2.868	2.358	3.433	3.643	3.689	3.579	2.677	2.623	3.006	2.884	4.268	3.334
Cdk15	chr1	59256907	59352369	+	1565	1	Cdk15|Als2cr7|Pftk2|-|1 C1.3|1|protein-coding	0	0.048	0.041	0.046	0.035	0.216	0.08	0.073	0.025	0.122	0.045	0.023	0.056	0	0.113	0.115	0.201	0.099	0.155	0.114	0	0.058	0.126	0.088	0	0.024	0.056	0	0.033	0	0	0	0.055	0	0	0.069	0.067	0.089	0.021	0.02	0.071	0.042
Fzd7	chr1	59482147	59486955	+	4807	1	Fzd7|Fz7|-|1 C1.3|1 30.08 cM|protein-coding	5.018	5.815	5.401	4.78	4.405	4.088	4.342	3.36	6.604	7.048	7.076	6.368	5.335	5.819	5.527	5.469	16.093	16.263	17.681	15.366	4.067	5.223	4.101	4.71	4.135	4.639	4.65	4.765	14.252	18.473	15.277	16.441	5.02	5.278	5.223	4.875	13.639	12.562	13.063	12.148	4.92	4.49
Gm973	chr1	59516264	59634509	+	3554	1	Gm973|AW554518|-|1 C1.3|1|protein-coding	0	0.042	0.009	0	0	0.027	0	0.016	0.022	0.075	0.04	0.05	0.025	0.038	0.012	0.03	0.212	0.189	0.127	0.07	0	0.013	0	0.013	0.011	0	0	0	0.13	0.107	0.247	0.293	0.012	0	0	0.01	0.302	0.157	0.151	0.169	0	0.019
Sumo1	chr1	59639434	59670834	-	1204	1	Sumo1|GMP1|PIC1|SENTRIN|SMT3|SMT3H3|SMTP3|SUMO-1|Smt3C|Ubl1|-|1|1 C2-C3|protein-coding	40.101	36.516	42.141	38.467	32.922	34.93	38.567	35.707	34.469	34.993	35.83	35.03	37.735	35.471	40.252	40.913	56.554	47.153	58.06	46.982	47.458	42.801	47.184	41.74	44.287	39.412	42.855	42.175	35.564	33.785	40.249	36.623	46.167	48.995	56.83	49.351	42.718	36.747	45.907	39.531	41.321	41.646
Nop58	chr1	59685006	59711510	+	1945	1	Nop58|MSSP|Nol5|SIK|nop5|-|1 C1.3|1|protein-coding	37.818	28.016	46.784	30.259	24.26	23.414	37.208	26.861	22.921	25.157	29.597	26.581	26.077	25.044	38.508	33.095	25.864	29.747	35.583	38.233	31.09	32.915	42.12	38.686	27.635	31.501	40.354	32.289	26.075	25.954	34.66	30.028	29.265	33.043	40.116	41.446	38.156	36.98	39.747	40.206	35.673	35.751
Snord70	chr1	59691958	59692010	+	52	1	Snord70|MBII-234|snoRNA234|-|1|1|snoRNA	0	0	0	0	0	0	0	1.105	0	0	0	0	0	0.875	0.847	0	0	0	0	0	0	0	0	0	0.75	0	0.839	0	0	0	0	0	0	0	0	0	0	0	0	0	0	1.277
Snord11	chr1	59704808	59704870	+	62	1	Snord11|MBII-95|-|1|1|snoRNA	0	0	0	0	0	0	0	0	0	0	0	0	0	0	0	0	0	0	0	0	0	0	0	0	0.629	0	0	0	0	0	0	0	0	0	0	0	0	0	0	0	0	0
Bmpr2	chr1	59764279	59878081	+	11060	1	Bmpr2|2610024H22Rik|AL117858|AW546137|BB189135|BMP-2|BMPR-2|BMPR-II|BMPRII|BRK-3|Gm20272|-|1 C1.3|1|protein-coding	21.271	19.454	18.811	20.643	18.622	18.916	17.784	19.903	22.91	19.965	21.593	21.015	22.325	20.553	20.838	22.595	30.265	24.903	28.239	29.7	26.317	20.366	24.742	23.527	25.942	22.383	26.338	25.922	26.892	21.44	25.986	23.25	33.758	30.602	33.019	33.072	29.807	26.433	30.716	32.414	14.039	15.733
Fam117b	chr1	59913006	59985348	+	5517	1	Fam117b|2810425F24Rik|6330416D14Rik|Als2cr13|-|1 C2|1|protein-coding	4.101	4.526	4.049	4.637	4.596	4.272	4.799	4.24	5.676	4.791	5.896	5.237	4.965	4.039	4.76	4.268	8.913	6.738	8.903	7.777	6.658	5.456	6.747	5.764	5.334	4.626	5.024	5.008	5.307	4.477	5.607	3.77	6.568	6.363	6.864	5.795	6.396	5.97	5.933	5.564	2.972	3.322
Ica1l	chr1	59989068	60043184	-	4326	1	Ica1l|1700030B17Rik|Als2cr15|-|1 C2|1|protein-coding	0.079	0.026	0.067	0.067	0.163	0.201	0.163	0.08	0.055	0.071	0.041	0.033	0.02	0.084	0.061	0.075	0.211	0.108	0.297	0.115	0.509	0.357	0.632	0.33	0.279	0.137	0.172	0.094	0.379	0.28	0.49	0.321	0.428	0.461	0.327	0.468	0.327	0.355	0.448	0.321	0.052	0.107
Wdr12	chr1	60076868	60098500	-	3345	1	Wdr12|4933402C23Rik|Ytm1|Ytm1p|MNCb-5414|1|1 C1-C2|protein-coding	3.081	2.577	3.766	2.665	3.279	2.908	4.131	2.337	2.621	2.706	3.351	2.472	3.474	2.597	3.49	2.738	3.88	3.895	3.762	3.391	4.672	4.058	4.949	3.728	3.181	3.433	3.993	3.119	2.836	3.121	3.133	2.823	4.071	4.009	4.573	3.871	4.357	4.771	4.528	4.126	3.968	3.653
Carf	chr1	60098247	60153953	+	5753	1	Carf|Als2cr8|ECBRC-FC1|ECBRC-FC2|-|1 C2|1|protein-coding	1.331	1.849	1.649	1.461	1.699	1.447	1.709	1.968	2.107	1.773	2.25	2.184	1.511	1.652	1.961	1.974	3.239	2.705	3.867	3.658	1.783	1.492	1.734	1.856	1.633	1.945	2.163	1.983	1.533	1.427	1.606	1.42	2.12	1.61	2.139	2.276	2.543	2.386	2.801	2.8	0.989	1.304
Nbeal1	chr1	60180599	60334705	+	12349	1	Nbeal1|2310076G13Rik|A530050O19Rik|A530083I02Rik|AI662228|ALS2CR17|-|1 C2|1|protein-coding	5.569	4.243	5.458	5.634	5.707	4.111	5.077	5.427	6.779	4.476	6.634	5.993	5.692	4.132	5.416	5.756	9.445	6.448	8.799	9.733	7.232	4.629	6.831	6.831	6.073	5.843	6.829	7.059	7.836	5.438	8.257	6.977	8.158	6.125	7.907	7.576	8.954	6.898	9.401	9.934	3.532	4.077
AK041465	chr1	60330031	60331428	+	1397	1	Nbeal1|2310076G13Rik|A530050O19Rik|A530083I02Rik|AI662228|ALS2CR17|-|1 C2|1|protein-coding	1.224	0.588	1.124	1.09	1.049	0.728	0.743	0.699	1.583	1.285	1.291	1.384	1.157	0.846	0.662	1.265	1.867	1.48	1.518	1.864	1.538	0.878	0.966	1.054	1.618	1.458	0.812	1.459	1.395	1.185	1.647	0.912	1.419	1.511	1.904	1.346	1.895	1.898	1.819	1.379	0.878	0.475
Cyp20a1	chr1	60343372	60387387	+	1537	1	Cyp20a1|A930011N14Rik|Cypm|-|1 C2|1|protein-coding	12.743	11.51	12.345	11.035	10.351	9.667	10.907	9.723	10.842	11.034	11.71	10.855	12.392	10.623	12.326	12.435	13.861	15.575	15.56	15.826	13.277	11.934	12.999	12.336	13.618	14.364	14.655	14.928	12.111	11.348	12.474	11.121	16.064	16.024	17.472	16.635	14.378	14.317	14.424	14.343	14.805	15.772
Abi2	chr1	60409619	60481163	+	5951	1	Abi2|8430425M24Rik|AI839867|C130078H13|-|1 C2|1|protein-coding	5.9	5.488	5.434	5.468	6.679	5.733	6.513	6.065	7.233	6.842	7.665	7.508	7.341	6.489	7.403	6.793	8.137	7.142	7.5	7.911	7.102	6.523	6.88	6.573	9.065	8.08	9.243	8.095	4.946	3.755	4.645	3.963	10.115	10.123	9.584	9.486	5.392	4.988	5.793	5.18	6.879	5.714
Raph1	chr1	60483185	60566765	-	9089	1	Raph1|9430025M21Rik|C730009O10Rik|Lpd|-|1 C2|1|protein-coding	12.478	9.169	10.057	8.66	10.945	9.142	10.263	8.992	9.002	10.83	8.594	10.577	11.877	11.874	11.071	11.085	5.881	4.591	5.614	4.729	17.365	21.66	17.549	19.909	12.046	13.502	11.829	13.891	15.888	15.471	14.834	13.827	15.256	16.357	14.233	15.431	11.17	12.843	10.941	12.166	11.352	12.678
Cd28	chr1	60746388	60773359	+	5599	1	Cd28|-|CH29-189K17.3|1 C1-C3|1 30.52 cM|protein-coding	0.084	0.06	0.103	0.117	0.262	0.216	0.163	0.267	0.056	0.171	0.063	0.153	0.07	0.089	0.055	0.142	0.056	0.046	0.062	0.032	0.777	0.649	0.894	0.764	0.244	0.37	0.312	0.328	0.137	0.114	0.15	0.228	0.162	0.279	0.178	0.252	0.019	0	0.018	0.006	0.02	0.119
Ctla4	chr1	60909025	60915832	+	1924	1	Ctla4|Cd152|Ctla-4|Ly-56|CH29-120A16.2|1 C|1 30.58 cM|protein-coding	0	0	0	0	0	0	0	0	0	0	0	0	0	0	0	0.019	0	0	0	0	0	0	0	0	0	0	0	0	0	0	0	0	0	0	0	0	0	0	0.017	0	0	0
Icos	chr1	60977914	61000321	+	3244	1	Icos|AILIM|CCLP|CRP-1|H4|Ly115|CH29-120A16.4|1 C2|1 30.6 cM|protein-coding	0.013	0	0	0	0	0	0	0	0	0	0	0	0	0	0	0	0	0	0	0	0	0	0	0	0.012	0	0	0	0	0	0	0	0	0	0	0	0	0	0	0	0	0
9530026F06Rik	chr1	61378432	61395904	+	883	1	9530026F06Rik|-|RP23-429E18.2|1|1|ncRNA	0	0	0	0	0	0	0	0	0	0	0	0	0	0	0	0	0	0	0	0	0	0	0	0	0	0	0	0.046	0	0	0	0	0	0	0	0	0.03	0	0	0.036	0	0
Pard3b	chr1	61638824	62642284	+	12972	1	Pard3b|1810008K04Rik|2010002N16Rik|2810455B10Rik|Als2cr19|PAR3B|PAR3L|PAR3beta|DN-276O13.2|1 C2|1|protein-coding	1.17	1.715	1.277	1.743	1.348	1.809	1.331	1.635	2.14	2.706	2.227	2.572	1.037	1.469	1.121	1.457	2.468	3.217	2.752	2.942	1.817	1.722	1.847	1.98	0.85	0.854	0.764	0.814	1.186	1.35	1.329	1.394	0.555	0.422	0.529	0.388	1.097	1.291	1.201	1.385	0.8	0.932
AK015421	chr1	61767415	61851540	-	1947	1	Pard3bos1|4930448K12Rik|RP23-327M13.1|1 C2|1|unknown	0	0	0	0	0	0.025	0	0	0	0	0	0	0	0	0	0	0.016	0	0	0	0	0	0	0	0	0	0	0	0	0	0	0	0	0	0	0	0	0	0	0	0	0
Nrp2	chr1	62703317	62818692	+	9578	1	Nrp2|1110048P06Rik|Np-2|Np2|Npn-2|Npn2|RP23-149A5.1|1 C2|1|protein-coding	19.454	17.141	17.81	15.256	6.99	6.705	7.266	5.773	40.782	46.596	41.765	47.069	14.947	15.85	15.143	14.16	29.138	31.186	28.773	30.199	24.614	21.555	23.849	21.949	9.632	9	8.318	9.033	4.069	5.184	3.763	4.9	5.425	4.604	4.848	4.361	15.286	13.703	14.394	13.335	4.996	4.528
4930487H11Rik	chr1	62790918	62794732	-	890	1	4930487H11Rik|-|-|1|1|ncRNA	0	0	0	0	0	0	0	0	0	0	0	0	0	0	0	0	0	0	0	0	0	0	0	0	0	0	0	0	0	0	0	0	0	0	0	0	0	0	0	0	0	0
Ino80d	chr1	63047801	63114267	-	13504	1	Ino80d|7330405I11|A430093A21Rik|BC010584|OTTMUSG00000002594|RP23-198I4.3|1 C2|1|protein-coding	5.108	5.074	4.911	5.507	5.034	4.91	4.652	5.342	5.781	5.618	5.391	5.801	5.742	5.331	5.067	4.996	7.881	7.152	7.661	7.982	5.357	4.926	5.255	5.245	5.36	5.33	5.563	5.659	5.358	4.936	5.133	4.818	6.216	5.069	5.732	5.485	5.678	4.999	5.608	5.531	4.626	4.997
Ino80dos	chr1	63114471	63158295	+	1793	1	Ino80dos|Gm11602|OTTMUSG00000002611|-|-|ncRNA	0.739	0.52	0.787	0.768	0.515	0.594	0.509	0.769	0.925	0.937	1.085	0.599	0.804	0.71	0.811	0.885	2.243	1.932	1.881	1.691	0.509	0.405	0.642	0.205	0.37	0.702	0.657	0.386	0.572	0.781	0.835	0.582	0.865	0.458	0.835	0.625	1.433	1.09	1.492	1.532	0.249	0.37
Ndufs1	chr1	63143592	63176822	-	4182	1	Ndufs1|5830412M15Rik|9930026A05Rik|-|1 C2|1|protein-coding	11.054	9.692	12.263	11.179	10.309	8.969	11.738	10.459	9.584	10.056	11.465	11.112	10.645	10.245	12.516	11.193	11.992	12.438	13.083	12.656	11.981	10.661	12.766	13.514	11.203	12.303	13.351	11.889	7.431	8.159	9.649	8.673	11.509	12.339	14.96	13.153	11.151	10.057	12.281	12.061	10.883	9.29
Eef1b2	chr1	63176831	63180486	+	1920	1	Eef1b2|2810017J07Rik|Eef1b|RP23-13C17.3|1 C2|1|protein-coding	59.493	52.115	71.699	46.583	56.76	57.269	67.648	51.159	49.482	49.477	63.942	50.982	66.484	62.773	78.891	67.389	70.159	87.413	78.991	77.796	74.484	85.25	81.548	79.555	97.87	106.865	109.291	102.457	76.038	79.373	98.03	78.764	96.366	98.382	127.221	95.837	69.713	69.737	77.533	60.748	74.598	67.209
Snora41	chr1	63179023	63179135	+	112	1	Snora41|MBI-83|-|1|1|snoRNA	2.291	1	2.576	3.883	1.939	2.161	2.223	1.026	1.763	6.139	0.631	1.918	2.73	1.624	0.787	1.61	2.525	2.77	3.414	4.14	3.836	3.648	5.29	5.342	4.524	4.3	5.846	2.911	0.916	0	1.304	1.552	3.078	2.443	2.227	4.198	4.681	2.908	1.791	3.384	0	2.965
Gpr1	chr1	63182571	63214281	-	1792	1	Gpr1|-|RP23-13C17.4|1 C2|1|protein-coding	0	0	0	0	0	0	0	0	0	0	0	0	0	0	0	0	0	0	0	0	0	0	0	0	0	0	0	0	0	0	0	0	0	0	0	0	0	0	0	0	0	0
Zdbf2	chr1	63200358	63314575	+	13107	1	Zdbf2|4930431J08Rik|9330107J05Rik|RP23-434D24.2|1 C2|1|protein-coding	0	0.003	0	0	0	0	0	0.004	0	0	0	0	0.007	0	0	0	0.002	0	0.003	0	0.004	0.003	0.003	0.007	0	0.003	0.003	0	0	0	0	0	0	0	0	0.006	0	0.004	0	0	0	0
Adam23	chr1	63445904	63596515	+	10590	1	Adam23|AW046396|MDC3|DN-74E14.1|1 C2|1 32.31 cM|protein-coding	0.481	0.405	0.463	0.534	0.702	0.791	0.745	0.792	0.179	0.166	0.247	0.166	1.766	1.799	1.747	1.631	1.801	1.318	1.674	1.327	0.908	0.883	1.125	1.004	1.642	1.665	1.587	1.574	0.015	0.018	0.01	0.011	1.269	1.454	1.185	1.264	0.03	0.026	0.041	0.039	2.128	2.559
Dytn	chr1	63622851	63686927	-	2396	1	Dytn|Gm215|RP23-341P11.3|1 C2|1|protein-coding	0	0	0	0	0	0	0	0	0	0	0	0	0	0	0	0	0	0	0	0	0	0	0	0	0	0	0	0	0	0	0	0	0	0	0	0	0	0	0	0	0	0.055
Mdh1b	chr1	63698827	63730318	-	1688	1	Mdh1b|1700124B08Rik|AV255588|RP23-341P11.6|1 C2|1|protein-coding	0	0	0	0	0	0	0.074	0.068	0.023	0.023	0	0	0	0.027	0	0	0	0.031	0.062	0.063	0	0.027	0	0	0	0	0	0.048	0.03	0	0	0	0.051	0	0.025	0	0.109	0.138	0.059	0.094	0	0
Fastkd2	chr1	63730625	63753385	+	3704	1	Fastkd2|2810421I24Rik|-|1 C2|1|protein-coding	4.861	3.96	4.534	3.816	3.386	3.489	3.484	3.957	4.275	3.836	4.153	4.533	3.786	4.15	4.092	4.556	4.674	4.732	4.692	5.248	4.886	4.781	4.523	5.181	3.988	4.92	4.243	4.654	3.876	3.506	3.618	3.707	4.816	4.686	4.893	5.116	4.317	4.823	4.55	5.406	2.981	3.407
4933402D24Rik	chr1	63754909	63769267	-	1749	1	4933402D24Rik|-|-|1 C2|1|protein-coding	0.024	0	0.055	0	0	0	0.024	0.033	0	0	0.04	0.061	0	0	0.025	0	0	0	0	0	0	0	0	0	0	0	0	0	0	0	0	0	0	0	0	0	0	0	0	0	0	0.038
Gm13749	chr1	63964727	63968999	+	1429	1	Gm13749|OTTMUSG00000013918|-|1 C2|1|ncRNA	0	0	0	0	0	0	0	0	0.028	0.027	0.049	0.05	0	0	0.031	0	0	0	0.049	0	0	0	0.023	0.032	0.027	0	0	0	0	0	0	0	0	0	0	0.025	0.11	0.033	0.07	0.044	0	0
AK150559	chr1	64032868	64035586	-	2718	1	Klf7|9830124P08Rik|RP23-23D16.1|1|1 C1-C3|protein-coding	10.4	8.06	9.634	7.467	6.752	6.428	6.901	5.625	7.206	7.209	7.559	6.599	9.258	7.865	8.218	8.385	8.613	7.571	9.707	8.569	6.599	7.935	6.539	7.382	7.486	6.978	8.159	7.437	11.112	10.75	10.923	10.531	7.546	6.789	7.617	6.972	14.554	11.143	14.861	11.806	6.279	8.186
Klf7	chr1	64035671	64121426	-	1752	1	Klf7|9830124P08Rik|RP23-23D16.1|1|1 C1-C3|protein-coding	4.247	3.515	3.86	4.054	2.758	2.707	2.629	3.018	2.953	2.703	3.088	2.841	3.366	2.518	2.842	2.367	2.78	2.892	3.73	3.135	2.238	2.877	2.16	2.942	3.137	3.489	2.716	2.861	3.893	3.997	3.919	3.869	3.099	2.544	2.681	2.972	6.165	4.116	5.706	5.3	3.438	3.715
Mir6899	chr1	64042438	64042501	-	63	1	Mir6899|mmu-mir-6899|-|-|ncRNA	0	0	0	0	0	0	0	0	0	0	0	0	0	0	0	0	0	0	0	0	0	0	0	0	0	0	0	0	0	0	0	0	0	0	0	0.574	0	0	0	0	0	0
Creb1	chr1	64532804	64604548	+	8402	1	Creb1|2310001E10Rik|3526402H21Rik|AV083133|Creb|Creb-1|-|1 C2|1 32.74 cM|protein-coding	9.488	8.373	9.831	9.687	8.027	7.448	9.226	8.394	8.558	7.265	9.52	8.207	9.187	8.991	9.984	10.193	9.2	8.222	9.967	9.445	6.973	6.631	7.416	7.86	7.784	7.513	8.739	8.125	7.415	6.97	8.758	7.848	9.011	7.793	9.336	8.962	8.605	7.099	8.616	8.868	8.935	9.367
Mettl21a	chr1	64606480	64617206	-	2697	1	Mettl21a|2310038H17Rik|AI464204|Fam119a|-|1 C2|1|protein-coding	3.774	3.584	3.589	4.058	4.731	3.553	5.416	5.328	4.056	4.107	5.166	4.5	4.244	4.283	4.574	4.747	7.736	8.033	8.88	7.895	4.182	3.889	4.796	4.522	4.35	5.082	5.163	4.669	3.46	3.47	4.062	4.039	4.985	3.769	4.747	4.76	6.318	5.072	6.162	5.738	5.335	4.531
2810408I11Rik	chr1	64679869	64690659	-	710	1	2810408I11Rik|-|-|1|1|ncRNA	1.325	1.156	1.038	0.612	2.141	0.954	1.169	0.81	0.445	0.377	0.498	0.706	1.723	1.025	1.427	1.067	2.169	0.947	1.322	0.502	1.967	2.43	1.854	1.491	1.263	1.357	1.107	1.435	0.867	1.972	1.337	1.632	2.428	1.817	2.108	1.426	1.735	2.49	1.413	1.068	2.985	2.151
Ccnyl1	chr1	64691213	64725642	+	3036	1	Ccnyl1|9630037P07Rik|AW554339|-|1 C2|1|protein-coding	7.945	7.105	7.591	6.684	9.461	8.066	10.101	9.238	4.864	4.781	6.278	6.026	9.439	7.46	9.462	7.958	10.971	9.009	11.942	9.104	8.137	7.642	8.445	7.837	8.794	8.407	8.512	7.128	6.773	7.339	6.965	7.5	10.176	9.413	10.598	10.923	9.083	7.325	8.778	8.437	13.815	14.285
Fzd5	chr1	64730558	64737750	-	6910	1	Fzd5|5330434N09Rik|AI427138|Fz-5|Fz5|mFz5|-|1 C2|1 32.74 cM|protein-coding	2.055	1.923	1.804	2.36	1.43	1.212	1.393	1.115	3.434	3.195	3.255	3.114	1.574	1.639	1.422	1.498	13.815	11.553	13.522	10.674	2.137	2.096	2.148	2.204	2.053	2.772	2.015	2.784	3.562	4.68	3.731	4.503	2.201	2.212	2.069	2.245	8.623	8.322	8.26	7.706	1.614	1.98
Plekhm3	chr1	64785983	64956824	-	10101	1	Plekhm3|9430067K14Rik|A230102O09Rik|AI449570|DAPR|Plekhm1l|-|1 C2|1|protein-coding	1.833	1.955	1.901	1.894	1.951	2.261	1.927	2.299	1.873	2.023	1.88	2.304	2.085	2.125	2.133	2.046	3.173	3.317	3.077	3.298	1.622	1.429	1.587	1.604	1.763	1.812	1.716	1.739	1.812	1.991	1.775	2.277	2.188	1.954	1.86	2.281	2.102	1.884	2.095	1.848	1.877	2.249
Akr1cl	chr1	65013086	65032748	-	2189	1	Akr1cl|4921521F21Rik|AI451536|AI503553|-|1 C2|1|protein-coding	0	0	0	0	0.05	0.022	0.038	0.053	0.018	0.035	0.032	0	0.02	0.021	0.06	0.033	0.072	0	0.127	0.016	0.025	0.083	0.045	0.042	0.16	0.068	0.04	0.037	0.047	0	0.033	0	0.02	0	0	0	0	0	0	0	0	0.121
Crygd	chr1	65061838	65063440	-	628	1	Crygd|Aey4|Cryg-1|DGcry-1|Lop12|-|1 C2|1 32.8 cM|protein-coding	0	0	0	0	0	0	0	0	0	0	0	0	0	0	0	0	0	0	0	0	0	0	0	0	0	0	0	0	0	0	0	0	0	0	0	0	0	0	0	0	0	0
D630023F18Rik	chr1	65105285	65123214	-	2648	1	D630023F18Rik|AI314969|-|1 C2|1|protein-coding	0.016	0	0.061	0	0.041	0.055	0.047	0	0.045	0.058	0.027	0.027	0	0	0.017	0.014	0.119	0.02	0.039	0	0.081	0	0.012	0	0.015	0	0.016	0.015	0.039	0.024	0.014	0	0	0.03	0.016	0	0.03	0.018	0	0.024	0	0.075
Idh1	chr1	65158616	65186479	-	2417	1	Idh1|AI314845|AI788952|E030024J03Rik|Id-1|Idh-1|Idpc|-|1 C2|1 32.91 cM|protein-coding	42.96	31.593	47.912	39.343	43.65	29.334	51.128	35.86	30.878	23.12	36.208	27.374	46.559	32.102	48.105	37.881	47.646	38.976	49.416	40.757	22.552	21.039	25.261	23.039	32.688	31.357	33.467	31.227	19.901	16.013	21.062	19.418	39.755	31.798	46.643	37.242	30.726	23.175	32.095	27.127	40.06	43.717
Pikfyve	chr1	65186683	65278696	+	15591	1	Pikfyve|5230400C17Rik|Pip5k|Pip5k3|Pipk5k3|PipkIII|p235|-|1 C2|1|protein-coding	3.399	3.074	3.505	3.765	3.545	3.253	3.801	3.432	4.374	3.807	4.627	4.081	4.091	3.573	4.53	3.907	5.079	4.623	5.204	5.085	4.743	4.342	4.79	4.602	4.58	4.98	4.97	4.794	3.019	2.797	3.012	3.033	5.856	5.569	5.988	6.022	3.825	3.709	3.942	4.147	2.984	3.208
Pth2r	chr1	65311257	65389244	+	2387	1	Pth2r|Pthr2|-|1 C2|1 33.05 cM|protein-coding	0.107	0.031	0.054	0.121	0.068	0.101	0.087	0.048	0.149	0.16	0.133	0.075	0.055	0.019	0.092	0.045	0.092	0.043	0.117	0.075	0.337	0.19	0.179	0.308	0.114	0.155	0.128	0.29	0.301	0.16	0.229	0.316	0.054	0.066	0.035	0.045	0.088	0.058	0.042	0.106	0	0.056
Map2	chr1	66175329	66442583	+	12622	1	Map2|G1-397-34|MAP-2|Mtap-2|Mtap2|repro4|AC091465.1|1 C3|1 33.49 cM|protein-coding	13.437	13.081	13.588	13.397	12.136	10.981	11.418	11.434	13.459	13.482	13.693	13.383	13.554	14.428	14.036	15.765	20.281	18.987	21.118	22.945	8.875	7.982	8.658	8.955	3.255	3.578	3.631	4.033	22.41	22.7	22.269	22.324	3.602	3.075	3.906	3.458	18.702	17.681	19.58	20.458	5.506	5.209
Unc80	chr1	66468447	66699148	+	13752	1	Unc80|C030018G13Rik|C230061B10Rik|UNC-80|AC118589.3|1 C3|1|protein-coding	0.003	0	0	0.005	0.008	0	0.009	0.008	0.006	0	0.003	0.003	0.003	0	0	0.003	0.007	0.004	0.008	0.003	0.008	0	0.005	0	0.003	0.003	0	0	0.007	0	0	0.004	0	0	0	0.003	0.01	0.01	0.002	0.005	0	0.005
Rpe	chr1	66700884	66719805	+	2656	1	Rpe|2810429B02Rik|5730518J08Rik|AC118589.1|1 C3|1|protein-coding	13.879	14.094	14.892	11.216	12.369	11.079	13.28	11.145	11.477	11.232	12.142	10.703	14.03	12.535	13.635	13.441	11.476	11.31	11.897	11.575	12.253	11.453	12.268	11.089	11.916	12.608	13.263	12.643	9.383	9.755	11.646	10.101	12.411	12.378	14.18	12.282	10.6	11.368	11.142	12.093	14.49	11.827
Kansl1l	chr1	66719243	66817595	-	6667	1	Kansl1l|1110028C15Rik|1190030G24|AI427598|C430010P07Rik|mKIAA4189|AC118589.2|1 C3|1|protein-coding	8.749	8.179	8.966	8.338	9.423	8.849	9.249	8.828	8.902	8.348	8.443	8.716	10.052	9.933	10.005	10.683	9.106	8.352	8.509	9.485	8.917	8.016	9.262	8.822	6.717	6.995	6.672	6.926	5.392	4.889	5.412	4.736	9.688	9.692	9.708	9.515	8.265	8.639	8.486	9.65	4.702	6.355
Acadl	chr1	66830839	66863309	-	1925	1	Acadl|AA960361|AU018452|C79855|LCAD|AC124389.2|1 C3|1 33.64 cM|protein-coding	21.238	26.368	26.557	27.674	22.03	25.392	27.894	28.424	19.754	22.422	24.339	23.844	22.353	24.761	27.442	29.411	24.762	31.641	30.012	36.166	30.771	33.846	37.479	38.778	33.409	46.568	41.226	47.782	17.901	19.147	23.239	22.665	35.568	35.234	43.038	40.035	21.788	18.464	20.966	21.772	20.282	23.115
Myl1	chr1	66924296	66945056	-	1233	1	Myl1|AI325107|MLC1f|MLC3f|Mylf|AC124389.4|1 C3|1 33.71 cM|protein-coding	0	0	0.078	0	0.044	0.039	0	0	0	0.031	0	0	0.035	0.111	0	0.088	0	0	0	0.029	0	0	0	0.037	0.032	0.03	0.071	0.033	0	0	0	0	0	0.032	0	0	0	0.038	0	0	0.09	0
Lancl1	chr1	67000517	67038872	-	4442	1	Lancl1|AW124738|Gpr69|Gpr69a|p40|AC133187.1|1 C2-C5|1|protein-coding	1.945	2.613	2.569	3.361	2.555	3.127	3.073	4.179	2.738	3.13	3.343	3.78	2.724	2.775	2.599	2.728	4.287	4.505	5.079	4.946	3.035	2.893	3.749	3.46	2.668	3.611	2.86	3.138	3.036	3.11	3.741	3.848	3.609	3.256	3.519	4.071	4.172	3.833	4.381	4.394	2.737	2.572
Cps1	chr1	67123027	67231267	+	5485	1	Cps1|4732433M03Rik|CPS|D1Ucla3|AC101854.1|1 C3|1 33.75 cM|protein-coding	0	0	0	0	0.01	0.018	0.008	0.031	0	0	0	0	0.016	0.008	0	0	0	0	0	0	0	0	0	0	0	0	0	0	0	0	0	0	0	0	0	0	0.01	0	0	0	0	0
BC108272	chr1	67250614	67324376	+	1330	1	0	0	0	0	0	0	0	0	0	0	0	0	0	0	0	0	0	0	0	0	0	0	0	0	0	0	0	0	0	0	0	0	0	0	0	0	0	0	0	0	0	0	0
Erbb4	chr1	68039966	69108059	-	4248	1	Erbb4|Her4|c-erbB-4|AC167658.1|1 C3|1 33.8 cM|protein-coding	0	0	0	0	0	0	0	0	0	0	0	0	0	0	0	0	0	0	0	0	0	0	0	0	0	0	0	0	0	0	0	0	0	0	0	0	0	0	0	0	0	0
Ikzf2	chr1	69531210	69687140	-	11141	1	Ikzf2|A730095J18Rik|Helios|Zfpn1a2|Znfn1a2|-|1 C3|1|protein-coding	3.451	3.189	3.798	3.858	2.666	2.385	2.637	2.683	2.594	2.715	3.129	2.905	2.266	2.351	2.523	2.525	3.714	2.993	4.181	3.573	2.174	1.854	2.343	2.367	1.382	1.563	1.661	1.712	2.559	2.12	2.891	2.195	1.462	0.975	1.384	1.318	2.821	2.017	2.902	2.33	2.263	2.229
Spag16	chr1	69826970	70725132	+	5012	1	Spag16|4921511D23Rik|4930524F24Rik|4930585K05Rik|AV261009|Pf20|Wdr29|-|1 C3|1|protein-coding	0	0	0	0	0	0	0	0	0.008	0	0.007	0	0	0	0	0	0	0	0	0.021	0	0	0	0.009	0	0	0	0	0	0	0	0	0	0	0	0	0	0	0.007	0	0	0
Vwc2l	chr1	70725715	70885397	+	7680	1	Vwc2l|A830006F12Rik|Brl|-|1 C3|1|protein-coding	0	0	0	0	0	0	0	0	0	0	0	0	0	0	0	0	0	0	0	0	0	0	0	0	0	0	0	0	0	0	0	0	0	0	0	0	0	0	0	0	0	0
Bard1	chr1	71027535	71102972	-	5425	1	Bard1|ENSMUSG00000060893|ENSMUSG00000073653|-|1 C3|1|protein-coding	1.963	1.211	1.412	1.069	2.092	1.276	1.79	1.398	0.939	0.866	0.958	0.838	1.675	1.308	1.754	1.13	1.772	1.163	1.551	1.039	1.128	1.013	1.025	0.577	1.164	0.963	0.933	0.826	1.267	1.291	1.003	1.228	1.231	0.85	0.943	0.927	1.179	1.201	0.998	0.972	4.195	2.412
Abca12	chr1	71243090	71414910	-	11980	1	Abca12|4832428G11Rik|4833417A11Rik|-|1 C3|1|protein-coding	0.257	0.259	0.262	0.284	0.263	0.315	0.284	0.408	0.26	0.207	0.26	0.266	0.23	0.311	0.235	0.268	0.247	0.207	0.2	0.211	0.148	0.205	0.245	0.223	0.27	0.207	0.208	0.262	0.312	0.255	0.223	0.247	0.248	0.202	0.222	0.217	0.225	0.183	0.223	0.245	0.168	0.255
Atic	chr1	71557156	71579403	+	5148	1	Atic|2610509C24Rik|AA536954|AW212393|-|1 C3|1|protein-coding	7.543	6.329	7.702	5.575	7.763	6.609	7.706	6.442	6.366	7.472	7.514	7.713	7.264	6.432	8.105	6.69	8.106	8.889	8.326	9.083	10.338	11.06	10.69	10.558	9.805	9.858	9.446	9.793	7.7	8.569	8.669	8.554	8.713	10.426	10.134	10.109	8.652	8.612	8.866	8.153	10.531	8.179
Fn1	chr1	71585473	71653234	-	10397	1	Fn1|E330027I09|Fn|Fn-1|-|1 C1-C5|1 36.05 cM|protein-coding	1107.32	1419.97	1011.75	1463.96	869.893	1025.78	845.655	1155.84	1303.8	1410.55	1358.97	1641.75	914.762	1004.36	872.351	917.989	1843.16	1580.9	1778.71	1641.47	1457.39	1432.44	1581.46	1551.37	1072.66	1162.99	1012.51	1082.75	1469.63	1359.41	1454.22	1489.45	1372.08	1393.39	1248.31	1470.75	1340.53	1141.7	1304.42	1237.39	804.445	1110.86
Apol7d	chr1	71652837	71662843	+	1835	1	Apol7d|ENSMUSG00000073652|Gm15456|OTTMUSG00000022136|-|1 C3|1|ncRNA	0.023	0.041	0.035	0.237	0.059	0	0.113	0.031	0	0.042	0.116	0.059	0.071	0	0	0.059	0.12	0.056	0.114	0.117	0.059	0.025	0.018	0.201	0.085	0.04	0.048	0.111	0.112	0.104	0.04	0.158	0.047	0.107	0.068	0.059	0.129	0.101	0.055	0.172	0.061	0.145
Gm8883	chr1	71888112	71891204	+	1014	1	Gm8883|EG667931|Gm554|RP23-214P23.2|1 C3|1|ncRNA	0.253	0	0.284	0.143	0.161	0.143	0.164	0.113	0.195	0.151	0.244	0.282	0.302	0.09	0.304	0.356	0.217	0.255	0.309	0.281	0.212	0.269	0.195	0.136	0.192	0	0.086	0.08	0.202	0.314	0.252	0.286	0.127	0.347	0.041	0.036	0.181	0.138	0.099	0.156	0.22	0.065
4933417E11Rik	chr1	71958998	72005195	-	1088	1	4933417E11Rik|-|RP24-128L10.1|1|1|ncRNA	0.393	0.172	0.147	0.067	0.25	0.489	0.229	0.423	0.327	0.211	0.422	0.165	0.161	0.293	0.405	0.331	0.347	0.38	0.192	0.229	0.296	0.417	0.333	0.296	0.036	0.204	0.241	0.075	0.094	0.059	0.067	0	0.198	0.036	0	0.166	0.169	0.043	0.154	0.203	0	0.061
Mreg	chr1	72159233	72212307	-	2482	1	Mreg|Gm974|Wdt2|dsu|-|1 C3|1|protein-coding	1.844	2.797	1.976	3.066	1.575	1.735	1.053	1.853	4.073	3.878	5.442	5.453	1.074	1.081	1.243	1.409	4.773	4.354	5.098	5.015	1.363	1.72	1.445	2.077	1.727	2.582	3.025	2.676	0.31	0.256	0.191	0.187	1.198	0.977	0.921	1.239	0.243	0.319	0.189	0.14	0.674	1.284
AK084284	chr1	72243993	72274869	+	3117	1	D230017M19Rik|-|-|1 C3|1|ncRNA	0.027	0.024	0.093	0.07	0.07	0.109	0.067	0.092	0.114	0.061	0.079	0.115	0.07	0.117	0.085	0.093	0.302	0.365	0.357	0.217	0.017	0.189	0.063	0.207	0.1	0.154	0.126	0.078	0.082	0.184	0.035	0.056	0.069	0.025	0.08	0.081	0.042	0.045	0.064	0.071	0.107	0
Pecr	chr1	72259173	72284314	-	1489	1	Pecr|2400003B18Rik|TERP|-|1 C3|1 36.46 cM|protein-coding	1.58	2.08	1.722	0.974	1.203	1.983	1.616	1.39	1.485	1.796	1.734	2.02	1.526	1.924	2.042	1.211	2.49	2.813	2.825	2.97	1.551	2.073	1.79	1.484	1.885	2.562	1.818	2.655	0.999	1.71	1.398	1.479	1.592	2.468	2.429	2.477	1.232	1.625	1.505	1.336	2.023	2.676
Tmem169	chr1	72284373	72302995	+	2808	1	Tmem169|A830020B06Rik|-|1 C3|1|protein-coding	0.259	0.226	0.32	0.258	0.077	0.19	0.222	0.184	0.506	0.49	0.642	0.383	0.404	0.518	0.439	0.514	0.302	0.331	0.371	0.533	0.555	0.453	0.422	0.754	0.652	0.739	0.497	1.103	0.274	0.227	0.338	0.144	0.936	0.877	1.14	0.708	0.383	0.232	0.441	0.27	0.199	0.118
Xrcc5	chr1	72307421	72394953	+	2513	1	Xrcc5|AI314015|Ku80|Ku86|-|1 E|1 36.5 cM|protein-coding	18.719	17.213	20.535	15.863	17.005	13.731	17.223	13.403	15.006	15.033	17.856	14.603	17.784	16.705	19.864	16.187	18.105	18.805	18.176	17.499	18.207	19.567	18.468	17.782	16.162	14.711	16.381	13.979	10.591	10.867	12.061	10.629	14.626	14.514	17.518	14.276	12.685	13.57	14.503	13.171	13.494	13.32
March4	chr1	72427112	72536564	-	4178	1	March4|BC056494|mKIAA1399|-|1 C3|1|protein-coding	0.102	0.143	0.192	0.208	0.195	0.209	0.159	0.165	0.123	0.137	0.093	0.103	0.125	0.142	0.158	0.069	0.053	0.149	0.042	0.051	0.18	0.196	0.165	0.242	0.159	0.115	0.157	0.137	0.086	0.107	0.044	0.042	0.062	0.075	0.06	0.069	0.025	0.045	0.072	0.068	0.16	0.111
Smarcal1	chr1	72583251	72636790	+	7729	1	Smarcal1|6030401P21Rik|AI851716|Mharp|-|1 C3|1 36.72 cM|protein-coding	2.473	1.878	2.165	2.026	2.072	2.26	2.276	2.104	2.238	2.14	2.251	2.344	2.199	2.307	2.303	2.053	2.72	3.405	2.815	2.884	2.39	3.096	2.474	3.239	2.461	2.555	2.225	2.642	2.077	2.248	2.178	2.167	2.637	2.726	2.598	2.737	3.11	3.136	3.175	2.963	1.963	1.701
Ankar	chr1	72642980	72700564	-	4524	1	Ankar|4932422E22Rik|-|1 C3|1|protein-coding	0.019	0.025	0.007	0	0	0	0	0	0	0	0.008	0	0	0.01	0	0.016	0.049	0.057	0.031	0.039	0.012	0.01	0	0.01	0	0.008	0	0	0.023	0.042	0.065	0.038	0	0	0	0	0.006	0.01	0.007	0.007	0	0
Rpl37a	chr1	72711260	72713813	+	579	1	Rpl37a|-|-|1 C3|1|protein-coding	118.103	128.146	120.513	92.007	108.973	122.537	110.012	97.579	118.189	109.577	126.477	109.696	123.738	133.851	123.879	113.228	216.804	272.901	195.479	209.006	181.328	209.295	156.385	162.307	180.212	197.562	155.461	173.572	168.187	190.642	179.565	175.326	177.639	190.87	180.925	162.961	136.414	160.623	136.868	119.46	152.2	135.809
Igfbp2	chr1	72824480	72852471	+	1318	1	Igfbp2|AI255832|IBP-2|Igfbp-2|mIGFBP-2|-|1 C3|1 36.94 cM|protein-coding	11.681	18.689	10.579	13.583	19.446	23.39	16.34	22.633	56.145	60.541	59.693	66.58	9.314	16.322	9.059	12.504	203.144	242.439	191.529	167.83	142.487	147.785	129.559	126.926	5.441	9.19	5.929	7.699	106.528	162.862	107.311	156.9	2.615	3.797	2.586	4.116	79.478	74.833	75.526	66.977	2.116	2.872
Igfbp5	chr1	72858036	72874865	-	5874	1	Igfbp5|AI256729|AW208790|IGFBP-5|IGFBP-5P|-|1 C3|1 36.94 cM|protein-coding	0.99	2.91	1.086	2.616	0.989	1.458	0.636	1.517	0.981	1.502	0.921	1.609	1.844	4.297	1.68	3.855	2.102	2.958	1.704	3.23	24.017	17.307	24.582	15.709	13.842	9.844	11.779	9.366	0.733	1.138	0.64	0.967	9.676	21.456	8.549	18.483	0.754	0.966	0.791	0.995	0.209	0.384
AK048274	chr1	72951532	72960904	+	1931	1	0	0	0	0	0	0	0	0	0	0	0	0	0	0	0.024	0	0.019	0	0	0	0	0.028	0	0	0	0	0.038	0	0.042	0	0	0	0	0	0.02	0	0	0	0	0	0	0	0
1700027A15Rik	chr1	73016036	73025508	+	564	1	1700027A15Rik|-|RP23-445K8.1|1 C3|1|ncRNA	0	0	0	0	0	0	0	0	0	0	0	0	0	0	0	0	0	0	0	0	0	0	0	0	0	0	0	0	0	0	0	0	0.153	0	0	0	0	0	0	0	0	0
6030407O03Rik	chr1	73618381	73864466	-	1784	1	6030407O03Rik|-|RP24-144C10.1|1|1|ncRNA	0.024	0	0.018	0.081	0.03	0.109	0.023	0.129	0.022	0	0	0	0	0.025	0	0.02	0.035	0	0.019	0.04	0.301	0.076	0.074	0	0.044	0	0.024	0.091	0.029	0	0.02	0	0.072	0.022	0.047	0.101	0.015	0.026	0.019	0.053	0	0.037
Tns1	chr1	73910231	74124449	-	10724	1	Tns1|1110018I21Rik|1200014E20Rik|AI648117|E030018G17Rik|E030037J05Rik|Tns|-|1 C3|1 38.17 cM|protein-coding	21.048	19.211	19.881	22.134	25.737	28.95	24.316	31.369	19.92	23.17	19.576	25.039	25.578	25.26	22.809	22.207	20.481	20.8	18.765	19.499	21.588	22.194	21.853	21.341	26.867	24.273	23.752	23.497	23.828	24.403	22.124	25.697	37.062	34.543	31.953	34.604	24.31	25.925	22.643	25.328	20.159	20.61
Rufy4	chr1	74125541	74148230	+	2311	1	Rufy4|F930048N03Rik|-|1 C3|1|protein-coding	0.333	0.242	0.374	0.125	0.517	0.503	0.611	0.572	0.325	0.595	0.444	0.542	0.491	0.571	0.381	0.593	0.313	0.157	0.271	0.262	0.325	0.236	0.299	0.199	0.405	0.369	0.302	0.265	0.311	0.606	0.395	0.852	0.447	0.406	0.522	0.423	0.34	0.342	0.362	0.492	0.386	0.345
Cxcr2	chr1	74153994	74161246	+	3039	1	Cxcr2|CD128|CDw128|Cmkar2|Gpcr16|IL-8Rh|IL-8rb|IL8RA|Il8rb|mIL-8RH|-|1 C3|1 38.41 cM|protein-coding	0.408	0.528	0.285	0.382	0.482	0.382	0.519	0.643	0.494	0.402	0.407	0.389	0.388	0.329	0.449	0.629	0.527	0.272	0.435	0.61	0.512	0.359	0.487	0.485	0.475	0.366	0.287	0.483	0.388	0.419	0.493	0.153	0.369	0.45	0.369	0.274	0.449	0.551	0.341	0.301	0.404	0.284
Cxcr1	chr1	74191786	74194631	-	1120	1	Cxcr1|Il8ra|-|1 C3|1 38.44 cM|protein-coding	0	0	0	0	0	0	0	0.051	0	0	0	0	0	0	0	0	0	0	0	0	0	0	0	0	0	0	0	0	0	0	0	0	0	0	0	0	0	0	0	0	0	0
Arpc2	chr1	74236518	74268213	+	1756	1	Arpc2|2210023N03Rik|34kDa|p34-Arc|-|1 C3|1 38.49 cM|protein-coding	129.246	114.517	122.129	99.885	97.064	99.328	101.661	81.696	108.612	110.567	104.851	100.435	119.439	112.848	115.338	98.757	103.462	114.098	109.232	100.336	136.03	133.185	121.91	114.477	119.108	107.416	113.358	109.218	127.119	122.566	136.778	111.66	128.923	137.023	124.922	126.619	140.162	147.254	134.416	130.901	111.231	116.715
Gpbar1	chr1	74278600	74279589	+	989	1	Gpbar1|BG37|GPCR|GPR131|M-BAR|TGR5|-|1 C3|1 38.53 cM|protein-coding	0	0	0.032	0	0	0	0	0	0.04	0	0.036	0.072	0	0	0	0	0	0	0.035	0	0.054	0	0	0	0	0	0	0	0.104	0.064	0.074	0.059	0	0	0	0	0	0	0	0	0	0
Aamp	chr1	74279840	74284738	-	1797	1	Aamp|AU040907|Aamp-rs|-|1 C3|1 38.53 cM|protein-coding	14.089	13.936	13.984	15.932	15.501	15.89	15.518	14.553	15.03	17.026	18.477	18.967	16.191	15.059	16.329	14.368	22.364	23.651	22.4	21.415	19.664	20.946	18.719	19.387	22.211	21.954	18.462	18.597	14.725	17.748	15.851	17.508	22.971	20.558	20.82	22.057	20.423	21.022	21.268	18.63	14.96	15.522
Pnkd	chr1	74285034	74353692	+	3475	1	Pnkd|2210013N15Rik|2810403H05Rik|AI854243|Brp17|MNCb-5687|MR-1|Tahccp2|Fksg19|1|1 C3|protein-coding	1.145	1.235	1.19	1.189	1.25	1.226	1.087	1.34	1.886	1.671	1.618	1.679	1.245	1.544	1.052	1.702	4.81	4.36	3.831	3.161	2.426	2.718	2.453	2.357	2.67	2.271	2.073	1.806	1.018	0.953	0.82	0.767	3.298	2.779	2.668	2.383	2.007	2.169	2.396	1.99	1.124	1.013
Tmbim1	chr1	74288247	74304336	-	2284	1	Tmbim1|2310061B02Rik|AA960455|AU024746|C78899|RECS1|Tmbib1|mKIAA4161|-|1 C3|1|protein-coding	13.2	14.282	14.468	16.374	12.172	12.205	12.681	13.689	13.399	15.787	15.853	18.952	13.044	12.585	14.583	13.626	17.995	19.65	19.1	21.112	19.962	22.205	23.72	23.877	19.028	24.101	19.246	23.82	25.797	25.307	25.966	27.88	20.507	21.48	23.679	23.624	31.861	28.212	32.647	29.979	15.238	14.161
Catip	chr1	74362108	74369321	+	2172	1	Catip|Gm216|-|1 C3|1|protein-coding	0.571	0.808	0.782	0.601	1.25	0.824	1.376	1.244	0.618	0.58	0.505	0.396	1.247	0.879	0.872	0.814	2.257	1.595	1.648	1.658	1.978	1.965	1.637	1.42	1.095	1.04	1.025	0.638	0.189	0.176	0.219	0.107	1.448	1.386	1.589	1.099	0.29	0.386	0.246	0.174	0.36	0.55
Slc11a1	chr1	74375203	74386051	+	2273	1	Slc11a1|Bcg|Ity|Lsh|Nramp|Nramp1|ity|-|1 C3|1 38.54 cM|protein-coding	0	0.049	0.056	0	0.048	0.021	0.037	0.051	0.017	0.05	0.016	0.032	0.019	0	0.078	0.048	0.097	0.068	0.061	0	0.024	0.06	0.043	0.061	0.034	0	0	0	0.045	0.056	0.048	0.076	0.038	0.052	0.018	0	0.023	0.041	0.029	0.056	0.049	0.058
Ctdsp1	chr1	74391609	74397285	+	2761	1	Ctdsp1|GIP|NLIIF|Nif3|SCP1|-|1 C3|1|protein-coding	17.658	16.208	15.962	15.121	14.966	13.988	14.022	12.823	17.677	19.299	17.942	18.582	17.31	16.571	15.957	13.126	25.049	27.341	22.536	21.314	18.264	19.437	17.953	16.385	19.962	19.991	16.127	17.284	19.687	19.667	18.676	19.643	23.222	24.268	21.726	22.372	32.186	33.936	30.289	28.266	21.898	18.401
Vil1	chr1	74409384	74435560	+	3076	1	Vil1|Vil|-|1 C5|1 38.54 cM|protein-coding	0	0	0.01	0	0	0.016	0.04	0	0.013	0	0	0.012	0	0.015	0	0	0.01	0.034	0.011	0	0	0.015	0	0	0	0	0	0.013	0	0	0	0	0	0	0	0.012	0	0	0.011	0	0.036	0.022
Usp37	chr1	74435510	74544286	-	7285	1	Usp37|4932415L06Rik|C330008N13Rik|-|1 C3|1|protein-coding	3.804	3.351	4.035	3.223	3.101	2.95	3.218	3.006	3.182	3.125	3.184	3.666	3.442	3.234	3.502	3.406	4.184	4.159	4.538	4.313	3.487	3.59	3.777	3.803	3.21	3.381	3.236	3.284	2.534	2.892	2.722	2.895	3.868	3.826	3.515	3.718	3.742	3.263	3.608	3.659	3.981	3.109
Rqcd1	chr1	74506060	74530842	+	3249	1	Rqcd1|2610007F23Rik|AI593551|Fl10|-|1 C3|1|protein-coding	7.476	6.1	6.689	6.804	7.938	6.092	6.782	5.873	7.766	7.771	7.792	7.328	8.525	6.089	7.621	6.759	12.756	12.62	12.625	11.823	9.769	9.097	8.793	7.691	8.386	7.867	7.497	7.15	6.077	6.662	6.452	6.224	10.703	10.805	9.941	9.873	8.133	7.818	7.575	7.223	13.012	9.71
Plcd4	chr1	74542889	74565977	+	3230	1	Plcd4|4921507K24Rik|-|1 C3|1 38.54 cM|protein-coding	0	0	0.01	0	0	0	0.013	0	0	0	0	0.011	0	0	0	0	0	0	0.022	0.011	0	0.042	0	0.014	0	0	0	0	0	0	0.011	0	0.013	0	0.013	0	0.032	0	0.041	0	0	0
Zfp142	chr1	74565128	74588036	-	10929	1	Zfp142|9330177B18Rik|BB154236|mKIAA0236|-|1 C3|1 38.54 cM|protein-coding	3.76	3.435	2.801	3.389	3.2	3.064	2.813	3.05	3.805	3.921	3.611	3.866	3.542	3.558	3.007	2.854	4.272	4.821	3.969	3.903	3.459	4.154	3.602	4.257	4.183	4.027	3.834	3.703	2.36	3.728	2.469	3.388	4.447	4.618	3.655	4.735	3.84	3.946	3.5	3.682	2.868	3.367
Bcs1l	chr1	74588361	74592443	+	1812	1	Bcs1l|9130022O19Rik|-|1|1 C3|protein-coding	2.549	3.007	2.547	2.96	2.847	3.365	2.863	3.077	2.593	3.014	2.888	3.458	2.556	2.836	2.577	2.846	3.694	4.566	2.839	3.799	4.031	4.861	4.45	4.8	3.549	4.252	3.903	3.913	2.179	3.267	2.801	3.805	4.899	4.509	4.726	4.511	3.978	4.647	3.635	4.061	2.524	2.199
Rnf25	chr1	74593752	74601397	-	1454	1	Rnf25|0610009H16Rik|AO7|-|1 C3|1|protein-coding	6.941	8.419	7.274	7.328	7.021	8.587	6.079	6.878	10.103	9.378	8.244	9.603	8.803	9.134	7.151	7.887	12.275	13.726	9.754	11.652	11.006	12.772	10.255	11.173	11.018	9.808	9.367	9.67	7.442	8.756	6.907	8.289	11.35	13.013	9.12	10.82	10.745	11.039	10.487	10.144	5.677	7.948
Stk36	chr1	74601455	74636893	+	5738	1	Stk36|1700112N14Rik|B930045J24|FU|Fused|mKIAA1278|-|1|1 C3|protein-coding	0.574	0.787	0.581	0.846	0.681	0.725	0.636	0.901	0.86	0.706	0.555	0.867	0.746	0.832	0.806	0.892	1.752	1.64	1.508	1.467	0.889	0.934	0.895	0.922	0.625	1.059	0.677	0.668	0.447	0.588	0.426	0.707	1.479	1.124	1.261	0.996	1.032	1.054	0.839	1.04	0.661	0.602
Ttll4	chr1	74661754	74697973	+	4707	1	Ttll4|4632407P03Rik|AI451681|mKIAA0173|-|1 C3|1|protein-coding	4.661	3.766	4.569	5.251	4.303	3.66	3.756	4.371	4.119	4.212	4.184	5.051	4.808	3.536	4.24	4.076	4.379	5.053	4.305	5.054	4.119	4.852	4.384	4.478	4.298	3.84	3.932	3.723	3.17	3.273	3.134	3.779	4.98	5.656	4.69	5.056	3.492	3.262	3.559	3.65	6.043	5.503
Cyp27a1	chr1	74713574	74737890	+	1871	1	Cyp27a1|1300013A03Rik|Cyp27|-|1 C3|1 38.54 cM|protein-coding	0.206	0.16	0.12	0.232	0.174	0.103	0.177	0.338	0.106	0.082	0.17	0.134	0.187	0.122	0.165	0.058	0.386	0.221	0.242	0.248	0.718	0.267	0.51	0.443	0.583	0.693	0.7	0.392	0.082	0.034	0.156	0.186	0.253	0.23	0.355	0.271	0.028	0	0.036	0	0.06	0.071
Prkag3	chr1	74738922	74748955	-	2869	1	Prkag3|AMPKg3L|AMPKg3S|Amkg3|Ampkg3|-|1 C3|1|protein-coding	0.134	0.195	0.19	0.202	0.189	0.067	0.159	0.18	0.138	0.04	0.086	0.087	0.076	0.143	0.092	0.163	0.296	0.198	0.073	0.149	0.037	0.016	0.149	0.08	0.109	0.052	0.061	0.014	0.036	0.022	0.025	0.02	0.09	0.014	0.116	0.05	0.027	0	0.093	0.055	0.117	0.116
Wnt6	chr1	74771892	74785319	+	2059	1	Wnt6|AA409270|Wnt-6|-|1 C3|1|protein-coding	0	0	0	0	0	0	0	0	0	0	0.034	0	0	0	0	0	0	0	0	0.035	0	0	0	0	0	0	0	0	0	0	0	0	0	0.019	0	0	0	0	0	0	0	0
Wnt10a	chr1	74792019	74804175	+	1952	1	Wnt10a|-|-|1 C3|1|protein-coding	0	0.019	0	0	0	0	0	0	0.04	0.02	0.018	0	0	0	0	0	0	0	0	0	0	0	0	0	0	0.019	0	0.021	0	0	0	0	0	0	0	0	0	0	0	0	0	0
Cdk5r2	chr1	74855029	74857732	+	2702	1	Cdk5r2|B230310J22Rik|p39|-|1|1 C3|protein-coding	0	0	0	0	0	0	0	0.021	0	0	0	0	0.016	0	0	0	0	0	0	0	0	0	0	0	0	0	0	0	0	0	0	0	0	0	0	0	0	0	0	0.012	0	0
Cryba2	chr1	74889934	74893143	-	709	1	Cryba2|E130107M19Rik|-|1 C3|1 38.54 cM|protein-coding	0	0	0	0	0	0	0	0	0	0	0	0	0	0	0	0	0	0	0	0	0	0	0	0	0	0	0	0	0	0	0	0	0	0	0.059	0	0	0	0	0	0	0
Ccdc108	chr1	74902080	74935599	-	7259	1	Ccdc108|A230051F10|B230363K08Rik|-|1 C3|1|protein-coding	0.006	0	0	0	0	0	0	0	0.011	0	0	0	0	0	0	0.005	0.009	0.007	0.005	0	0	0.006	0.005	0.006	0	0	0	0	0	0	0	0	0.006	0.011	0	0	0	0	0	0	0	0
Ihh	chr1	74945318	74951651	-	3017	1	Ihh|-|-|1 C3|1 38.55 cM|protein-coding	0	0	0	0	0.036	0.032	0.014	0	0.026	0.025	0.023	0.012	0.058	0.03	0.015	0.012	0.021	0	0	0.012	0.018	0	0	0.031	0.026	0.012	0.014	0.014	0	0.021	0.012	0.019	0.057	0.065	0.014	0.024	0.026	0.046	0.022	0.021	0	0.044
Nhej1	chr1	74967346	75046639	-	836	1	Nhej1|1700029B21Rik|XLF|cernunnos|-|1|1 C3|protein-coding	1.228	0.982	1.15	1.04	0.974	0.753	1.241	1.375	0.614	0.868	0.804	1.499	1.411	1.523	1.212	0.776	1.353	1.67	2.079	1.195	1.606	1.358	1.378	1.211	1.072	1.507	1.358	1.219	0.981	1.447	1.267	1.525	1.34	1.683	2.188	1.428	1.254	1.057	1.8	0.944	1.334	1.589
Slc23a3	chr1	75125542	75133890	-	2033	1	Slc23a3|SVCT3|Yspl1|-|1|1 C3|protein-coding	0	0.055	0.016	0.143	0.08	0.071	0.041	0.141	0.136	0.113	0.017	0.053	0.043	0.089	0.065	0.053	0.355	0.331	0.137	0.123	0.343	0.514	0.389	0.249	0.115	0.128	0.215	0.321	0.025	0.094	0.072	0.029	0.212	0.231	0.143	0.089	0.181	0.206	0.132	0.124	0	0
Cnppd1	chr1	75135215	75142697	-	3126	1	Cnppd1|1810031K17Rik|AU043960|-|1 C3|1|protein-coding	3.16	3.367	3.496	4.73	3.578	3.36	3.704	4.229	4.926	4.851	4.796	5.566	4.276	3.506	4.623	3.472	8.172	8.436	8.607	8.375	6.855	8.54	7.339	7.95	7.319	8.141	6.954	7.001	4.249	4.256	4.065	5.079	8.519	8.591	8.524	8.723	6.969	7.069	7.648	6.315	3.711	4.525
Fam134a	chr1	75142786	75147909	+	2648	1	Fam134a|-|-|1 C3|1|protein-coding	4.667	5.849	4.902	5.255	5.578	5.538	4.654	5.361	6.308	7.054	6.276	7.545	5.312	5.393	5.041	4.344	8.781	8.474	6.629	7.421	7.24	9.002	7.644	7.943	7.993	10.044	6.297	8.265	5.267	6.515	4.896	6.674	8.82	9.33	7.896	8.864	5.791	7.959	6.314	5.999	6.192	4.59
Zfand2b	chr1	75168646	75171626	+	1278	1	Zfand2b|1110060O18Rik|C81256|-|1|1 C3|protein-coding	1.774	1.986	1.856	1.645	2.337	1.59	2.273	1.844	2.07	1.913	2.213	2.241	2.94	1.922	2.034	1.693	3.196	3.237	2.502	2.623	1.849	2.807	2.06	1.656	2.745	2.696	1.947	2.009	2.167	2.092	2.286	2.448	3.203	1.958	2.732	2.32	3.179	2.73	2.983	2.916	2.706	2.546
Abcb6	chr1	75171641	75180283	-	3736	1	Abcb6|1200005B17Rik|-|1|1 C3|protein-coding	0.321	0.34	0.395	0.369	0.32	0.181	0.4	0.262	0.402	0.419	0.464	0.422	0.444	0.402	0.484	0.376	0.824	0.706	0.698	0.64	0.46	0.668	0.546	0.628	0.803	0.734	0.643	0.764	0.233	0.204	0.323	0.217	0.75	0.691	1.213	0.823	0.8	0.71	0.671	0.727	1.075	0.604
Atg9a	chr1	75180861	75192010	-	5102	1	Atg9a|AU019532|Apg9l1|Atg9|Atg9l1|-|1 C3|1|protein-coding	3.931	4.572	3.436	4.56	4.183	3.443	2.782	3.504	5.271	5.166	4.65	5.438	4.667	4.332	3.955	3.442	5.986	6.334	5.273	4.817	4.621	5.099	4.458	4.05	5.638	4.69	3.842	3.866	4.111	4.03	3.579	3.623	6.123	5.134	4.677	4.331	5.302	5.526	5.007	4.717	5.094	4.283
Ankzf1	chr1	75192160	75199385	+	3176	1	Ankzf1|1300008P06Rik|2810025E10Rik|D1Ertd161e|-|1 C3|1 38.62 cM|protein-coding	1.575	2.209	1.817	2.145	2.188	1.859	2.012	1.828	2.25	1.936	2.36	2.097	1.967	1.661	2.247	1.817	3.008	3.191	3.185	3.279	2.519	2.845	2.663	2.637	2.418	3.417	3.024	2.964	1.389	1.283	1.874	1.314	2.564	2.893	2.906	3.029	3.442	3.105	3.169	3.232	1.37	1.38
Glb1l	chr1	75198235	75210778	-	3716	1	Glb1l|4833408P15Rik|-|1 C3|1|protein-coding	3.763	3.907	3.787	4.271	3.025	3.634	3.64	3.929	5.218	4.605	4.872	5.289	3.28	3.5	3.474	4.124	5.057	5.691	5.585	6.219	5.304	5.914	6.484	6.254	5.696	7.546	6.578	7.315	3.353	3.323	3.459	4.272	7.815	7.901	7.786	8.827	6.067	5.434	6.785	6.043	2.762	3.199
Stk16	chr1	75210829	75215606	+	2889	1	Stk16|EDPK|Krct|MPSK|PKL12|TSF-1|-|1 C3|1|protein-coding	4.13	4.457	4.316	4.591	3.797	3.97	3.62	3.641	4.442	5.051	4.847	6.221	4.778	4.502	4.773	4.431	4.525	5.566	4.476	5.025	4.666	5.391	4.546	4.46	4.479	5.449	3.853	4.19	3.568	3.592	3.893	4.192	4.862	5.561	4.662	5.47	5.208	5.894	5.035	4.941	5.328	4.92
Tuba4a	chr1	75214974	75219253	-	2044	1	Tuba4a|M[a]4|Tuba4|-|1|1 C3|protein-coding	2.553	1.607	1.991	1.95	1.381	0.687	1.34	0.844	0.522	0.654	0.692	0.438	1.795	0.979	1.099	0.935	3.751	3.87	3.316	2.862	6.043	7.952	5.523	5.899	4.958	4.531	4.464	3.908	2.584	3.301	2.93	3.628	4.49	4.953	4.067	4.565	4.091	4.143	3.288	3.121	1.528	0.942
A630095N17Rik	chr1	75220095	75232093	-	758	1	A630095N17Rik|Gm1624|-|1 C3|1|protein-coding	0	0	0	0	0	0	0	0	0.052	0	0.047	0	0.058	0	0	0	0	0	0	0	0	0.12	0.043	0	0	0	0	0	0	0	0	0	0	0	0	0	0	0	0	0	0	0
Dnajb2	chr1	75236423	75245692	+	3184	1	Dnajb2|2700059H22Rik|Dnajb10|Hsj1|mDj8|-|1|1|protein-coding	3.277	4.443	3.896	4.621	3.905	4.134	4.04	3.935	4.316	4.967	4.997	5.431	4.487	4.385	4.4	4.055	5.28	6.528	5.393	5.444	4.638	4.934	4.156	4.654	3.991	5.096	3.661	3.993	2.754	2.699	3.062	3.603	4.209	4.776	4.583	4.509	4.289	3.945	3.728	3.392	4.484	4.568
Ptprn	chr1	75247041	75264208	-	4103	1	Ptprn|IA-2|mIA-A|mKIAA4064|-|1 C3|1 38.64 cM|protein-coding	1.449	1.437	1.437	1.466	4.91	4.706	3.833	4.889	4.658	3.752	4.524	4.04	3.727	3.192	3.221	2.514	3.293	2.659	2.999	2.39	5.707	6.396	5.936	5.911	13.499	14.409	9.948	11.8	0.362	0.326	0.32	0.353	17.317	15.349	14.215	13.909	0.288	0.249	0.448	0.277	2.148	2.315
Resp18	chr1	75272202	75278380	-	698	1	Resp18|AI851012|-|1 C3|1|protein-coding	0	0	0	0	0	0	0	0	0	0	0	0	0	0	0	0	0	0	0	0	0	0.065	0	0	0	0	0	0	0	0	0	0	0	0	0	0	0	0	0	0	0	0
Dnpep	chr1	75307940	75317637	-	3218	1	Dnpep|AA407814|-|1 C3-C4|1|protein-coding	4.558	4.314	4.472	5.023	5.265	4.692	5.171	5.197	4.16	4.131	4.956	5.096	6.068	5.074	5.203	5.076	7.255	7.471	6.179	6.129	7.359	7.266	6.955	6.164	8.903	8.852	8.017	7.383	3.745	4.115	3.87	4.249	12.908	10.423	11.691	10.946	4.985	4.062	4.873	4.102	6.309	6.418
Des	chr1	75360292	75368579	+	3046	1	Des|-|-|1 C3|1 38.85 cM|protein-coding	0.028	0.012	0.032	0	0.143	0.064	0.109	0.038	0.026	0.038	0.058	0.024	0.043	0.075	0.029	0.047	0.083	0.136	0.183	0.129	0.053	0.03	0.022	0.03	0.141	0.061	0.072	0.08	0	0	0.048	0	0.113	0.013	0.164	0.071	0.034	0.015	0.055	0.021	0	0.153
Gm15179	chr1	75368210	75375015	-	669	1	Gm15179|OTTMUSG00000019417|-|1 C3-C4|1 38.87 cM|ncRNA	0	0	0	0	0.081	0	0.124	0	0.177	0.057	0	0.054	0.065	0	0	0	0.141	0	0.052	0.053	0	0.068	0	0	0	0	0	0	0	0.19	0.055	0	0	0	0	0	0.078	0	0	0	0	0
Speg	chr1	75375297	75432306	+	11832	1	Speg|AW125581|Apeg1|BPEG|D1Bwg1450e|SPEGalpha|SPEGbeta|mKIAA1297|-|1 C4|1 38.88 cM|protein-coding	4.587	5.347	4.556	6.101	4.323	4.09	3.742	4.352	5.383	4.746	5.11	5.214	5.272	5.07	4.699	4.139	4.878	5.143	4.61	4.286	3.504	4.336	3.533	3.68	4.539	4.374	3.815	3.524	3.701	3.702	3.599	3.423	4.873	3.912	4.241	3.668	4.823	4.404	4.541	4.175	4.242	4.025
Gmppa	chr1	75435943	75443176	+	1665	1	Gmppa|1810012N01Rik|-|1|1 C3|protein-coding	16.413	17.798	16.883	20.503	13.893	12.441	11.764	14.429	17.526	16.954	15.057	18.686	19.468	16.007	15.427	14.23	19.759	22.421	15.491	19.193	14.74	18.434	15.399	15.921	22.614	21.225	16.727	19.018	14.044	16.478	11.208	15.66	15.89	16.647	14.98	15.422	17.004	17.939	18.396	16.067	14.739	12.365
Asic4	chr1	75450510	75474340	+	2629	1	Asic4|Accn4|BNAC4|-|1 C4|1|protein-coding	0	0	0	0	0	0	0	0	0	0	0	0	0	0	0	0	0	0	0	0	0	0	0	0.018	0	0	0	0	0	0	0.014	0	0	0	0	0	0	0	0.013	0	0	0
Chpf	chr1	75474569	75479471	-	4011	1	Chpf|1700028N03Rik|AI414328|D1Bwg1363e|-|1 C4|1 39.14 cM|protein-coding	6.664	7.556	5.953	7.3	6.864	6.129	5.483	6.119	12.04	14.094	11.804	14.594	7.635	8.017	5.635	5.943	13.357	14.902	11.864	10.528	8.475	10.335	7.705	7.584	7.308	9.993	5.746	7.153	5.83	6.57	5.627	5.851	7.155	8.645	6.177	8.025	6.771	6.936	6.427	5.654	7.954	7.368
Tmem198	chr1	75479532	75485693	+	2483	1	Tmem198|A230078I05Rik|Tmem198-1|Tmem198a|-|1 C4|1|protein-coding	0.138	0.075	0.065	0.058	0.131	0.039	0.117	0.046	0.127	0.123	0.142	0.115	0.07	0.128	0.106	0.073	0.114	0.146	0.154	0.101	0.065	0.091	0.053	0.148	0.188	0.119	0.07	0.049	0.083	0.051	0.147	0.047	0.208	0.157	0.184	0.058	0.116	0.112	0.121	0.051	0.18	0.134
Obsl1	chr1	75485825	75506452	-	7129	1	Obsl1|AW822216|-|1 C4|1|protein-coding	4.085	4.612	3.88	4.9	3.549	3.673	3.527	4.096	6.985	7.426	6.681	7.91	5.074	5.25	4.74	4.517	4.8	6.187	4.593	5.633	5.672	6.547	5.651	6.171	6.452	7.176	5.995	5.608	4.424	4.733	4.185	4.681	5.675	6.657	5.405	6.311	1.574	1.442	1.656	1.351	5.711	4.565
Inha	chr1	75507077	75510354	+	1458	1	Inha|AW555078|-|1 C5|1 39.16 cM|protein-coding	0.645	0.563	0.462	0.994	0.633	0.266	0.37	0.828	0.704	0.734	0.8	0.663	0.989	0.468	0.907	0.495	1.659	1.809	1.597	1.394	1.068	0.903	0.948	1.357	1.123	0.788	0.689	0.755	1.231	0.568	0.852	0.954	1.271	1.072	0.884	1.265	0.342	0.415	0.344	0.303	0.536	1.002
Stk11ip	chr1	75521529	75537335	+	4710	1	Stk11ip|1200014D22Rik|BB131189|LIP1|LKB1IP|-|1|1 C3|protein-coding	1.353	1.474	1.395	1.6	1.602	1.274	1.357	1.123	1.484	1.298	1.501	1.596	1.549	1.458	1.506	1.263	2.115	1.691	1.624	1.787	1.847	2.15	1.754	1.72	1.812	1.84	1.779	1.376	0.882	1.189	0.768	1.255	2.525	2.548	2.401	2.48	1.97	2.055	1.768	1.623	1.468	1.015
Slc4a3	chr1	75546266	75559431	+	4849	1	Slc4a3|A930038D23Rik|Ae3|-|1 C4|1 39.16 cM|protein-coding	0.988	0.908	0.754	0.987	1.131	1.108	1.147	1.387	1.564	1.536	1.59	1.632	1.252	1.247	1.081	0.944	1.944	1.61	1.821	1.699	1.473	1.948	1.643	1.765	2.741	2.315	2.161	1.958	1.132	0.827	1.009	1.434	3.083	2.378	2.589	1.76	1.984	1.881	1.965	1.667	0.759	1.219
Epha4	chr1	77367185	77515088	-	7988	1	Epha4|2900005C20Rik|AI385584|Cek8|Hek8|Sek|Sek1|Tyro1|rb|-|1 C1-C5|1 39.55 cM|protein-coding	1.258	1.509	1.148	1.552	0.347	0.509	0.499	0.496	5.813	5.738	6.33	6.521	1.334	1.429	1.682	1.368	6.962	6.667	7.594	7.756	0.847	0.773	0.721	0.893	0.21	0.213	0.262	0.199	0.18	0.088	0.155	0.312	0.307	0.264	0.354	0.199	3.288	2.714	2.905	3.42	0.489	0.615
Pax3	chr1	78101267	78197136	-	6168	1	Pax3|Pax-3|Sp|splotch|-|1 C4|1 39.79 cM|protein-coding	0.014	0.006	0.01	0	0.026	0.086	0.034	0.028	0	0.006	0.017	0.006	0.007	0.007	0	0	1.518	2.003	1.86	1.908	0	0.044	0.027	0.007	0	0	0.014	0.013	0.008	0	0.012	0	0.014	0	0.007	0.006	0.009	0	0.011	0.005	0.036	0.011
Sgpp2	chr1	78310346	78420286	+	3987	1	Sgpp2|SPPase2|Spp2|-|1 C4|1|protein-coding	0.086	0.037	0.032	0.073	0.068	0.012	0.114	0.072	0.059	0.029	0.044	0.018	0.033	0.103	0.022	0.072	0.095	0.104	0.131	0.054	0.027	0.08	0.066	0.081	0.068	0.074	0.022	0.061	0.039	0	0.064	0.058	0.043	0.039	0.042	0.018	0.033	0.023	0.05	0.016	0.112	0.017
Farsb	chr1	78417958	78488897	-	2502	1	Farsb|C76708|Farsa|Farsl|Farslb|Frsb|-|1 C4|1|protein-coding	12.529	9.696	12.208	9.589	9.506	9.749	10.581	8.66	7.118	7.908	8.48	8.257	10.756	10.27	10.935	9.758	13.262	14.176	12.81	13.827	13.329	10.816	11.313	10.944	12.011	12.126	12.597	11.027	11.518	10.508	12.436	10.537	13.037	14.109	14.023	13.659	12.29	12.681	13.485	12.85	12.528	11.308
BC035947	chr1	78497034	78512158	-	3050	1	BC035947|-|-|1 C4|1|other	0.07	0.024	0	0.095	0.018	0.032	0.041	0.075	0.039	0.025	0.035	0.047	0.043	0.03	0.014	0.035	0.031	0.017	0.023	0	0.07	0	0.022	0.015	0.051	0.049	0.086	0.04	0.017	0.021	0.036	0.019	0.028	0.026	0.068	0.047	0.017	0.046	0.022	0.021	0.146	0.065
Mogat1	chr1	78511060	78606964	+	1418	1	Mogat1|0610030A14Rik|1110064N14Rik|Dgat2l|Dgat2l1|MGAT1|mDC2|-|1 C4|1|protein-coding	0	0	0	0	0	0	0	0	0.028	0	0	0	0	0	0	0	0.022	0	0	0	0	0	0	0	0	0	0	0.029	0.108	0	0	0	0	0	0	0	0	0	0	0	0	0
Acsl3	chr1	78657825	78707743	+	3917	1	Acsl3|2610510B12Rik|Acs3|C85929|Facl3|Pro2194|-|1 C4|1 40.84 cM|protein-coding	13.025	8.128	15.711	10.177	11.575	7.722	16.092	9.64	12.823	9.615	15.59	12.01	13.997	8.546	17.344	12.668	12.458	8.171	16.143	10.799	5.731	4.069	7.193	5.51	8.399	7.027	10.164	7.169	6.363	5.2	8.503	6.775	11.308	8.483	15.898	11.338	10.842	7.993	10.739	10.829	11.591	12.106
Utp14b	chr1	78657825	78667601	+	3971	1	Utp14b|4932411L21Rik|jsd|-|1 C4|1 40.84 cM|protein-coding	2.057	0.977	1.703	0.967	1.914	0.938	1.797	1.143	1.313	1.106	1.425	1.316	1.65	1.203	2.041	1.371	1.891	0.898	2.11	1.59	0.554	0.469	0.63	0.429	1.374	0.784	1.11	0.647	0.555	0.545	1.039	0.686	1.487	0.817	1.706	1.084	2.37	1.699	2.383	2.084	0.983	1.305
Kcne4	chr1	78816949	78820025	+	2459	1	Kcne4|AW487937|MiRP3|-|1 C4|1|protein-coding	0.017	0.015	0	0	0.022	0	0	0	0.016	0.047	0	0.029	0	0	0	0	0.051	0.021	0.042	0	0.022	0	0	0	0.095	0	0.071	0.05	0	0	0	0.024	0	0	0.034	0.029	0	0	0.014	0	0	0
Scg2	chr1	79434669	79440090	-	2481	1	Scg2|Chgc|SgII|-|1 C4|1 40.89 cM|protein-coding	0	0	0.013	0	0	0	0	0	0.08	0.015	0.071	0.029	0.018	0	0	0	0.025	0.021	0	0	0.043	0.018	0.013	0.019	0.031	0.015	0	0	0.021	0	0.044	0.023	0	0.032	0.017	0.044	0.011	0	0	0.025	0	0
Ap1s3	chr1	79606876	79671972	-	2865	1	Ap1s3|1190009B22|Jr2|[s]3A|-|1 C4|1|protein-coding	3.135	2.28	2.26	2.656	2.767	1.723	2.462	2.468	3.57	2.666	3.394	3.674	2.76	2.365	2.399	2.53	3.696	3.357	4.465	3.635	2.099	2.742	2.987	2.763	2.299	1.978	2.682	2.219	2.595	2.266	2.18	2.69	2.106	1.392	1.828	2.083	2.818	2.16	2.661	2.646	2.336	2.48
Wdfy1	chr1	79702262	79761769	-	4994	1	Wdfy1|1700013B03Rik|1700120F24Rik|FENS-1|Jr1|WDF1|ZFYVE17|mKIAA1435|-|1|1 C4|protein-coding	6.551	5.725	6.951	6.255	5.165	5.563	5.335	6.238	5.053	5.193	5.275	5.699	6.071	6.339	6.74	6.939	7.443	7.237	8.367	8.82	7.022	9.01	7.988	10.312	6.267	8.5	6.993	7.801	3.953	3.403	3.7	4.177	6.135	7.554	6.701	8.35	6.178	5.357	6.22	5.445	3.417	5.492
Mrpl44	chr1	79776018	79781445	+	1635	1	Mrpl44|1810030E18Rik|5730593H20Rik|AI463302|-|1 C4|1|protein-coding	2.197	2.465	3.215	3.059	2.159	2.516	2.69	3.058	2.391	2.476	2.465	2.847	2.485	2.003	3.072	2.404	2.883	3.194	3.636	3.73	3.055	2.222	3.221	3.012	2.885	3.897	3.417	3.839	1.976	1.869	2.39	3.048	3.057	2.821	3.509	3.163	3.175	2.447	3.129	3.11	2.865	2.478
Serpine2	chr1	79794321	79858665	-	3656	1	Serpine2|B230326M24Rik|PAI-1|PI-7|PI7|PN-1|Spi4|-|1 C4|1 40.97 cM|protein-coding	0.269	0.092	0.149	0.079	0.371	0.357	0.216	0.22	0.227	0.219	0.513	0.186	0.251	0.211	0.133	0.276	41.812	46.189	41.997	47.138	8.035	5.986	8.922	5.564	6.205	6.373	6.113	6.632	5.063	8.288	6.453	8.289	5.469	5.304	5.549	4.976	104.498	99.83	108.708	103.164	0	0
Fam124b	chr1	80198699	80213944	-	2857	1	Fam124b|A830043J08Rik|-|1 C4|1|protein-coding	0.015	0	0.011	0	0.019	0	0	0	0	0.027	0	0	0.015	0	0	0	0.011	0	0.012	0	0	0.016	0	0.032	0	0	0	0	0	0	0	0	0	0	0	0	0	0	0	0	0	0
Cul3	chr1	80266818	80340430	-	2857	1	Cul3|AI467304|AW146203|mKIAA0617|-|1|1 C4|protein-coding	35.925	31.078	38.368	34.375	31.283	30.474	38.359	31.846	31.637	30.563	35.917	31.555	33.303	32.65	38.059	35.481	42.409	37.932	46.66	45.678	39.191	36.695	43.617	39.659	37.504	36.252	44.126	36.859	32.164	29.768	35.036	31.374	40.253	40.064	44.64	42.963	37.206	34.034	38.259	38.935	36.545	34.497
Dock10	chr1	80501068	80758553	-	12331	1	Dock10|9330153B10Rik|A630054M16Rik|Jr4|Jr5|R75174|ZIZ3|Zizimin3|mKIAA0694|-|1 C4|1|protein-coding	0.003	0.003	0.003	0	0.013	0.004	0.003	0	0	0	0.003	0	0	0.007	0	0.006	0.278	0.134	0.251	0.205	1.102	1.083	1.15	1.101	0.297	0.523	0.382	0.529	0	0	0	0	0.14	0.184	0.084	0.185	0	0	0.011	0.003	0	0
Nyap2	chr1	81076950	81341764	+	12476	1	Nyap2|9430031J16Rik|Jr6|Kiaa1486|-|1 C5|1|protein-coding	0	0	0	0	0	0	0	0	0	0.003	0	0	0	0	0	0.003	0.003	0	0	0	0.004	0	0	0	0	0	0.003	0.003	0	0	0	0	0	0	0	0	0	0	0	0	0	0
Irs1	chr1	82233105	82291439	-	9159	1	Irs1|G972R|IRS-1|-|1 C5|1 42.0 cM|protein-coding	6.299	5.191	5.967	5.793	9.403	13.184	9.052	13.774	7.713	8.804	8.47	8.791	6.148	8.164	5.917	8.312	34.67	40.798	34.476	43.337	13.955	10.861	13.462	10.924	8.282	11.696	8.26	11.854	3.001	3.42	2.899	3.46	8.548	9.911	8.546	10.645	15.052	12.211	14.285	13.345	4.348	5.431
Rhbdd1	chr1	82316579	82445367	+	3741	1	Rhbdd1|4930418P06Rik|RRP4|mRHBDD1|MSD50|1 C5|1|protein-coding	8.997	8.789	9.167	7.537	6.749	7.257	6.611	6.115	5.805	6.381	5.369	5.245	7.567	7.355	6.371	6.323	8.819	7.754	7.601	6.998	5.383	5.668	4.989	4.749	6.762	7.516	6.64	6.133	5.661	7.283	5.769	6.443	5.828	6.615	5.845	5.182	8.346	9.787	8.035	8.24	7.604	6.373
Col4a4	chr1	82450723	82586849	-	7711	1	Col4a4|E130010M05Rik|[a]4(IV)|-|1 C5|1|protein-coding	0.078	0.068	0.071	0.103	0.085	0.113	0.07	0.149	0.159	0.253	0.165	0.223	0.045	0.094	0.046	0.094	0.081	0.047	0.063	0.051	0.077	0.371	0.179	0.376	0.308	1.393	0.351	1.675	0.426	0.405	0.44	0.293	0.039	0.035	0.016	0.028	0.306	0.223	0.243	0.242	0.087	0.026
Col4a3	chr1	82586921	82722059	+	9862	1	Col4a3|[a]3(IV)|alpha3(IV)|-|1 C5|1|protein-coding	0.026	0.023	0.033	0.022	0.017	0.025	0.055	0.012	0.052	0.074	0.075	0.083	0.062	0.069	0.085	0.08	0.048	0.042	0.032	0.043	0.044	0.115	0.033	0.149	0.115	0.424	0.058	0.434	0.114	0.142	0.196	0.141	0.022	0.012	0.025	0.029	0.061	0.033	0.088	0.067	0.034	0.04
AK043693	chr1	82691928	82725117	-	994	1	C430014B12Rik|-|-|1|1|unknown	0.43	0.225	0.226	0.292	0.109	0.097	0.209	0.405	0.238	0.077	0.249	0.18	0.22	0.275	0.177	0.145	0.063	0.26	0.35	0.359	0.054	0.274	0.066	0.046	0.196	0.186	0.307	0.205	0.31	0.128	0.184	0.35	0.173	0.236	0.209	0.146	0.396	0.187	0.37	0.095	0.224	0
Mff	chr1	82724918	82752389	+	1849	1	Mff|5230400G24Rik|AI314724|-|1 C5|1|protein-coding	21.325	22.668	23.159	21.677	22.26	18.531	20.423	21.479	23.257	21.877	24.421	23.333	21.855	22.876	23.328	23.696	26.12	25.139	25.963	23.321	22.015	19.645	23.48	21.082	18.825	18.732	19.761	18.801	16.945	16.422	17.242	18.175	21.929	21.586	24.865	22.024	21.238	21.714	23.184	22.154	18.642	19.36
Tm4sf20	chr1	82756649	82768456	-	1494	1	Tm4sf20|1810018L02Rik|-|1 C5|1|protein-coding	0	0	0	0	0.036	0	0.028	0	0	0	0	0	0	0	0	0	0	0	0	0	0	0	0	0	0	0	0	0	0	0	0	0	0	0	0	0	0	0	0.022	0	0	0
Agfg1	chr1	82839483	82896275	+	3117	1	Agfg1|AU045498|C130049H11Rik|C85612|D730048C23Rik|Hrb|RAB|Rip|-|1 C5|1|protein-coding	10.674	10.585	12.956	12.208	10.208	9.161	11.915	10.16	11.275	10.196	12.717	12.589	11.226	10.228	12.043	11.731	11.805	10.318	12.803	12.049	12.319	11.304	12.714	12.816	12.392	12.989	12.59	12.878	8.933	9.844	10.638	10.335	12.635	14.034	15.03	15.408	13.103	11.806	12.379	12.139	11.345	11.74
Slc19a3	chr1	83012523	83038448	-	2959	1	Slc19a3|A230084E24Rik|AI788884|ThTr2|-|1 C5|1 42.65 cM|protein-coding	0.014	0	0.022	0.098	0	0	0	0	0	0	0	0	0	0.015	0.045	0.024	0	0.035	0	0.024	0.054	0.015	0.033	0.109	0.013	0.025	0.074	0.069	0.035	0.043	0.012	0	0.015	0	0.014	0	0.009	0.016	0	0	0	0
Ccl20	chr1	83116766	83119167	+	1414	1	Ccl20|CKb4|LARC|MIP-3A|MIP-3[a]|MIP3A|ST38|Scya20|exodus-1|-|1 C5|1 42.69 cM|protein-coding	0.03	0	0	0	0	0	0	0	0	0	0	0	0	0	0	0	0	0	0	0	0	0	0.023	0	0	0	0.062	0	0	0	0	0	0.03	0	0	0	0.019	0.033	0	0	0	0
Daw1	chr1	83159762	83210572	+	1641	1	Daw1|4930563E19Rik|4933429D11Rik|Wdr69|b2b1116Clo|-|1 C5|1|protein-coding	0	0.045	0	0.044	0	0	0	0.105	0.024	0.047	0.022	0.022	0.08	0.028	0	0.022	0.038	0.063	0.021	0.022	0	0.055	0	0.056	0.024	0.023	0.027	0	0	0	0	0	0	0	0	0	0	0	0	0	0	0
Sphkap	chr1	83255781	83408200	-	7493	1	Sphkap|4930544G21Rik|A930009L15Rik|AI852220|SKIP|mKIAA1678|-|1 C5|1|protein-coding	0	0	0.004	0	0	0.013	0	0	0.005	0.005	0	0	0	0.006	0.006	0.01	0	0.007	0	0	0	0	0	0	0	0	0	0	0	0	0	0	0	0	0	0	0.003	0	0	0.004	0	0
AK017086	chr1	83843602	83911571	-	1621	1	4933436I20Rik|4930545H10Rik|RP23-118K4.1|1|1|unknown	0.053	0.092	0.178	0.358	0.167	0.09	0.179	0.177	0.097	0.118	0.109	0.199	0.108	0.028	0.082	0.067	0.194	0.064	0.214	0.044	0.099	0.084	0.102	0.057	0.096	0.046	0.081	0.075	0.095	0.079	0.09	0.214	0.053	0.048	0.051	0.089	0.081	0.029	0	0.117	0.138	0.041
Pid1	chr1	84036293	84341110	-	5728	1	Pid1|5033414K04Rik|NYGGF4|-|1 C5|1|protein-coding	0.03	0.02	0.028	0.051	0.104	0.11	0.065	0.11	0.041	0.033	0.019	0.056	0.099	0.222	0.038	0.157	1.207	1.751	1.22	1.775	0.516	0.904	0.598	1.044	0.245	0.692	0.328	0.519	1.003	1.111	1.237	1.325	1.264	1.235	1.11	1.307	0.929	0.804	0.689	0.822	0.039	0.012
Dner	chr1	84369839	84696221	-	4513	1	Dner|A930026D19Rik|BET|Bret|-|1 C5|1|protein-coding	0.028	0	0	0	0	0.021	0	0	0	0	0.008	0	0.01	0.01	0	0.016	0	0	0	0	0.012	0	0.007	0	0.026	0.041	0.039	0.036	0	0.028	0	0	0.019	0	0.046	0.008	0.017	0.021	0	0.021	0.025	0
Trip12	chr1	84721189	84840516	-	9612	1	Trip12|1110036I07Rik|6720416K24Rik|AA410158|Gtl6|TRIP-12|-|1 F|1|protein-coding	43.695	41.923	44.736	45.529	37.809	38.472	41.535	42.258	36.985	37.808	40.797	40.503	42.468	40.674	43.063	44.247	49.202	46.159	52.091	50.133	47.043	43.613	49.474	48.047	49.196	48.72	54.507	50.31	35.744	33.531	37.856	36.06	51.292	51.049	53.069	52.562	45.169	41.843	45.501	44.657	38.773	40.241
AK032919	chr1	84782361	84784298	-	1937	1	Trip12|1110036I07Rik|6720416K24Rik|AA410158|Gtl6|TRIP-12|-|1 F|1|protein-coding	1.722	1.965	1.704	1.684	1.542	1.424	1.757	1.573	1.835	1.558	1.789	1.497	1.849	1.714	1.751	1.601	2.012	2.242	1.723	1.602	1.802	1.805	1.801	2.186	2.193	2.085	1.825	1.83	1.562	1.085	1.376	1.526	2.136	1.998	2.404	1.904	2.03	1.633	2.296	1.647	1.958	1.714
Fbxo36	chr1	84839841	84900486	+	891	1	Fbxo36|0610008D19Rik|1110020F21Rik|2410002G19Rik|D1Ertd757e|-|1 C5|1 43.43 cM|protein-coding	2.064	2.723	2.986	2.034	2.011	2.227	2.422	2.451	5.362	4.93	4.842	4.38	5.491	5.002	3.61	3.804	11.955	12.418	11.041	10.888	2.592	2.752	2.216	1.911	3.981	3.617	2.597	3.019	4.316	4.501	3.771	4.097	4.304	4.08	4.246	2.882	9.209	9.712	9.907	9.181	1.502	1.118
Slc16a14	chr1	84906705	84935083	-	2338	1	Slc16a14|1110004H10Rik|-|1 C5|1|protein-coding	0	0	0	0	0.023	0	0.018	0	0	0.016	0	0	0	0	0	0.015	0	0	0	0	0	0	0	0	0	0.016	0	0	0	0	0.016	0	0	0	0	0.015	0.034	0.04	0	0	0	0
BC038927	chr1	84965293	85552182	-	2103.5	2	Csprs|D1Lub1|HSR|-|8 B1.3|1|protein-coding	0	0	0	0	0	0	0	0.027	0	0	0	0	0	0	0	0	0	0	0	0	0	0	0	0	0.019	0.035	0.021	0	0	0	0	0	0	0	0	0	0	0	0	0.015	0	0
C130026I21Rik	chr1	84990495	85270566	+	2127.5	2	C130026I21Rik|4930565N07Rik|OTTMUSG00000029174|-|1 C5|1|protein-coding	0	0	0	0	0	0.023	0	0	0	0	0	0	0	0	0	0	0.015	0	0	0.05	0.025	0	0	0	0.018	0.035	0.082	0.038	0	0	0	0	0.041	0.018	0.02	0.068	0.012	0	0	0	0	0.031
Csprs	chr1	85026346	85327366	-	4027	2	Csprs|D1Lub1|HSR|-|8 B1.3|1|protein-coding	0	0	0	0	0	0	0	0	0	0	0	0	0	0	0	0	0	0	0	0	0	0.011	0	0	0	0	0.011	0	0	0	0	0	0	0	0	0	0	0	0	0	0	0
A530032D15Rik	chr1	85083075	85270566	-	2378	1	A530032D15Rik|Gm1888|-|1 C5|1|protein-coding	0	0	0	0	0	0	0	0	0	0	0	0	0	0	0	0	0	0	0	0	0.045	0	0	0	0.033	0	0	0	0	0	0	0	0	0	0	0	0	0	0	0	0	0
AK087744	chr1	85105946	85114035	+	2192	1	A530040E14Rik|-|-|1 C5|1|ncRNA	3.278	3.235	3.773	3.869	3.963	3.709	4.714	3.723	2.99	2.596	3.113	3.12	3.169	2.801	4.904	4.458	3.698	2.831	4.091	4.67	2.621	2.341	3.634	2.939	4.445	3.447	5.218	4.146	2.831	2.614	3.182	3.436	3.44	3.674	4.969	3.514	4.174	3.438	4.912	3.789	2.595	3.181
AK142678	chr1	85105946	85114035	+	2013	1	A530040E14Rik|-|-|1 C5|1|ncRNA	3.165	2.763	3.073	3.529	3.695	3.342	3.917	3.341	2.668	2.296	2.635	2.65	2.691	2.53	4.246	4.156	3.372	2.517	3.678	4.146	2.321	2.143	3.009	2.629	3.756	3.018	4.511	3.624	2.7	2.087	2.649	2.994	3.125	3.36	4.481	3.072	3.633	2.935	4.203	3.295	2.438	3.035
BC100303	chr1	85105946	85114035	+	2206	1	A530040E14Rik|-|-|1 C5|1|ncRNA	2.889	2.521	2.804	3.22	3.372	3.049	3.574	3.048	2.434	2.095	2.404	2.418	2.456	2.309	3.875	3.792	3.077	2.297	3.356	3.783	2.118	1.955	2.745	2.399	3.445	2.754	4.116	3.307	2.464	1.905	2.417	2.732	2.852	3.066	4.089	2.803	3.315	2.678	3.835	3.007	2.225	2.77
AK163333	chr1	85178784	85276057	+	976.5	2	LOC100041034|-|-|1|1|unknown	0	0	0	0	0	0	0	0	0	0.078	0	0	0.045	0	0	0	0	0	0	0.037	0	0	0	0	0.16	0.038	0.045	0	0	0	0	0	0	0	0	0	0	0	0	0	0	0
AK157632	chr1	85180464	85261014	+	1702	1	0	0	0	0	0	0	0	0	0	0	0.045	0	0	0	0	0	0	0	0	0	0	0	0	0	0	0.046	0	0	0	0	0	0	0	0	0.023	0	0	0.015	0	0	0	0	0
Gm7609	chr1	85199611	85213762	+	1602	1	Gm7609|EG665378|-|1 C5|1|protein-coding	0.667	0.909	0.94	1.222	0.644	1.088	1.166	0.861	1.011	0.954	1.214	1.274	0.927	0.738	0.908	1.193	0.706	0.646	1.193	1.314	0.838	0.822	1.479	1.264	0.754	1.202	0.872	1.068	0.928	1.391	1.003	1.338	1.049	0.464	0.649	1.422	0.982	0.871	1.294	0.867	0.627	0.497
BC108341	chr1	85326731	85342576	+	2381	1	0	0	0	0	0	0.023	0	0	0	0	0.016	0	0	0	0	0.019	0	0.013	0	0	0	0	0	0	0	0	0.016	0	0	0	0	0.015	0	0	0	0	0	0	0	0.014	0	0	0
M55219	chr1	85536269	85550764	+	779	1	0	0	0	0	0	0	0	0	0	0	0	0	0	0	0	0	0	0	0	0	0	0	0	0	0.059	0	0	0.056	0	0	0	0	0	0	0	0	0	0	0.06	0	0	0	0
Sp110	chr1	85576899	85603891	-	3389	2	Sp110|5031415C07Rik|52kDa|5830484A20Rik|ENSMUSG00000075603|Ifi75|Ipr1|-|1 C5|1|protein-coding	0.038	0.088	0.057	0.107	0.048	0.014	0	0.034	0.023	0.011	0	0.011	0.064	0.027	0.026	0.021	0.019	0.046	0	0	0.063	0.08	0.01	0.041	0.253	0.12	0.064	0.06	0	0	0	0.034	0.025	0.046	0.025	0.075	0.023	0	0.01	0.037	0	0.039
Sp140	chr1	85600703	85645036	+	2381	1	Sp140|-|-|1 C5|1|protein-coding	0.18	0.282	0.094	0.122	0.068	0.02	0.174	0.048	0	0	0	0	0	0	0	0	0.013	0.022	0.015	0.015	0.789	0.61	0.788	0.677	0.115	0.016	0.128	0.017	0	0	0	0	0	0.016	0	0	0	0	0	0	0	0
Sp100	chr1	85650050	85709448	+	3144	1	Sp100|A430075G10Rik|-|1 C5|1 43.6 cM|protein-coding	0.598	0.415	0.459	0.415	0.328	0.277	0.172	0.219	0.151	0.158	0.169	0.114	0.264	0.289	0.154	0.218	0.11	0.082	0.188	0.045	2.169	2.311	2.062	2.606	1.327	2.521	1.388	1.828	0.163	0.081	0.07	0.111	0.137	0.099	0.079	0.058	0.125	0.222	0.074	0.121	0	0.127
A630001G21Rik	chr1	85717083	85736606	-	2130	1	A630001G21Rik|-|-|1 C5|1|protein-coding	1.988	1.612	1.806	1.667	2.473	2.022	2.162	2.536	0.816	0.825	1.029	1.059	0.943	0.961	1.469	1.354	2.375	2.452	2.105	2.177	0.328	0.576	0.294	0.281	0.769	1.043	0.922	0.765	0.313	0.179	0.24	0.19	0.182	0.092	0.156	0.153	0.283	0.306	0.173	0.178	0.105	0.218
Cab39	chr1	85793447	85851577	+	3781	1	Cab39|AA408805|AA960512|C78372|MO25|MO25alpha|-|1 C5|1|protein-coding	19.737	19.989	20.201	19.054	16.846	16.832	17.867	16.843	20.501	19.942	20.322	21.362	19.907	18.921	20.042	19.685	21.748	21.921	22.552	21.752	22.498	22.311	22.686	21.313	20.772	21.593	23.137	22.085	16.465	18.234	18.477	15.799	25.14	26.665	26.936	26.772	18.366	18.654	18.695	19.104	18.203	18.25
Itm2c	chr1	85894510	85908698	+	2011	1	Itm2c|3110038L02Rik|BRI3|Bricd2c|E25|E25C|ITM3|-|1 C5|1|protein-coding	16.694	22.735	17.691	26.238	17.578	24.571	17.209	28.895	28.275	33.714	28.414	38.153	21.506	26.936	20.068	25.015	37.562	49.056	35.608	37.032	36.772	41.746	32.472	39.293	32.988	49.845	27.98	42.132	21.802	26.052	21.882	28.668	33.361	41.678	32.164	45.085	32.589	32.689	30.86	29.589	18.194	23.085
AK210908	chr1	85908412	85908699	+	287	1	Itm2c|3110038L02Rik|BRI3|Bricd2c|E25|E25C|ITM3|-|1 C5|1|protein-coding	5.513	11.574	7.594	7.829	6.811	13.659	6.217	10.414	13.621	18.1	10.226	14.221	8.372	12.836	9.518	9.298	16.751	24.861	17.926	16.652	18.525	21.199	15.138	13.309	13.717	16.134	13.689	14.768	10.184	10.868	12.343	9.287	14.563	19.75	13.325	14.491	13.335	11.996	10.136	11.005	5.441	9.488
4933407L21Rik	chr1	85928483	85931756	+	1143	1	4933407L21Rik|-|-|1 C5|1|ncRNA	0	0	0	0	0	0	0	0	0	0	0	0	0	0	0	0	0.055	0	0	0.062	0	0	0	0.04	0	0.065	0.038	0	0	0	0	0	0	0	0	0	0	0	0.029	0	0	0
Gpr55	chr1	85939537	85961055	-	2546	1	Gpr55|Gm218|Lpir1|-|1 C5|1|protein-coding	0	0	0	0	0	0	0	0	0	0	0	0	0	0	0	0	0	0	0	0	0	0	0	0	0	0	0	0	0	0	0	0	0	0	0	0	0	0	0	0	0	0
2810459M11Rik	chr1	86045863	86055456	+	3324	1	2810459M11Rik|-|-|1 C5|1|protein-coding	0	0	0	0	0	0	0	0	0	0	0	0	0	0	0	0	0.009	0.016	0	0	0	0	0	0	0	0	0.013	0	0	0	0	0	0	0	0	0	0	0	0	0	0	0
Psmd1	chr1	86064619	86139295	+	3205	1	Psmd1|2410026J11Rik|P112|S1|-|1 C5|1|protein-coding	42.098	37.112	41.792	33.153	37.577	33.326	44.785	29.249	32.329	35.206	35.636	33.166	47.161	39.649	49.24	38.345	38.863	39.638	39.533	37.213	42.041	39.085	43.091	38.713	42.602	38.314	43.517	38.655	28.288	33.686	32.417	30.878	43.519	44.337	45.59	41.062	39.628	39.048	40.521	35.604	52.277	44.863
Htr2b	chr1	86099037	86111970	-	2111	1	Htr2b|5-HT2B|AJ012488|AV377389|-|1 C5|1|protein-coding	0.162	0	0.076	0.137	0	0	0.02	0	0.019	0.018	0.034	0.017	0.021	0.043	0.063	0.034	0.045	0	0	0.034	0.127	0	0.062	0.131	0.018	0.018	0.041	0	0	0	0.017	0	0	0.056	0.02	0	0	0	0	0.015	0	0.031
Armc9	chr1	86154780	86278284	+	10542	1	Armc9|3830422A13Rik|4831423D23Rik|4930438O05Rik|5730415N24Rik|-|1 C5|1|protein-coding	0.917	1.048	0.943	0.921	0.896	0.996	0.968	1.063	1.277	1.275	1.157	1.406	1.011	1.148	1.057	1.119	1.535	1.878	1.441	1.725	1.457	1.822	1.574	1.659	1.268	1.307	1.246	1.473	0.681	0.731	0.599	0.583	1.202	1.454	1.491	1.489	1.126	1.169	1.015	1.067	0.741	0.787
B3gnt7	chr1	86303221	86307305	+	2590	1	B3gnt7|C330001H22Rik|beta-3GnT7|-|1 D|1|protein-coding	0	0	0	0	0	0	0	0	0	0	0	0	0	0	0	0	0	0	0.013	0	0.041	0.035	0.025	0	0.015	0.014	0.051	0.047	0	0	0	0	0	0	0	0	0	0	0.013	0	0	0
Ncl	chr1	86344719	86359455	-	8228	1	Ncl|B530004O11Rik|C23|D0Nds28|D1Nds28|Nucl|-|1 D|1 43.94 cM|protein-coding	56.206	42.407	60.496	41.075	49.158	42.944	62.512	41.591	44.099	42.11	53.396	39.427	53.004	42.678	63.163	50.152	50.119	51.114	60.579	54.7	68.075	64.138	75.097	63.495	65.368	57.226	80.207	57.564	48.643	51.371	60.508	47.935	60.177	60.349	75.086	63.9	59.157	52.975	58.381	53.451	65.644	54.484
Snora75	chr1	86351170	86351285	-	115	1	Snora75|MBI-55|-|1|1|snoRNA	2.231	0.974	1.951	0	0.944	0.421	0.361	0	1.717	1.993	0.922	0.311	0	1.582	1.149	0.941	0.273	1.349	0.605	1.551	0.934	2.369	0.572	2.801	1.356	1.288	1.139	0.354	0.892	0	0.318	2.519	0.749	0.68	1.807	1.572	0.684	0.405	0.872	1.099	0	1.155
Mir3535	chr1	86351981	86352127	-	146	1	Mir3535|mmu-mir-3535|-|-|ncRNA	2.343	0.256	0.439	0.496	0	0.663	0	0	0.541	0.262	0.727	0.736	0.299	1.558	0.302	0.247	0	1.062	0.238	0.977	0.368	0.622	0	0	0.267	0.507	0.598	0.837	0.351	0.436	0.25	0	0.295	1.071	1.139	0.495	0.18	0	0.229	0	0	0.455
Snord82	chr1	86356260	86356327	-	67	1	Snord82|Rnu82|U82|Z25|-|1 D|1 43.94 cM|snoRNA	0	0	0	0	0	0	1.239	0	0	0	0	0	0	0	0	0	0	0	0	0	0	0	0	0	0	0	0	0	0	0	0	0	0	0	0	0	0	0	0	0	0	0
C130036L24Rik	chr1	86359574	86367964	+	1263	1	C130036L24Rik|ENSMUSG00000073627|-|1|1|ncRNA	0.271	0.236	0.355	0.115	0.344	0.268	0.361	0.137	0.219	0.181	0.14	0.142	0.242	0.216	0.209	0.2	0.473	0.123	0.523	0.311	0.213	0.036	0.182	0.073	0.309	0.147	0.138	0.065	0.325	0.101	0.116	0.229	0.307	0.495	0.263	0.115	0.332	0.405	0.185	0.375	0.177	0.263
Nmur1	chr1	86386322	86388141	-	1215	1	Nmur1|FM-3|Gpr66|NMU-R1|NMU1R|NmU-R|-|1 D|1|protein-coding	0.035	0	0	0	0	0	0	0	0	0	0	0	0	0	0	0	0	0	0	0	0	0	0	0	0	0.03	0	0.034	0	0	0	0	0	0	0	0.03	0	0	0	0	0	0
1700019O17Rik	chr1	86426329	86428049	+	1719	1	1700019O17Rik|-|-|1 D|1|protein-coding	0	0	0	0	0	0	0	0	0	0	0	0	0	0	0	0	0	0	0	0	0	0	0	0	0	0	0	0	0	0	0	0	0	0	0	0.021	0	0	0	0.018	0	0
Ptma	chr1	86526736	86530698	+	1181	1	Ptma|Thym|-|1 D|1|protein-coding	466.979	456.271	441.913	335.146	340.461	345.33	357.058	258.421	396.31	392.255	387.251	307.734	445.252	432.589	431.476	384.184	485.958	505.62	517.561	390.302	517.564	524.966	450.905	428.299	432.153	401.481	442.812	405.12	347.929	388.574	365.835	317.673	472.774	543.85	513.162	471.983	322.118	406.973	322.538	325.888	449.879	310.36
Pde6d	chr1	86543015	86582501	-	1175	1	Pde6d|AI841218|PrBP/delta|-|1 D|1|protein-coding	8.699	10.768	9.656	7.772	9.427	10.256	9.994	8.071	9.376	10.273	9.931	9.994	10.485	8.322	9.524	9.545	13.745	14.521	11.36	11.535	10.786	10.394	10.617	10.888	9.288	10.813	8.656	9.746	9.645	11.919	8.423	9.961	13.238	12.576	12.524	11.142	11.958	13.066	12.265	10.805	11.962	9.722
Cops7b	chr1	86587100	86606500	+	2216	1	Cops7b|D1Wsu66e|E130114M23|-|1 D|1 43.97 cM|protein-coding	2.682	2.24	2.69	2.911	2.058	1.747	2.191	1.738	2.887	2.31	2.378	2.698	2.918	2.832	2.247	2.181	3.176	2.823	2.839	2.72	2.569	2.93	2.778	2.679	2.744	3.293	2.127	2.354	2.175	2.557	2.307	2.562	3.578	3.475	2.983	2.97	2.792	3.359	3.425	2.565	3.977	2.188
Nppc	chr1	86666293	86670573	-	1035	1	Nppc|CNP|lbab|-|1 D|1 43.98 cM|protein-coding	0.041	0	0	0	0.052	0	0.04	0.056	0	0	0	0.035	0	0.044	0	0	0.03	0	0	0	0	0.088	0.032	0	0.038	0.107	0.042	0.079	0	0.062	0	0	0.042	0.038	0	0	0	0	0	0	0	0
Dis3l2	chr1	86703804	87050097	+	3463	1	Dis3l2|4930429A22Rik|8030493P09Rik|-|1 D|1|protein-coding	2.396	2.479	3.101	2.867	2.681	2.39	3.032	2.722	2.144	2.25	2.318	2.295	2.725	2.719	2.799	2.53	2.631	3.12	2.981	2.482	2.822	3.501	3.298	3.655	3.816	3.391	3.567	3.742	1.718	1.654	1.571	2.091	3.185	2.991	4.009	3.478	2.453	1.921	2.539	2.161	2.416	2.455
AK077157	chr1	87080171	87096418	+	882	1	LOC102635830|-|RP24-286D13.6|-|ncRNA	0.291	0.127	0.036	0.082	0.062	0.055	0.094	0.13	0.313	0.043	0.12	0.162	0.198	0.103	0.05	0.245	0.214	0.176	0.079	0.121	0.122	0.154	0.112	0.313	0	0.168	0.049	0.046	0	0.217	0.207	0.066	0.049	0.044	0.141	0.246	0.119	0.105	0.152	0	0.253	0.151
Alpi	chr1	87098002	87101606	-	2314	1	Alpi|2010001C14Rik|Akp6|gIAP|-|1 D|1|protein-coding	0	0	0	0	0	0	0	0	0	0	0	0	0	0	0	0	0	0	0	0	0	0	0	0	0	0	0	0	0	0	0	0	0	0	0	0	0	0	0	0	0	0
Akp3	chr1	87124973	87127912	+	2085	1	Akp3|Akp-3|IAP|dIAP|-|1 D|1 44.06 cM|protein-coding	0	0	0	0	0	0	0	0	0	0	0	0	0	0	0	0	0	0	0	0	0	0	0	0	0	0	0	0	0	0	0	0	0	0	0	0	0	0	0	0	0	0
Ecel1	chr1	87147655	87156356	-	2946	1	Ecel1|DINE|xce|RP23-416O18.4|1 D|1|protein-coding	0.029	0	0.011	0.025	0.037	0.016	0	0	0.013	0.026	0.012	0.061	0.059	0.015	0	0.024	0	0	0	0	0.109	0.139	0.089	0.156	0	0.025	0.03	0.028	0	0	0	0	0	0.013	0.014	0	0	0	0	0	0	0
Prss56	chr1	87183493	87188404	+	1973	1	Prss56|1700027L20Rik|-|1 D|1|protein-coding	0	0	0	0	0	0	0.021	0	0	0	0	0.018	0	0	0.045	0	0	0	0.018	0	0	0.046	0	0	0	0	0.022	0	0	0	0	0	0.022	0.02	0	0.018	0	0	0	0	0	0
Chrnd	chr1	87190597	87200070	+	3071	1	Chrnd|Achr-4|Acrd|L10076|-|1 D|1 44.07 cM|protein-coding	0	0	0.01	0	0	0.016	0.041	0	0	0	0.012	0	0.028	0.03	0	0	0	0	0.011	0	0.052	0.015	0.021	0.045	0.025	0.036	0	0.013	0	0	0	0.019	0	0	0.014	0	0.009	0	0.022	0.01	0	0
Chrng	chr1	87205811	87211835	+	2981	1	Chrng|Achr-3|Acrg|-|1 D|1 44.07 cM|protein-coding	0	0	0	0	0	0	0	0	0	0	0	0	0	0	0	0	0	0	0	0	0	0	0	0	0	0	0	0	0	0	0	0	0	0	0	0	0	0	0	0	0	0
Eif4e2	chr1	87213914	87240488	+	5285	1	Eif4e2|2700069E09Rik|AI036339|AV129531|D0H0S6743E|Eif4el3|-|1 D|1|protein-coding	7.542	7.429	7.678	7.392	6.688	6.593	6.588	6.732	7.083	7.119	7.279	8.563	7.381	7.53	7.811	7.048	8.074	9.128	8.11	8.658	10.923	11.014	10.002	10.406	10.458	10.24	10.275	9.546	7.879	8.07	7.85	9.187	10.746	11.162	11.224	11.222	9.042	9.384	8.908	8.982	6.86	7.615
Efhd1	chr1	87264364	87310791	+	1796	1	Efhd1|4931430I01Rik|AI452351|PP3051|mitocalcin|-|1 D|1|protein-coding	0.619	0.145	0.232	0.121	0.272	0.431	0.439	0.384	0.308	0.298	0.492	0.239	0.705	0.253	0.81	0.381	0.105	0.029	0.058	0.02	0.419	0.531	0.44	0.333	0.13	0.021	0.024	0.045	0.343	0.071	0.163	0.032	0.048	0	0.093	0.04	0.117	0.078	0	0.035	0.062	0.222
Gigyf2	chr1	87326998	87450810	+	10486	1	Gigyf2|2610016F01Rik|A830080H02Rik|AI852361|AW259676|BC006835|Tnrc15|mKIAA0642|-|1 D|1|protein-coding	8.405	8.702	8.754	8.274	8.503	8.317	8.809	8.353	9.621	9.926	9.712	9.495	8.74	8.965	9.105	8.68	10.467	11.114	10.429	10.432	9.495	9.721	9.985	9.282	8.906	9.612	8.884	8.974	6.646	6.356	6.589	6.509	10.096	11.016	10.335	10.378	7.72	7.946	7.752	7.759	7.34	8.031
Kcnj13	chr1	87386284	87394729	-	1342	1	Kcnj13|-|-|1 D|1|protein-coding	0	0	0.024	0	0	0	0	0	0	0	0	0	0	0	0.033	0	0	0.039	0.052	0	0	0	0	0	0	0	0	0	0	0	0	0	0	0	0	0	0	0	0	0	0	0
3110079O15Rik	chr1	87470264	87475459	+	455	1	3110079O15Rik|Snorc|-|1|1 C5|protein-coding	0	0	0	0.159	0	0	0	0	0.347	0	0.155	0	0.096	0	0	0	0	0	0	0	0	0	0	0	0	0	0	0	0	0	0	0	0	0	0	0	0	0	0	0	0	0
Ngef	chr1	87476829	87573870	-	3351	1	Ngef|Tims2|ephexin|-|1 D|1 44.42 cM|protein-coding	0.868	0.791	0.918	0.714	0.373	0.39	0.656	0.394	0.813	0.616	0.918	0.769	1.199	0.502	1.21	0.721	1.069	0.586	0.934	0.66	1.266	0.908	1.336	0.934	0.349	0.265	0.456	0.341	0.52	0.361	0.501	0.398	0.386	0.303	0.434	0.14	0.845	0.458	0.978	0.566	0.399	0.515
Neu2	chr1	87574027	87597840	+	2262	1	Neu2|MBS|MSS|MTS|-|1 D|1|protein-coding	0.057	0.016	0.043	0	0.024	0	0.018	0	0.192	0.068	0.156	0.032	0.019	0.02	0.136	0.112	0.375	0.137	0.123	0.142	0.071	0.06	0.131	0.041	0.034	0	0.019	0.018	0.295	0.113	0.081	0.077	0.095	0	0.018	0.032	0.151	0.082	0.237	0.084	0.049	0.059
Inpp5d	chr1	87620312	87720508	+	4928	1	Inpp5d|SHIP|SHIP-1|SHIP1|SIP-145|p150Ship|s-SHIP|-|1 C5|1 44.44 cM|protein-coding	0.009	0	0.007	0	0.033	0	0.008	0	0.016	0.031	0.007	0.007	0.009	0.028	0.063	0.007	0.108	0.042	0.056	0.065	0	0.028	0.02	0.028	0.016	0.015	0.018	0	0.042	0.026	0.022	0	0.017	0.008	0.017	0	0.096	0	0.047	0.019	0.023	0.013
Atg16l1	chr1	87756011	87792428	+	9017	1	Atg16l1|1500009K01Rik|Apg16l|Atg16l|WDR30|-|1 D|1|protein-coding	1.902	1.726	2.047	2.251	1.427	1.632	1.744	1.715	1.857	1.754	1.984	2.212	2.035	1.856	1.94	1.78	1.847	2.334	2.028	2.187	2.317	2.195	2.424	2.287	2.114	2.05	1.966	2.16	1.41	1.645	1.482	1.799	2.413	2.528	2.559	2.539	1.959	1.899	1.91	1.937	1.559	1.944
Scarna6	chr1	87784571	87784818	+	247	1	Scarna6|MBI-46|-|1|1|ncRNA	1.039	0	0.389	0	0.44	0.196	0.336	0.233	0.48	0.464	0.429	0.145	0.354	0	0	0.292	0.254	0	0.141	0.144	0	0.551	0.133	0	0	0	0.177	0.165	0.415	0	0.148	0	0.523	0	0	0.293	0	0.377	0.271	0.128	0.452	0.538
Sag	chr1	87803680	87845157	+	5823	1	Sag|A930001K18Rik|Arr1|Irbp|arrestin|-|1 D|1 44.44 cM|protein-coding	0.11	0.083	0.149	0.075	0.168	0.1	0.221	0.188	0.197	0.098	0.128	0.197	0.143	0.195	0.204	0.198	0.173	0.195	0.173	0.147	0.129	0.078	0.181	0.221	0.167	0.146	0.15	0.154	0.088	0.175	0.075	0.1	0.178	0.107	0.236	0.18	0.153	0.112	0.195	0.217	0	0.171
Dgkd	chr1	87853287	87944489	+	5689	1	Dgkd|AI841987|D330025K09|DGKdelta|dgkd-2|-|1 D|1|protein-coding	3.879	4.455	4.271	4.778	4.371	4.322	4.654	4.86	3.686	4.935	4.413	5.507	3.809	4.205	4.492	4.412	3.513	4.399	3.843	4.727	3.842	3.959	4.663	4.198	4.741	4.271	4.481	3.904	3.524	3.48	3.524	3.942	5.847	5.916	5.773	6.058	4.216	3.77	4.455	4.019	4.941	5.055
Usp40	chr1	87945121	88008551	-	6858	1	Usp40|B230215L03Rik|C730029K03|-|1 D|1|protein-coding	3.654	4.441	4.477	4.502	4.521	4.255	4.683	5.439	4.411	4.64	4.919	5.539	3.879	4.224	4.882	4.943	6.611	6.137	6.594	7.302	5.568	5.528	6.052	6.63	5.399	6.244	6.2	6.537	2.946	3.137	3.094	3.346	6.101	5.826	6.48	6.418	4.954	3.84	4.949	5.066	3.546	3.312
Ugt1a10	chr1	88055411	88220002	+	3231	1	Ugt1a10|A13|Ugt1a13|-|1 D|1|protein-coding	1.284	1.548	1.796	1.368	1.361	1.408	1.618	1.192	3.85	2.967	3.819	2.704	2.258	2.027	2.073	1.909	10.493	6.849	10.124	7.33	4.438	4.188	4.136	4.245	5.332	6.948	5.539	6.483	1.524	0.906	1.481	0.933	2.28	2.408	2.419	2.004	3.765	3.643	3.622	3.284	0.552	0.719
Ugt1a9	chr1	88070779	88220002	+	3205	1	Ugt1a9|UDPGT|UDPGT 1-9|UGT1-09|UGT1.9|UGTP4|Ugt1a12|mUGTBr/P|-|1 D|1|protein-coding	1.294	1.56	1.81	1.379	1.372	1.419	1.631	1.202	3.881	2.979	3.85	2.726	2.276	2.043	2.089	1.913	10.539	6.905	10.195	7.378	4.474	4.222	4.169	4.279	5.363	6.981	5.571	6.536	1.536	0.914	1.493	0.94	2.299	2.427	2.438	2.009	3.795	3.673	3.651	3.311	0.557	0.725
Ugt1a7c	chr1	88095001	88220002	+	3283	1	Ugt1a7c|A10'|A13|Ugt1a10|-|1 D|1|protein-coding	1.29	1.569	1.777	1.347	1.406	1.445	1.681	1.243	4.017	3.013	3.985	2.814	2.289	2.023	2.214	1.922	11.361	7.497	10.8	7.681	4.597	4.343	4.271	4.332	5.984	7.481	6.143	6.815	1.499	0.911	1.468	0.918	2.31	2.405	2.418	2.049	3.761	3.628	3.626	3.28	0.612	0.728
Ugt1a2	chr1	88103257	88220002	+	4172	1	Ugt1a2|UDPGT 1-2|Ugt1|-|1 D|1|protein-coding	1.128	1.261	1.521	1.251	1.223	1.137	1.392	1.088	3.19	2.463	3.255	2.42	1.864	1.733	1.838	1.642	8.631	5.775	8.607	6.36	3.669	3.559	3.598	3.684	4.494	6.1	4.792	5.773	1.278	0.717	1.26	0.819	1.859	2.043	2.112	1.864	3.362	3.022	3.174	2.801	0.508	0.653
Ugt1a6a	chr1	88103257	88220002	+	4640	1	Ugt1a6a|UDPGT|UDPGT 1-6|UGT1-06|UGT1.6|Ugt1a6|Ugt1a7|-|1 D|1|protein-coding	1.088	1.247	1.458	1.203	1.123	1.106	1.333	1.003	3.2	2.387	3.109	2.415	1.808	1.676	1.7	1.554	8.627	5.716	8.173	6.019	3.727	3.699	3.646	3.62	4.435	5.78	4.61	5.577	1.271	0.755	1.267	0.837	1.959	2.047	2.15	1.847	3.096	3.219	3.12	2.75	0.577	0.644
Ugt1a5	chr1	88166012	88220002	+	3197	1	Ugt1a5|-|-|1 D|1|protein-coding	1.311	1.564	1.845	1.383	1.376	1.423	1.648	1.205	3.903	3.011	3.893	2.744	2.282	2.049	2.095	1.929	10.625	6.922	10.275	7.43	4.485	4.246	4.2	4.29	5.389	6.998	5.598	6.552	1.54	0.916	1.496	0.961	2.305	2.433	2.471	2.014	3.813	3.696	3.682	3.319	0.558	0.727
Ugt1a1	chr1	88211959	88220002	+	3219	1	Ugt1a1|Gnt1|UDPGT 1-1|UGT1A01|Udpgt-1a|UgtBr1|-|1 D|1 44.55 cM|protein-coding	1.302	1.588	1.802	1.373	1.366	1.413	1.637	1.214	3.864	2.967	3.845	2.714	2.28	2.049	2.094	1.916	10.571	6.891	10.183	7.39	4.488	4.217	4.162	4.275	5.34	6.962	5.546	6.545	1.529	0.91	1.486	0.936	2.289	2.429	2.454	2.011	3.779	3.657	3.677	3.316	0.554	0.743
Mroh2a	chr1	88227020	88262289	+	7417	1	Mroh2a|ENSMUSG00000044873|Heatr7b1|OTTMUSG00000020804|mCG_131122|1 D|1|protein-coding	0	0.01	0.009	0.01	0.007	0	0.006	0	0.032	0.01	0.014	0.01	0.012	0.037	0.012	0.005	0.059	0.035	0.033	0.058	0.007	0.012	0.036	0.012	0.016	0.015	0.041	0.038	0.014	0.017	0.005	0.047	0	0.005	0.006	0.005	0.007	0	0.027	0.009	0.015	0.009
Hjurp	chr1	88258856	88277579	-	9455	1	Hjurp|6430706D22Rik|A730008H23Rik|C330011F01Rik|Gm975|Mfleg1|-|1 D|1|protein-coding	13.474	8.83	12.587	10.05	11.624	7.115	11.503	7.799	8.933	8.536	9.768	9.205	13.062	9.414	12.763	8.963	14.892	10.166	15.037	9.63	9.372	9.162	10.262	8.693	11.159	11.134	11.427	10.181	10.576	12.624	11.008	12.495	10.751	10.642	10.433	11.295	17.212	15.824	15.635	15.359	23.277	13.859
A730008H23Rik	chr1	88275121	88276185	-	1064	1	A730008H23Rik|mFleg1|-|-|protein-coding	6.27	5.472	6.507	7.97	5.716	3.639	6.357	4.159	4.231	4.236	5.882	4.442	5.83	5.343	6.253	5.829	6.379	3.742	7.122	4.961	6.158	4.651	6.527	4.974	5.935	5.849	7.959	5.784	7.133	6.162	7.482	7.188	5.913	6.834	5.626	6.118	6.036	5.684	5.814	6.53	7.444	5.68
Trpm8	chr1	88303283	88388851	+	4053	1	Trpm8|CMR1|LTRPC6|LTrpC-6|TRPP8|Trp-p8|-|1 D|1|protein-coding	0.021	0	0	0	0	0	0	0	0.019	0	0	0	0	0.011	0	0	0	0	0.009	0.009	0	0	0	0.011	0	0	0	0	0	0	0	0	0.011	0	0.01	0	0.019	0	0	0	0	0
Glrp1	chr1	88499871	88510066	-	1950	1	Glrp1|GRP-1|-|1 D|1|protein-coding	0.11	0.038	0.115	0.037	0.167	0	0.213	0.059	0.061	0.176	0	0.018	0.224	0.07	0.203	0.037	0	0.053	0.018	0	0.138	0.093	0.051	0.094	0.02	0.076	0.09	0.021	0	0.033	0.019	0	0	0.04	0.021	0.037	0.013	0.048	0	0	0.057	0.102
Gm19589	chr1	88551517	88562166	+	2611	1	Gm19589|-|RP24-73K7.4|1 H2|1 44.69 cM|ncRNA	0.082	0.043	0.135	0.056	0.042	0.056	0.079	0.066	0.015	0.059	0.041	0.027	0	0.087	0.101	0.069	0.048	0.079	0.04	0.082	0.062	0.017	0.013	0.018	0	0	0.033	0.047	0	0.073	0.042	0.022	0.033	0.03	0.016	0.014	0.06	0.036	0.038	0.036	0.085	0
Arl4c	chr1	88673125	88702191	-	5455	1	Arl4c|A630084M22Rik|Arl7|LAK|-|1 D|1|protein-coding	14.237	8.744	15.277	8.251	8.222	8.987	9.775	9.188	5.755	10.02	6.852	10.633	8.961	11.506	10.225	11.747	4.85	7.829	5.155	7.506	7.669	13.783	8.49	13.566	7.381	6.716	7.522	6.619	5.01	6.383	5.637	6.076	8.499	9.538	9.434	9.779	3.479	3.642	3.236	3.277	10.593	14.038
2410088K16Rik	chr1	88754890	88755733	+	471	1	2410088K16Rik|-|RP23-299M19.1|1 D|1|ncRNA	0	0	0	0	0	0	0	0	0	0.081	0	0	0	0	0	0	0.067	0	0	0.076	0	0	0.07	0.098	0	0	0	0	0	0	0.078	0	0	0	0	0	0	0	0	0	0	0
Sh3bp4	chr1	89070462	89153793	+	3660	1	Sh3bp4|AI594717|AW227605|BOG25|-|1 D|1|protein-coding	11.311	9.402	10.772	9.327	6.543	6.929	6.565	7.758	6.117	7.222	6.512	8.168	7.782	9.655	7.066	9.409	12.165	13.237	12.432	12.483	13.264	18.137	14.659	16.686	10.394	11.265	9.804	10.311	7.174	9.253	7.174	9.594	12.738	13.287	12.142	13.004	8.158	7.271	8.094	7.145	8.778	9.399
C030007H22Rik	chr1	89360344	89406133	-	584	1	C030007H22Rik|-|RP23-350B16.2|1|1|ncRNA	0	0	0	0	0	0	0	0	0	0	0	0	0	0	0	0	0	0	0	0	0	0	0	0	0	0	0	0	0	0	0	0	0	0	0	0	0	0	0	0	0	0
Agap1	chr1	89454811	89895282	+	9552	1	Agap1|Centg2|Ggap1|R75364|mKIAA1099|-|1 D|1|protein-coding	4.02	4.013	3.876	3.65	4.388	3.957	4.097	4.278	4.274	4.219	4.113	4.46	4.651	4.6	4.889	4.104	5.763	5.38	5.259	5.53	6.151	6.664	6.216	6.225	5.696	6.655	5.603	6.395	2.883	2.779	2.844	2.542	5.571	6.163	5.322	6.3	3.565	3.38	3.312	3.164	4.041	3.998
4933400F21Rik	chr1	89676507	89683892	-	3675	1	4933400F21Rik|1700091C04Rik|4930565K10Rik|-|1|1|ncRNA	0	0	0	0.02	0	0	0	0	0	0	0	0.01	0	0	0	0	0	0	0	0	0	0	0	0	0	0	0	0	0	0	0	0	0	0	0	0	0	0	0	0	0	0
AK138361	chr1	89927956	89929185	-	1229	1	Gbx2|D130058E05Rik|Gbx-2|MMoxA|Stra7|-|1 C5-E1|1 45.06 cM|protein-coding	0	0	0	0	0	0	0	0	0	0	0	0	0	0	0	0	0.051	0	0	0	0	0	0	0	0	0	0.036	0	0	0	0	0	0	0	0	0	0	0	0	0	0	0
Gbx2	chr1	89927962	89931176	-	2121	1	Gbx2|D130058E05Rik|Gbx-2|MMoxA|Stra7|-|1 C5-E1|1 45.06 cM|protein-coding	0	0	0	0	0	0	0	0	0	0	0	0	0	0	0	0	0.03	0	0	0	0	0	0	0	0	0	0.021	0	0	0	0	0	0	0	0	0	0	0	0	0	0	0
D130058E05Rik	chr1	89930234	89931862	+	1367	1	0	0	0	0	0	0.04	0	0	0	0	0	0	0	0	0	0	0	0.023	0.038	0	0	0	0	0.024	0	0	0	0	0	0.038	0	0	0	0	0	0	0	0	0	0	0	0	0
Iqca	chr1	90042132	90153401	-	3382	1	Iqca|4930465P12Rik|4930585L22Rik|BB288505|Iqca1|-|1 D|1|protein-coding	0.025	0.022	0.038	0.021	0.016	0	0.037	0	0.023	0.011	0.021	0.021	0	0.04	0	0.032	0.009	0	0.01	0.021	0	0.027	0	0.027	0	0	0.013	0.012	0.061	0.056	0.011	0.034	0	0.012	0.012	0	0	0	0	0	0.033	0
Ackr3	chr1	90203980	90215722	+	2313	1	Ackr3|AW541270|CXC-R7|CXCR-7|Cmkor1|Cxcr7|RDC-1|Rdc1|-|1 D|1 45.28 cM|protein-coding	3.716	2.501	3.367	4.136	7.723	5.628	7.696	6.585	2.527	2.576	2.446	2.895	4.552	4.011	4.495	3.695	6.127	6.371	6.372	5.505	1.904	1.767	1.665	1.85	1.618	1.425	1.491	1.357	2.66	2.147	2.384	2.58	1.062	0.541	0.683	0.672	5.757	4.606	6.173	4.984	9.694	5.972
Cops8	chr1	90603425	90613341	+	1826	1	Cops8|9430009J09Rik|AA408242|Csn8|Sgn8|-|1 D|1|protein-coding	9.649	9.709	11.567	10.082	9.01	9.064	9.772	11.3	10.488	10.501	10.786	12.156	10.503	9.49	10.616	10.901	13.095	11.978	11.993	13.126	14.293	14.248	13.321	14.971	13.512	12.152	12.24	12.097	8.397	9.413	9.12	10.027	13.498	12.182	14.524	14.24	13.078	12	13.331	12.505	13.256	11.711
Col6a3	chr1	90766860	90843971	-	11209	1	Col6a3|AI507288|Col6a-3|-|1 D|1 45.53 cM|protein-coding	86.958	75.38	82.873	75.887	48.399	41.242	47.938	43.954	104.089	94.537	105.89	101.787	82.34	77.645	78.651	73.206	92.283	97.671	87.308	98.174	117.993	100.366	123.925	99.766	95.95	92.017	89.794	87.455	83.13	64.356	78.621	64.109	100.032	116.691	93.03	113.102	62.861	56.053	60.386	55.404	60.307	67.889
Mlph	chr1	90915100	90951142	+	4451	1	Mlph|2210418F23Rik|5031433I09Rik|AW228792|D1Wsu84e|Slac-2a|l(1)-3Rk|l1Rk3|ln|-|1 D|1 45.73 cM|protein-coding	0.096	0.117	0.173	0.098	0.232	0.109	0.131	0.142	0.053	0.094	0.064	0.097	0.157	0.163	0.178	0.194	0.162	0.174	0.117	0.128	0.784	0.469	0.54	0.383	0.105	0.092	0.127	0.137	0.069	0.057	0.057	0.091	0.184	0.114	0.177	0.098	0.071	0.125	0.105	0.085	0.025	0.179
Prlh	chr1	90953108	90954012	+	258	1	Prlh|EG623503|-|1 D|1|protein-coding	0	0	0	0	0	0	0	0	0	0	0	0	0	0	0	0.14	0	0	0	0	0	0	0	0	0	0	0	0	0	0	0	0	0	0	0	0	0	0	0	0	0	0
Rab17	chr1	90958133	90969620	-	1935	1	Rab17|AW413472|-|1 D|1 45.84 cM|protein-coding	0	0	0	0	0	0	0	0.03	0	0.039	0.018	0.019	0	0.024	0.023	0	0.081	0	0.126	0.092	0.083	0.023	0.068	0.071	0.02	0	0.023	0.042	0.027	0	0.038	0.03	0	0	0.021	0.019	0.027	0	0.052	0.049	0	0.034
Lrrfip1	chr1	90998727	91128944	+	5964	1	Lrrfip1|AU024550|Fliiap1|-|1 D|1|protein-coding	14.054	9.631	14.591	10.476	11.827	10.314	13.769	11.025	9.508	9.882	11.099	9.839	11.097	10.02	13.556	10.702	9.626	8.947	10.287	9.598	13.84	15.165	14.901	14.229	12.6	12.087	14.361	11.74	16.294	15.466	18.235	15.292	15.895	17.403	18.192	17.658	16.443	16.382	16.124	16.819	11.503	11.058
Rbm44	chr1	91145103	91170795	+	3818	1	Rbm44|Gm817|-|1 D|1|protein-coding	0.011	0	0.017	0	0.043	0	0.022	0.015	0	0.01	0	0	0.023	0.012	0	0	0.025	0.014	0.009	0	0	0.012	0	0.012	0.02	0	0.011	0.011	0	0.033	0	0	0.011	0.041	0.011	0.009	0.007	0.012	0.018	0.017	0.029	0.017
Ramp1	chr1	91179822	91225196	+	3011	1	Ramp1|9130218E19Rik|-|1 D|1 46.08 cM|protein-coding	0.028	0.074	0.053	0.072	0.18	0.113	0.152	0.134	0.144	0.292	0.258	0.273	0.102	0.272	0.132	0.192	0.052	0.052	0.069	0.047	0.196	0.136	0.208	0.138	0.078	0.135	0.072	0.041	0	0	0.012	0.019	0.057	0.052	0.055	0.12	0.07	0.124	0.067	0.01	0	0.022
Ube2f	chr1	91250319	91286025	+	1739	1	Ube2f|2510010F15Rik|AI851109|-|1 D|1|protein-coding	12.862	12.598	12.644	13.379	11.459	10.019	11.167	11.37	10.627	13.201	11.61	12.497	11.279	11.246	11.071	10.866	9.396	10.109	9.775	10.624	12.816	13.159	12.492	14.82	15.152	13.59	14.409	14.764	9.259	9.884	10.227	10.096	13.454	16.14	14.582	16.845	13.823	14.768	14.671	13.494	11.482	12.259
Scly	chr1	91298338	91321080	+	3609	1	Scly|9830169H08|A930015N15Rik|SCL|Scly1|Scly2|-|1 D|1|protein-coding	1.09	1.065	0.977	1.004	0.828	0.684	0.782	0.78	1.05	1.238	0.892	1.071	1.223	0.996	1.099	0.879	1.036	1.375	1.146	1.028	1.071	1.208	1.076	1.288	1.426	1.54	1.052	1.152	0.54	0.776	0.506	0.642	1.373	1.127	1.117	0.942	1.162	1.173	1.14	1.374	1.329	1.362
Espnl	chr1	91322075	91348303	+	5423	1	Espnl|Gm556|-|1 D|1|protein-coding	0.032	0.055	0.006	0.013	0.02	0.036	0.023	0.085	0.058	0.056	0.039	0.079	0.024	0.075	0.041	0.033	0.029	0.029	0.032	0.053	0.079	0.126	0.036	0.085	0.683	0.553	0.555	0.616	0.132	0.164	0.209	0.203	0.072	0.043	0.1	0.073	0.232	0.257	0.222	0.204	0.041	0.037
Klhl30	chr1	91351073	91362404	+	3003	1	Klhl30|4631423F02Rik|-|1|1 C5|protein-coding	0.441	0.199	0.502	0.386	0.705	0.338	0.746	0.517	0.197	0.102	0.165	0.167	0.684	0.333	0.572	0.264	0.01	0.017	0	0.036	0.25	0.348	0.351	0.123	0.376	0.173	0.218	0.204	0.222	0.212	0.109	0.193	0.273	0.182	0.277	0.157	0.253	0.279	0.379	0.305	0.371	0.332
AK199574	chr1	91362205	91362414	+	209	1	Klhl30|4631423F02Rik|-|1|1 C5|protein-coding	0.614	0.179	1.074	0.694	0.52	0	0.596	0.55	0	0	0.169	0.343	0.836	0	0	0.173	0	0	0	0	0.771	0	0.63	0	0.373	0.354	0.209	0	0	0	0	0	0.206	0	0.199	0	0.125	0.89	0.8	0.151	0	0
Fam132b	chr1	91366430	91374217	+	2798	1	Fam132b|4832406C22|myonectin|-|1 D|1|protein-coding	0.107	0.053	0.115	0	0.039	0.069	0.044	0	0	0.041	0.013	0	0.047	0.033	0.063	0.064	0.011	0.018	0	0	0.845	0.633	0.588	0.395	0.474	0.278	0.452	0.32	2.932	2.821	2.897	2.526	0.847	0.768	1.218	0.595	1.321	1.43	1.434	1.095	0	0
Ilkap	chr1	91373861	91398783	-	4217	1	Ilkap|0710007A14Rik|1600009O09Rik|PP2C-DELTA|-|1|1 C5|protein-coding	4.726	4.425	5.032	4.452	4.571	4.682	5.511	4.77	4.261	4.094	4.687	4.406	4.703	4.497	5.224	4.686	4.702	4.892	4.591	5.506	6.444	6.406	6.244	6.264	5.879	5.736	5.849	5.267	4.329	4	4.46	4.259	6.887	7.166	7.068	6.938	6.614	7.37	6.684	6.741	5.079	4.63
Hes6	chr1	91411483	91413222	-	1566	1	Hes6|AI326893|bHLHb41|-|1 D|1|protein-coding	1.639	1.12	1.371	2.36	1.872	1.576	1.669	1.688	2.244	1.756	1.897	2.08	2.036	2.323	2.448	2.464	3.592	4.094	3.13	2.596	3.841	5.19	3.804	4.202	4.256	6.079	4.432	3.383	2.587	3.089	2.565	3.441	4.595	4.468	4.221	5.289	3.817	3.446	3.16	2.743	2.493	2.714
Per2	chr1	91415982	91459328	-	5959	1	Per2|mKIAA0347|mPer2|-|1|1 C5|protein-coding	5.296	0.601	4.846	0.742	3.599	1.121	3.245	1.283	4.738	1.205	4.783	0.997	3.893	2.122	3.852	1.743	8.611	1.267	8.295	1.287	9.12	3.269	9.329	2.973	8.673	2.878	7.904	2.312	5.241	1.218	5.546	1.283	10.42	3.989	9.697	3.654	9.194	2.522	8.529	2.496	5.691	1.181
Traf3ip1	chr1	91494668	91529307	+	3501	1	Traf3ip1|3930402D05Rik|AU041749|MIP-T3|-|1 D|1|protein-coding	3.005	2.537	2.655	2.65	2.311	2.903	2.821	2.545	2.583	3.088	2.889	2.7	3.045	2.832	2.92	2.802	4.093	4.726	4.17	4.615	4.74	6.471	4.861	6.467	4.064	4.719	4.763	4.412	2.636	3.437	2.691	2.78	6.031	6.387	6.257	6.198	4.051	4.438	4.823	4.294	2.326	2.219
Asb1	chr1	91540565	91559590	+	6400	1	Asb1|1700029O08Rik|1700054C17Rik|AI426616|AI851378|mKIAA1146|-|1 D|1 46.19 cM|protein-coding	1.33	1.522	1.402	1.937	1.179	1.263	0.992	1.491	1.715	1.701	1.619	2.098	1.584	1.926	1.521	1.837	1.875	2.092	1.836	2.257	1.846	2.242	1.779	2.258	2.314	2.5	2.21	2.579	1.346	1.79	1.586	2.046	2.377	2.773	2.631	2.78	2.634	2.624	2.644	2.694	1.447	1.671
AK028549	chr1	91798528	91802937	-	4408	1	0	0.068	0.051	0.08	0.049	0.062	0.088	0.085	0.117	0.072	0.035	0.096	0.081	0.099	0.093	0.08	0.09	0.171	0.106	0.103	0.129	0.134	0.196	0.09	0.146	0.327	0.235	0.218	0.435	0.14	0.13	0.133	0.026	0.225	0.31	0.273	0.197	0.065	0.116	0.129	0.057	0.152	0.045
Twist2	chr1	91801477	91848027	+	1308	1	Twist2|Dermo1|bHLHa39|-|1 D|1|protein-coding	1.242	1.141	1.103	1.552	1.91	2.553	1.523	1.977	2.415	2.132	1.649	2.327	2.204	2.782	1.684	1.599	4.516	5.732	4.837	5.399	5.42	8.47	6.014	7.107	14.512	14.33	11.247	12.276	2.47	2.871	2.764	3.101	11.859	12.762	11.378	9.871	2.786	3.699	3.042	2.463	1.279	1.168
Hdac4	chr1	91929802	92180341	-	4985	1	Hdac4|4932408F19Rik|AI047285|-|1 D|1|protein-coding	1.501	1.25	1.382	1.294	1.427	1.223	1.532	1.591	1.6	1.532	1.525	1.774	1.542	1.323	1.67	1.454	3.372	2.987	3.473	2.697	2.058	2.213	1.664	1.773	1.634	1.925	1.462	1.668	1.708	1.801	1.465	1.581	2.463	2.658	2.735	2.387	1.919	1.54	1.784	1.59	2.014	1.572
Ndufa10	chr1	92439719	92473758	-	1188	1	Ndufa10|2900053E13Rik|-|1 D|1|protein-coding	20.879	19.415	20.478	17.693	19.379	19.473	21.447	18.433	19.511	19.613	19.763	19.107	22.247	19.218	22.956	18.456	22.879	26.723	23.291	22.576	23.325	23.084	24.021	21.81	24.377	26.41	24.178	24.562	18.345	20.415	20.38	20.387	26.804	24.614	25.054	24.14	21.845	20.834	21.785	18.849	29.39	24.43
Mir6900	chr1	92464483	92464542	-	59	1	Mir6900|mmu-mir-6900|-|-|ncRNA	0	0.633	0	0	0	0	0.703	0	0	0.647	0	0	0	0	0	0	0	0	0	1.209	0	0	0	0	0	0	0	0	0	0	0	0	0	0	0	0	0.444	0.789	0	0	0	0
Olfr12	chr1	92619881	92621001	+	1119	1	Olfr12|MOR208-5|-|1 D|1 46.53 cM|protein-coding	0	0	0	0	0	0	0	0	0	0	0	0	0	0	0	0	0	0	0	0	0	0	0	0	0	0	0	0	0	0	0	0	0	0	0	0	0	0	0	0	0	0
Myeov2	chr1	92637145	92641985	-	704	1	Myeov2|1110002M09Rik|-|1 D|1|protein-coding	8.808	9.596	8.104	8.339	8.484	8.868	5.953	6.45	8.301	9.495	7.132	8.493	10.549	10.595	8.824	7.837	15.666	16.011	10.962	9.119	12.587	15.93	9.912	11.375	12.679	13.102	10.045	13.951	9.906	13.473	9.13	11.358	14.383	13.327	11.16	11.507	14.448	19.098	13.584	12.965	7.764	7.358
Otos	chr1	92644218	92648841	-	693	1	Otos|OTOSP|-|1 D|1|protein-coding	0	0	0	0	0	0	0.06	0	0	0	0	0	0	0	0	0	0	0	0	0	0.077	0	0	0	0.056	0	0	0	0	0	0	0	0.062	0	0	0	0.038	0	0	0	0	0
Gpc1	chr1	92831686	92860196	+	3533	1	Gpc1|AI462976|-|1 D|1|protein-coding	23.58	16.543	20.993	17.13	13.402	8.15	12.004	8.508	26.399	19.969	24.971	20.582	15.073	11.483	13.331	8.237	7.524	5.912	6.809	5.007	9.166	6.644	8.236	5.536	10.348	7.811	8.748	6.621	19.769	19.495	21.138	18.942	13.586	10.921	12.178	10.431	21.844	18.264	19.894	16.547	17.555	9.23
Ankmy1	chr1	92870129	92902906	-	3209	1	Ankmy1|4930483I10Rik|ZMYND13|-|1 D|1|protein-coding	0.013	0.012	0.02	0.023	0.017	0.03	0.026	0	0.025	0.06	0.033	0.011	0.027	0.057	0.027	0.011	0.069	0.193	0.065	0.056	0.05	0.042	0.041	0.043	0.073	0.058	0.041	0.025	0.016	0.079	0	0.036	0.067	0.061	0.013	0.011	0.09	0.13	0.052	0.108	0	0
Dusp28	chr1	92906989	92908620	+	1486	1	Dusp28|0710001B24Rik|AV005521|-|1 D|1|protein-coding	0.144	0.126	0.129	0	0.037	0.163	0.056	0.039	0.08	0.103	0.119	0.169	0.029	0.092	0.059	0.024	0.233	0.244	0.117	0.36	0.325	0.489	0.377	0.248	0.289	0.324	0.353	0.302	0.242	0.214	0.098	0.195	0.377	0.21	0.224	0.316	0.353	0.376	0.315	0.106	0	0
AK017177	chr1	92908380	92910689	-	1864	1	5033417F24Rik|6330419D11Rik|-|1 D|1|unknown	0.069	0.1	0.017	0.233	0.058	0.078	0.022	0.123	0.212	0.164	0.152	0.173	0.07	0.122	0.071	0.058	0.303	0.444	0.261	0.383	0.144	0.122	0.141	0.247	0.146	0.06	0.187	0.24	0.358	0.171	0.294	0.155	0.277	0.252	0.156	0.136	0.183	0.15	0.197	0.271	0.06	0.036
Rnpepl1	chr1	92910825	92920585	+	3016	1	Rnpepl1|1110014H17Rik|AI894167|-|1 D|1|protein-coding	1.914	2.116	1.69	2.019	1.656	1.396	1.348	1.334	3.037	2.609	2.568	3.134	2.332	2.141	2.118	1.638	2.99	3	2.628	2.247	2.92	3.041	3.023	2.457	5.234	4.581	4.472	4.094	2.533	2.87	2.724	3.439	5.043	3.642	3.79	3.202	3.086	2.962	2.594	2.765	1.997	1.409
9430060I03Rik	chr1	92933543	92950590	-	1669	1	9430060I03Rik|-|-|-|ncRNA	0.026	0	0.038	0	0.033	0	0	0	0	0	0.042	0.021	0	0	0.026	0.043	0.094	0	0.042	0	0	0	0.059	0.028	0.047	0.044	0.026	0	0.061	0	0	0.035	0.026	0	0.025	0.022	0.063	0.112	0.06	0.038	0	0
Capn10	chr1	92934408	92947948	+	3324	1	Capn10|AW049679|Capn8|mKIAA1845|-|1 D|1|protein-coding	1.441	1.471	1.186	1.243	1.111	1.092	0.999	1.28	1.378	1.172	1.245	1.368	1.433	1.314	1.458	1.085	2.136	1.991	1.495	1.395	1.535	1.434	1.05	1.025	1.665	1.538	1.195	1.03	0.586	1.015	0.637	0.593	1.128	1.694	1.338	1.186	1.191	1.26	1.036	1.026	1.309	1.439
Gpr35	chr1	92973119	92986391	+	4490	1	Gpr35|KPG_007|-|1 D|1|protein-coding	0.095	0.175	0.1	0.161	0.169	0.054	0.139	0.051	0.026	0.085	0.087	0.056	0.107	0.101	0.069	0.088	0.168	0.15	0.046	0.127	0.072	0.061	0.051	0.092	0.13	0.074	0.117	0.091	0.034	0.113	0.041	0.09	0.163	0.07	0.083	0.064	0.117	0.135	0.171	0.07	0.124	0.148
Kif1a	chr1	93015456	93101865	-	8210	1	Kif1a|ATSV|C630002N23Rik|Gm1626|Kns1|-|1|1 E1-E2|protein-coding	0.115	0.109	0.094	0.106	1.164	0.961	1.203	1.092	0.221	0.223	0.233	0.17	0.208	0.15	0.204	0.132	0.077	0.031	0.093	0.043	0.02	0.011	0.004	0.017	0.009	0.027	0.005	0.01	0	0	0.009	0.007	0.042	0.029	0.03	0.035	0	0.011	0.004	0.015	0.027	0.065
Agxt	chr1	93135240	93145421	+	1530	1	Agxt|AGT|Agt1|Agxt1|SPT|-|1 D|1 47.0 cM|protein-coding	0	0	0	0	0	0	0	0	0	0	0	0	0	0	0	0	0.021	0	0	0	0	0	0	0	0	0	0	0	0	0	0	0	0	0	0	0	0	0	0	0	0	0
2310007B03Rik	chr1	93151355	93160948	-	2347	1	2310007B03Rik|-|-|1 D|1|protein-coding	0	0	0	0	0	0	0	0	0	0	0	0	0	0	0	0	0	0	0	0	0	0	0	0.02	0.017	0	0	0	0	0	0	0	0	0	0	0	0	0	0.014	0.027	0	0
AK086911	chr1	93215899	93231072	+	3121	1	E030010N08Rik|Gm976|-|1 D|1|protein-coding	0.014	0.048	0.113	0.07	0.07	0.217	0.213	0.239	0.582	0.245	0.317	0.298	0.112	0.219	0.169	0.277	1.138	0.514	1.181	0.594	0.103	0.058	0.116	0.074	0.15	0.059	0.224	0.104	0.115	0.143	0.129	0.186	0.069	0.138	0.053	0.139	0.47	0.358	0.354	0.385	0.107	0.192
Sned1	chr1	93235897	93296448	+	4411	1	Sned1|6720455I24Rik|AI197264|AI642697|D430044C15Rik|SST3|Snep|-|1 D|1|protein-coding	1.745	2.758	1.562	2.744	2.4	3.39	1.468	2.997	17.823	13.24	15.648	13.831	3.219	5.114	2.567	4.374	40.468	26.456	33.595	23.165	5.613	5.785	5.082	5.78	8.942	9.112	6.69	8.13	17.136	14.1	12.957	14.646	6.799	5.672	4.363	4.87	25.18	19.997	23.007	19.089	1.163	1.476
Mir6901	chr1	93274549	93274610	+	61	1	Mir6901|mmu-mir-6901|-|-|ncRNA	0	0	0	0	0	0.793	0	0	0.647	1.252	0.58	0.587	0	0.746	0	0	1.03	0	1.71	0	0	0	0	0	0.639	0.607	0	0	3.363	0	0	1.9	0	0	0	0	0.859	0	0.548	1.036	0	0
Mterfd2	chr1	93299211	93305870	-	4416	1	0	0.881	1.259	0.987	1.247	0.824	1.129	1.118	1.054	0.984	1.021	1.321	1.184	1.187	1.298	1.367	1.339	1.9	1.733	1.677	1.866	1.326	1.635	1.379	1.365	1.306	1.493	1.325	1.44	0.824	1.139	1.067	0.997	1.522	1.337	1.807	1.458	1.092	1.096	1.378	1.209	1.086	1.203
Pask	chr1	93309437	93343465	-	7906	1	Pask|mKIAA0135|-|1 D|1|protein-coding	0.757	0.387	0.478	0.458	0.728	0.588	0.677	0.596	0.809	0.797	0.747	0.802	0.746	0.616	0.635	0.556	1.498	1.23	1.385	1.114	0.734	0.643	0.724	0.605	0.651	0.506	0.547	0.546	0.662	0.612	0.642	0.748	0.845	0.658	0.694	0.618	0.796	0.83	0.706	0.891	1.467	0.848
Ppp1r7	chr1	93343645	93367618	+	3632	1	Ppp1r7|2310014J01Rik|SDS22|-|1 D|1|protein-coding	6.558	6.217	6.804	6.186	6.115	6.383	6.855	6.093	6.73	6.426	6.591	6.388	6.267	7.15	7.242	6.404	9.932	9.438	10.26	9.466	7.26	6.938	7.549	7.59	7.823	8.71	9.519	8.303	6.608	7.396	7.782	7.53	7.367	7.211	9.557	7.368	9.845	9.389	9.317	9.922	8.507	5.943
Mir6902	chr1	93346092	93346155	+	63	1	Mir6902|mmu-mir-6902|-|-|ncRNA	0	0	0	1.15	0	0	0	0	0	0	0	0	0	0.722	0	0	0.998	0	0	0	0	0	0.522	0	0	0	0	0	0	0	0.58	0	0	0	0	0	0.416	0	0.531	0	0	0
Mir6345	chr1	93352158	93352285	+	127	1	Mir6345|mmu-mir-6345|-|-|ncRNA	0	0	0	0	0	0	0	0	0	0	0	0	0	0	0	0	0.247	0	0	0	0	0	0	0	0	0	0	0	0.404	0	0	0	0	0	0	0	0	0	0	0	0	0
Ano7	chr1	93373896	93404304	+	3970	1	Ano7|Ngep|Ngep-L|Pcanap5|Tmem16g|-|1 D|1|protein-coding	0	0	0	0.018	0.027	0	0	0	0.01	0.029	0.009	0	0	0	0	0	0.04	0.026	0.018	0.063	0	0	0.008	0	0	0	0	0	0	0	0	0	0	0	0	0	0	0.012	0	0.008	0	0
Hdlbp	chr1	93405940	93478808	-	7061	1	Hdlbp|1110005P14Rik|AA960365|AI118566|D1Ertd101e|-|1 D|1 47.24 cM|protein-coding	86.772	92.748	98.697	86.357	59.613	62.947	66.69	57.915	87.139	95.625	98.728	93.454	81.63	77.97	86.325	79.788	127.355	130.613	132.975	128.5	98.043	91.984	101.199	88.393	115.729	113.086	121.704	106.25	96.764	101.756	111.485	95.122	105.473	112.693	112.022	103.02	91.648	81.24	94.563	77.775	93.144	91.799
Sept2	chr1	93478993	93509732	+	3307	1	Sept2|AW208991|Nedd-5|Nedd5|mKIAA0158|-|1 D|1|protein-coding	70.763	66.879	70.384	69.783	57.764	55.289	60.87	54.017	66.461	62.938	70.933	66.95	73.078	67.596	73.874	72.242	66.843	63.634	67.336	65.379	74.992	63.115	73.293	67.926	87.396	81.266	90.698	81.791	63.886	62.137	69.625	60.202	93.318	93.859	102.837	97.231	75.892	70.918	78.26	73.404	63.718	64.305
Farp2	chr1	93512104	93621976	+	5153	1	Farp2|AI465173|BC009153|D030026M03Rik|Fir|mKIAA0793|-|1 D|1|protein-coding	6.357	6.605	6.295	7.061	4.974	4.705	4.324	5.142	6.981	6.745	7.383	7.129	6.104	5.816	5.369	6.214	9.22	9.311	9.7	9.725	8.108	7.163	8.387	7.797	7.186	5.693	7.514	6.335	9.862	8.042	9.666	8.399	8.17	8.087	7.502	7.797	8.689	7.764	9.007	8.262	5.52	5.4
Stk25	chr1	93620751	93635727	-	3229	1	Stk25|1500019J11Rik|AU018434|C86992|Ste20-like|Ysk1|-|1 D|1 47.25 cM|protein-coding	11.138	11.813	9.847	12.076	10.527	11.406	9.574	11.321	12.559	12.374	10.502	12.973	11.567	12.522	10.029	10.375	15.035	16.157	12.692	13.752	12.074	12.824	11.019	12.058	12.904	12.837	11.288	11.712	9.799	10.291	9.082	10.802	13.958	13.354	13.363	12.387	13.152	12.895	13.224	11.15	9.604	10.119
Bok	chr1	93685694	93695762	+	1421	1	Bok|AI847676|AU021146|matador|mtd|-|1 D|1|protein-coding	1.866	1.103	1.511	1.53	1.452	1.09	0.993	0.566	0.834	0.484	0.896	0.781	1.599	0.8	1.209	0.787	1.459	1.819	1.345	0.979	2.192	1.789	1.39	1.295	0.631	0.574	0.645	0.315	1.516	1.075	1.439	0.816	1.607	1.376	1.199	1.298	2.749	2.554	2.588	2.111	3.454	2.15
Thap4	chr1	93705391	93754838	-	2656	1	Thap4|2010320B01Rik|-|1 D|1|protein-coding	3.719	4.019	3.367	3.739	3.578	3.116	3.547	3.614	4.416	3.595	4.047	4.219	4.556	3.921	4.031	3.421	7.205	7.865	5.89	6.083	5.014	5.128	4.375	3.829	4.858	4.519	3.336	3.238	4.402	4.218	4.166	3.665	4.867	5.078	5.384	4.453	3.731	4.011	3.714	3.603	5.292	4.451
Atg4b	chr1	93755033	93789529	+	2937	1	Atg4b|2510009N07Rik|AW048066|Apg4b|Atg4bl|Autl1|-|1 D|1|protein-coding	4.645	4.981	5.598	6.318	4.918	4.531	5.143	5.166	5.62	6.308	6.923	6.388	5.578	5.575	5.205	5.329	8.035	7.64	7.61	8.051	6.327	6.385	7.318	7.083	6.224	6.949	6.079	7.243	5.116	5.96	5.222	6.431	6.749	6.802	6.879	7.831	7.801	7.318	7.673	6.732	7.178	6.06
Dtymk	chr1	93792576	93801934	-	1885	1	Dtymk|AU044245|CDC8|D10Ertd203e|TMPK|TYPK|Tmk|mtmk|-|1 D|1 47.34 cM|protein-coding	6.375	5.96	5.594	5.844	4.695	4.647	5.768	4.269	4.525	5.35	6.265	6.135	5.956	5.815	6.287	5.471	5.918	6.912	7.432	6.32	7.949	7.587	6.775	7.398	6.493	6.465	6.276	5.773	4.625	5.133	5.56	5.41	6.103	7.653	5.932	6.562	8.567	8.712	8	7.707	9.823	7.011
Ing5	chr1	93803965	93822100	+	4538	1	Ing5|1700001C14Rik|1700027H23Rik|1810018M11Rik|AI225768|-|1 D|1|protein-coding	2.865	2.377	2.868	2.667	2.381	2.144	2.341	2.508	2.48	2.466	2.727	2.974	2.272	1.964	2.379	2.225	3.601	4.033	3.784	4.236	2.982	3.812	3.17	3.641	3.35	3.763	3.482	3.251	2.317	1.908	2.133	2.503	3.038	3.11	3.289	3.14	3.316	3.188	2.918	3.041	3.097	2.503
D2hgdh	chr1	93825240	93918119	+	4904	1	D2hgdh|AA408776|AA408778|AI325464|-|1 D|1|protein-coding	0.898	0.989	0.961	1.315	1.063	1.194	1.1	0.996	1.184	1.013	0.988	1.183	1.122	1.141	0.988	1.177	2.576	2.667	2.531	2.502	1.435	1.62	1.389	1.389	1.415	1.669	1.246	1.654	1.464	1.285	1.489	1.501	1.986	1.794	1.789	1.645	1.898	1.793	1.691	1.578	1.024	1.056
Gal3st2	chr1	93861344	93876494	+	2837	1	Gal3st2|GP3ST|Gm988|-|1 D|1|protein-coding	0.03	0	0	0	0	0	0	0.02	0	0	0.037	0.025	0	0.016	0	0	0	0.018	0	0.013	0	0	0	0	0	0.013	0.031	0.029	0	0.045	0	0	0.015	0.014	0.059	0	0	0.016	0	0.011	0	0.023
Gm9994	chr1	93918437	93941239	+	1178	1	Gm9994|ENSMUSG00000056307|Gal3ST-2|Gal3st2|-|1 D|1|protein-coding	0	0	0	0	0	0	0	0	0	0	0	0	0	0	0	0	0	0	0	0.03	0	0	0	0	0	0	0	0	0	0	0	0	0	0	0.035	0	0	0	0	0	0	0
Gm6086	chr1	93990509	94011539	+	4042	1	Gm6086|EG619597|Gm219|-|1 D|1|protein-coding	0.011	0	0.016	0.018	0	0.024	0	0	0.039	0.019	0.009	0	0.011	0.034	0	0.027	0.008	0	0.009	0	0	0.056	0.024	0.011	0	0.037	0	0.02	0.025	0	0.063	0.029	0.032	0	0.021	0	0.006	0	0.008	0.008	0	0
Neu4	chr1	94020493	94028330	+	4580	1	Neu4|9330166I04|-|1 D|1|protein-coding	0	0	0	0	0	0	0	0	0	0	0	0	0	0	0	0	0	0	0	0	0	0	0	0	0	0	0	0	0	0	0.008	0	0	0	0	0	0	0	0	0.007	0	0
4930440C22Rik	chr1	94797442	94802472	+	1558	1	4930440C22Rik|-|RP23-298A7.1|1|1|ncRNA	0	0	0	0	0	0	0	0	0	0	0	0	0	0	0	0	0	0	0	0	0	0	0	0	0	0	0	0	0	0	0	0	0	0	0	0	0	0	0	0	0	0
Fam174a	chr1	95313628	95335284	+	4802	1	Fam174a|2310044D20Rik|Fam174|Naa6|Tmem157|-|1 D|1|protein-coding	0.712	0.832	0.721	0.77	0.984	0.877	0.83	0.934	0.814	0.978	1.097	0.91	0.983	0.852	0.817	0.939	1.296	1.647	1.513	1.686	0.962	0.842	0.994	1.054	0.844	0.833	0.7	0.832	0.801	0.888	0.996	1.122	1.229	1.254	1.255	1.092	1.288	1.366	1.414	1.315	0.558	0.857
St8sia4	chr1	95587682	95667594	-	8216	1	St8sia4|PST|PST-1|SIAT8-D|ST8SiaIV|Siat8d|-|1 D|1|protein-coding	0	0	0	0	0	0	0	0	0	0	0	0	0	0	0	0	0	0	0	0	0	0	0	0	0	0	0	0	0	0	0	0	0	0	0	0	0	0	0	0	0	0
AK035520	chr1	96872221	96881230	+	3842	1	Panct2|9530060I07|EG329217|Gm5101|RP24-455F18.2|1 D|1|unknown	0.145	0.068	0.05	0.151	0.057	0.025	0.043	0.105	0.062	0.089	0.046	0.149	0.057	0.107	0.103	0.066	0.074	0.081	0.036	0.056	0.098	0.035	0.077	0.096	0.061	0.116	0.091	0.053	0.067	0.066	0.086	0.106	0.079	0.041	0.011	0.132	0.082	0.048	0.026	0.074	0.087	0.052
D1Ertd622e	chr1	97643902	97662018	-	3676	1	D1Ertd622e|AI987691|AW047450|-|1 D|1 47.76 cM|protein-coding	2.222	1.614	2.502	2.465	1.448	1.843	2.201	1.845	1.923	1.642	2.212	2.367	1.913	1.856	2.289	2.129	1.675	1.477	1.504	2.047	0.789	1.124	1.37	1.44	1.272	1.522	1.259	1.486	1.813	1.87	2.126	2.333	1.301	1.712	1.832	2.105	1.619	1.329	1.565	1.357	1.79	1.951
Ppip5k2	chr1	97706043	97770092	-	5754	1	Ppip5k2|AW555814|D330021B20|Hisppd1|Vip2|mKIAA0433|-|1 D|1|protein-coding	10.836	9.282	11.453	9.737	8.833	8.049	9.729	8.64	9.683	9.061	9.642	9.016	9.665	9.272	10.536	10.685	12.609	10.873	12.91	12.552	10.892	9.445	12.31	10.366	9.707	9.451	10.659	9.661	7.352	6.173	8.016	7.452	11.21	10.402	12.679	10.987	11.18	9.492	10.652	10.242	8.2	8.795
Gin1	chr1	97770179	97792971	+	2644	1	Gin1|4930429M06Rik|8430411H10Rik|Gin-1|Zh2c2|-|1 D|1|protein-coding	2.442	1.68	2.485	1.7	2.177	1.501	1.883	1.63	2.434	2.051	2.635	2.126	2.247	2.425	2.3	2.346	2.519	2.288	2.537	2.091	2.072	2.095	1.842	1.793	1.931	1.527	2.163	2.004	1.396	1.469	1.63	1.161	2.428	1.789	2.657	2.106	2.677	3.132	2.858	2.52	2.025	1.783
Pam	chr1	97821094	98095632	-	5233	1	Pam|PHM|-|1 D|1 47.76 cM|protein-coding	23.038	22.281	25.725	22.839	25.194	24.943	28.587	24.91	28.319	27.883	34.414	29.741	22.014	21.641	25.738	23.092	33.085	31.756	36.289	32.299	25.379	23.209	27.455	24.378	17.154	18.73	18.002	17.452	55.484	55.507	62.988	60.09	23.335	23.195	26.739	23.248	85.03	83.054	87.654	84.646	18.545	19.38
B230216N24Rik	chr1	98031123	98047793	-	1173	1	B230216N24Rik|-|-|1|1|ncRNA	0.219	0.159	0.055	0.124	0.139	0.083	0.142	0	0.135	0.098	0.09	0	0.112	0	0.113	0.092	0.161	0.176	0.267	0.334	0	0.116	0.084	0.078	0.1	0.095	0.223	0.174	0.262	0	0.093	0.099	0.184	0.133	0.142	0.123	0.514	0.714	0.798	0.458	0	0.057
Slco6d1	chr1	98421124	98516988	+	3135	1	Slco6d1|4921511I05Rik|-|1 D|1|protein-coding	0	0	0	0	0	0	0	0	0	0	0	0	0	0	0	0	0	0	0	0	0	0	0	0	0	0	0	0	0	0	0	0	0	0	0.013	0	0	0	0	0	0	0
AK144617	chr1	98589553	98765813	+	1150	1	0	0	0	0	0	0	0	0	0	0	0	0	0.031	0	0	0	0	0	0	0	0.031	0.233	0.158	0.601	0.16	0	0	0	0	0	0	0	0	0.037	0	0	0	0.182	0.121	0.233	0.192	0	0
Cntnap5b	chr1	99772765	100485942	+	5075	1	Cntnap5b|C230078M14Rik|Caspr5-2|-|1 E1.1|1|protein-coding	0	0	0	0	0	0	0	0	0	0	0	0	0	0	0	0	0.006	0	0	0	0	0	0	0	0	0	0	0	0	0	0	0	0	0	0.008	0	0.072	0.092	0.066	0.1	0	0
Cdh20	chr1	104768819	104995481	+	3697	1	Cdh20|Cdh7|-|1 E2.1|1 49.42 cM|protein-coding	0.012	0	0.026	0.02	0	0.013	0.034	0.031	0.021	0.031	0.019	0	0	0	0.012	0.02	0.017	0.028	0	0.01	0.015	0	0.009	0	0.011	0.01	0	0.022	0.014	0	0	0	0.012	0.011	0.011	0.01	0.007	0	0.009	0.017	0.06	0.018
Rnf152	chr1	105276917	105356710	-	8523	1	Rnf152|A930029B02Rik|-|1 E2.1|1|protein-coding	0.01	0.018	0.004	0.017	0.032	0.006	0.005	0.013	0.019	0.018	0.004	0.017	0.005	0.037	0.016	0.004	0.096	0.085	0.094	0.071	0.013	0.021	0.008	0.027	0.018	0.022	0.026	0.033	0	0.015	0.004	0.014	0.005	0.005	0	0.004	0.003	0	0.004	0.007	0	0.008
Pign	chr1	105518422	105663676	-	8467	1	Pign|Gm20308|PIG-N|-|1|1 D|protein-coding	6.016	5.267	6.216	6.317	5.785	5.184	6.224	5.967	5.629	6.257	6.06	6.795	5.691	5.232	6.223	6.465	8.476	7.126	8.638	8.303	5.645	5.261	6.01	6.169	6.109	6.182	6.393	6.397	4.034	4.902	4.701	4.872	5.659	5.185	5.838	5.805	5.235	5.187	5.24	5.64	5.691	5.648
2310035C23Rik	chr1	105663861	105755131	+	6826	1	2310035C23Rik|6430401N10|Kiaa1468|mKIAA1468|-|1 D|1|protein-coding	4.787	3.691	5.264	4.916	4.494	3.658	4.742	4.698	4.489	3.682	4.346	4.432	4.602	4.251	5.06	5.22	5.644	4.484	5.836	5.006	5.499	4.975	5.786	5.576	5.956	5.497	6.28	5.827	3.704	3.525	4.291	3.939	5.53	4.576	6.053	5.738	5.392	4.43	6.045	5.196	4.396	4.378
Tnfrsf11a	chr1	105780723	105847981	+	5610	1	Tnfrsf11a|Ly109|ODFR|OFE|Rank|TRANCE-R|mRANK|-|1 E2.1|1|protein-coding	0.03	0.027	0.023	0.039	0.029	0.043	0.015	0.01	0.007	0.007	0	0.013	0.055	0	0.024	0	0.084	0.083	0.149	0.07	0.077	0.049	0.076	0.074	0.021	0.013	0.008	0	0.027	0	0.007	0	0.023	0.021	0.022	0.077	0.009	0.017	0.006	0	0.04	0.036
Zcchc2	chr1	105990406	106034079	+	6651	1	Zcchc2|9930114B20Rik|AW212015|-|1 E2.1|1|protein-coding	3.807	3.569	3.86	3.879	3.641	3.187	3.899	3.716	3.212	3.124	3.243	3.477	3.573	3.098	3.339	3.156	3.935	4.074	3.826	4.183	3.674	4.342	3.736	4.089	4.014	4.183	4.056	4.087	3.246	3.694	3.179	3.807	4.794	5.331	4.269	4.818	4.17	4.316	3.861	4.421	3.673	3.994
Gm20753	chr1	106152625	106171524	-	540	1	Gm20753|-|RP24-339K18.2|1 E2.1|1|ncRNA	0	0.069	0.119	0	0	0.09	0	0	0.146	0	0	0	0	0.084	0	0	0	0	0.193	0.132	0.099	0	0	0	0	0	0	0	0	0	0.135	0	0	0	0	0	0	0	0.062	0.058	0.207	0
Phlpp1	chr1	106171869	106394245	+	6359	1	Phlpp1|AI836256|Phlpp|Plekhe1|SCOP|mKIAA0606|-|1 E2.1|1|protein-coding	6.275	4.707	5.726	5.095	4.97	3.798	4.3	3.769	4.018	4.025	4.176	4.228	5.448	5.064	4.94	4.321	4.378	5.025	4.592	4.554	5.962	6.019	5.502	5.167	5.602	4.858	5.67	4.813	5.621	5.236	5.41	5.321	5.753	5.816	5.439	5.682	5.874	5.626	5.979	5.379	5.263	4.522
Bcl2	chr1	106538178	106714290	-	7733	1	Bcl2|AW986256|Bcl-2|C430015F12Rik|D630044D05Rik|D830018M01Rik|-|1 E2.1|1 49.76 cM|protein-coding	2.173	1.593	2.234	1.584	1.699	1.408	1.985	1.68	2.206	1.803	2.771	2.005	1.819	1.617	2.313	1.814	2.649	1.799	3.277	2.112	1.292	1.004	1.349	1.476	1.144	1.475	1.445	1.56	1.2	0.922	1.384	1.012	1.588	1.911	1.881	2.123	1.458	1.203	1.583	1.397	1.659	1.554
AK085305	chr1	106541945	106575045	+	1032	1	D630008O14Rik|D630044D05Rik|-|1|1|ncRNA	0	0	0	0	0	0	0	0	0	0	0	0	0	0	0	0	0	0	0	0	0	0	0	0	0	0	0	0	0	0	0	0	0	0	0	0	0	0	0	0	0	0
Kdsr	chr1	106720410	106759742	-	5561	1	Kdsr|6330410P18Rik|9430079B08Rik|Fvt1|-|1 E2.1|1|protein-coding	4.099	4.221	4.092	4.497	4.345	4.308	5.723	4.765	5.397	5.2	6.27	5.563	4.981	4.834	5.387	5.065	7.329	7.28	7.526	7.709	7.648	7.111	7.984	7.663	5.173	6.142	5.401	5.907	4.638	4.648	4.833	4.314	7.555	7.937	8.559	8.032	4.865	4.375	4.768	4.93	3.992	4.216
Vps4b	chr1	106770788	106796725	-	3249	1	Vps4b|8030489C12Rik|Skd1|-|1|1 D|protein-coding	14.611	14.623	18.379	15.995	13.704	13.466	16.731	15.143	13.308	13.367	17.653	14.667	13.029	14.852	17.642	17.503	18.066	19.208	22.875	22.548	18.38	18.181	22.449	21.615	20.862	23.669	24.372	22.779	12.99	12.402	16.197	15.515	20.663	21.02	27.688	24.789	21.414	16.739	21.818	20.949	12.429	15.576
Serpinb5	chr1	106861180	106883348	+	2726	1	Serpinb5|1110036M19Rik|AI462524|AI646751|Maspin|PI-5|Spi7|ovalbumin|-|1 E2.1|1|protein-coding	0	0.027	0.012	0.027	0	0	0	0	0.014	0	0	0	0	0	0	0	0.012	0	0	0.013	0.039	0.033	0.085	0.017	0	0.014	0.016	0	0.075	0.023	0.013	0.021	0	0.029	0	0.013	0.01	0	0	0	0	0
Serpinb13	chr1	106980984	107001195	+	1653	1	Serpinb13|5430417G24|HUR7|HURPIN|PI13|headpin|-|1 E2.1|1|protein-coding	0	0	0	0	0	0	0	0.035	0	0	0	0	0	0	0.027	0	0	0	0	0	0	0	0	0	0	0	0	0	0	0	0	0	0	0	0	0	0	0	0	0.019	0	0
Serpinb3b	chr1	107153961	107161114	-	1615	1	Serpinb3b|Scca2-rs|Scca2-rs1|-|1 E2.1|1|protein-coding	0	0	0	0	0	0	0	0	0	0	0	0	0	0	0	0	0	0	0	0	0	0	0	0	0	0	0	0	0	0	0	0	0	0	0	0	0	0	0	0	0	0
Serpinb3c	chr1	107271201	107278371	-	1642	1	Serpinb3c|1110001H02Rik|1110013A16Rik|Scca2|Serpinb4|-|1|1 E1-E2|protein-coding	0	0	0	0	0	0	0	0	0	0.023	0	0	0	0	0	0	0	0	0	0	0	0	0	0	0	0	0	0	0	0	0	0	0.026	0	0	0	0	0	0	0	0	0
Serpinb7	chr1	107422689	107452689	+	1870	1	Serpinb7|4631416M05Rik|megsin|ovalbumin|-|1|1 D|protein-coding	0	0	0	0	0	0	0	0	0	0	0	0	0	0	0	0	0	0	0	0	0	0	0	0	0	0	0	0	0	0	0	0	0	0	0	0	0	0	0	0	0	0
Serpinb2	chr1	107511423	107525600	+	2112	1	Serpinb2|PAI-2|Planh2|ovalbumin|-|1 E2.1|1 50.34 cM|protein-coding	0	0	0.03	0	0	0.046	0.02	0	0.019	0.018	0	0	0.021	0.043	0	0	0	0	0	0	0.102	0	0.031	0	0.166	0.07	0.124	0.116	0.049	0.03	0.173	0.137	0.041	0.019	0.02	0.051	0	0	0.016	0	0.053	0
Serpinb10	chr1	107529003	107549271	+	3473	1	Serpinb10|9830131G07|BB233602|Serpinb10-ps|-|1 E2.1|1|protein-coding	0	0	0	0	0	0	0	0.017	0	0	0	0	0	0	0	0	0	0	0	0.01	0	0	0	0	0	0.011	0	0.012	0.177	0.073	0.084	0.133	0	0	0	0	0	0.013	0.019	0.009	0	0
Serpinb8	chr1	107590006	107608978	+	3274	1	Serpinb8|CAP-2|CAP2|NK10|Spi8|ovalbumin|-|1|1 D|protein-coding	1.75	1.14	1.468	1.262	2.703	2.084	2.776	1.966	2.738	1.832	2.765	1.936	2.735	1.806	2.974	1.674	6.699	4.375	6.296	4.412	7.693	6.878	7.319	7.014	3.75	5.34	3.587	5.328	5.012	6.183	5.454	5.203	4.804	4.824	4.533	4.606	4.027	5.03	4.075	5.364	1.533	1.258
D830032E09Rik	chr1	107917259	107950947	+	2210	1	D830032E09Rik|-|RP23-428E11.1|1 E2.1|1|ncRNA	0	0	0	0	0	0	0	0	0	0	0	0	0	0	0	0	0	0	0	0	0	0	0	0	0	0	0	0	0	0	0	0	0	0	0	0	0	0	0	0	0	0
Cdh7	chr1	109982327	110139001	+	4356	1	Cdh7|9330156F07Rik|CDH7L1|-|1 E2.1|1|protein-coding	0.02	0.009	0	0	0.025	0	0.029	0	0.018	0.009	0	0.008	0.01	0	0.02	0	0.007	0.012	0.008	0	0	0	0.008	0.021	0.009	0.009	0	0	0	0	0.008	0	0.01	0	0	0	0	0.011	0	0	0.026	0.015
Cdh19	chr1	110889195	110977372	-	3029	1	Cdh19|-|-|1 E2.1|1|protein-coding	0	0	0	0	0	0	0	0	0	0	0	0	0	0	0	0	0	0	0	0	0	0	0	0	0	0	0	0	0	0	0	0	0	0	0	0	0.026	0.061	0.033	0.073	0	0
Dsel	chr1	111858702	111864918	-	5759	1	Dsel|9330132E09Rik|-|1 E2.2|1|protein-coding	4.448	4.582	4.675	5.462	4.922	4.403	5.022	5.24	7.741	6.911	7.939	8.411	4.953	5.07	6.113	6.074	8.91	7.613	9.253	10.058	8.215	6.678	9.076	8.343	6.315	7.294	7.588	8.244	4.995	5.04	5.434	5.765	8.694	7.901	9.694	10.104	7.092	5.639	6.718	6.603	3.816	3.898
Tsn	chr1	118298518	118311132	-	3026	1	Tsn|2610034C24Rik|AU040286|C3PO|TB-RBP|-|1 E2.3|1|protein-coding	19.545	18.735	17.435	18.491	15.809	14.698	15.674	13.904	17.878	15.375	17.201	16.671	17.988	16.894	16.54	17.625	21.827	20.094	20.264	19.79	20.303	19.086	16.686	17.794	19.386	15.963	17.556	17.239	17.082	16.956	15.447	16.448	20.348	19.83	19.301	19.206	21.657	21.171	22.664	20.488	15.741	16.351
Nifk	chr1	118321843	118333831	+	1879	1	Nifk|AI852665|C130020J04Rik|Mki67ip|-|1 E2.3|1|protein-coding	17.548	13.805	20.913	14.156	11.675	11.642	13.096	12.205	12.336	13.396	14.095	13.738	14.159	12.151	15.006	15.296	15.117	18.767	15.003	18.26	17.263	19.234	18.585	16.753	15.226	16.796	17.168	16.874	12.144	14.195	14.635	14.586	17.084	20.472	18.23	19.651	16.56	14.732	15.873	16.355	16.029	15.552
Clasp1	chr1	118389058	118609462	+	10012	1	Clasp1|1700030C23Rik|5730583A19Rik|B130045P17Rik|CLASP1alpha|-|1 E2|1|protein-coding	8.889	8.693	8.013	9.013	9.258	8.706	9.408	9.397	7.935	8.771	7.985	8.775	9.765	9.508	9.831	9.062	13.128	11.873	13.089	12.493	11.361	11.691	12.039	11.657	9.725	10.274	10.115	9.358	8.856	9.092	9.181	8.496	13.841	13.147	13.336	12.982	9.284	8.276	9.358	8.577	10.128	11.602
2900060B14Rik	chr1	118458669	118459265	-	596	1	2900060B14Rik|-|-|1|1|ncRNA	0	0.125	0	0	0	0	0.139	0	0	0.064	0	0	0.147	0.153	0.074	0	0.105	0.087	0	0.12	0.09	0.076	0	0	0	0	0	0.137	0.086	0	0.123	0.097	0	0.066	0.139	0.061	0.044	0.078	0.112	0	0	0
Tfcp2l1	chr1	118627945	118685168	+	9405	1	Tfcp2l1|1810030F05Rik|4932442M07Rik|AA575098|Cp2l1|Crtr-1|D930018N21Rik|LBP-9|Tcfcp2l1|-|1|1 E2|protein-coding	0.132	0.135	0.102	0.1	0.167	0.113	0.159	0.189	0.126	0.138	0.173	0.126	0.172	0.106	0.122	0.123	0.271	0.187	0.262	0.152	0.246	0.251	0.301	0.161	0.079	0.055	0.056	0.039	0.022	0.014	0.008	0.037	0.05	0.037	0.04	0.038	0.031	0.015	0.032	0.027	0.059	0.092
Gli2	chr1	118834061	119053619	-	6789	1	Gli2|AW546128|-|1 E2-E4|1 52.17 cM|protein-coding	2.658	2.782	2.096	2.573	1.496	1.39	1.32	1.261	3.321	3.556	3.339	3.67	2.066	2.164	1.538	1.758	6.133	5.925	5.448	4.733	2.476	2.782	2.293	2.935	2.4	2.886	2.109	2.449	0.106	0.197	0.097	0.154	1.472	1.301	1.133	1.289	2.112	2.179	1.837	1.945	1.265	1.145
AK039419	chr1	119329200	119385581	+	2696	1	A330041K01|-|RP23-400A19.3|1 E2.3|1|ncRNA	0.032	0.014	0.036	0	0.06	0.036	0.031	0.021	0.015	0	0.039	0.053	0.032	0.034	0.033	0.013	0.023	0.019	0.013	0.04	0.06	0	0.012	0	0	0	0.049	0.03	0	0.024	0.014	0	0	0.015	0.031	0.013	0.01	0.017	0	0.012	0.041	0
Inhbb	chr1	119415465	119422248	-	4250	1	Inhbb|-|-|1 E2.3|1 52.29 cM|protein-coding	4.216	2.336	3.416	2.302	4.331	3.04	4.198	3.083	3.651	5.743	3.985	5.821	3.783	2.558	3.722	2.579	13.722	9.939	12.637	8.384	2.767	3.109	3.26	2.805	3.219	2.327	3.626	2.244	4.187	4.209	3.729	3.258	2.139	1.748	1.839	1.702	1.69	2.233	1.77	1.776	9.711	7.11
Ralb	chr1	119470305	119504782	-	2266	1	Ralb|5730472O18Rik|-|1|1 E2|protein-coding	8.87	7.856	9.477	6.781	6.686	7.753	7.526	6.316	6.901	7.636	9.16	8.026	8.328	8.048	8.944	7.129	11.315	11.66	11.336	10.136	10.878	10.86	11.126	9.931	13.176	13.47	14.275	12.769	8.826	9.945	10.54	10.254	14.756	15.389	17.85	14.603	10.122	9.424	11.141	9.673	9.747	9.467
AK053246	chr1	119520093	119526359	-	597	1	0	0	0.063	0	0	0	0	0	0	0	0	0.059	0	0	0.076	0	0	0.105	0	0.175	0.06	0.18	0.152	0	0.077	0	0.124	0.146	0.068	0.086	0	0	0.097	0	0.196	0.07	0.182	0.044	0.078	0	0	0	0.111
Tmem185b	chr1	119526154	119528983	+	2828	1	Tmem185b|2500001K11Rik|-|1 E2.3|1|protein-coding	2.586	1.98	2.301	2.204	1.613	1.797	1.746	1.849	2.234	2.796	2.263	2.621	1.421	1.882	1.511	1.415	3.9	4.059	3.528	3.519	2.791	3.837	3.212	3.19	3.528	3.288	3.365	3.473	1.958	2.318	2.234	2.315	3.84	4.631	3.895	4.092	3.467	3.57	3.299	3.261	1.657	2.137
AK084486	chr1	119529480	119536165	-	2407	1	3830432H09Rik|-|-|1|1|ncRNA	0.036	0.016	0	0.03	0.023	0.02	0	0.096	0	0	0.015	0.03	0.054	0.019	0.055	0	0.026	0.021	0	0	0.067	0	0.041	0.057	0.065	0	0.018	0.034	0.021	0	0	0	0.072	0.049	0	0.03	0	0	0	0	0.046	0.055
Epb4.1l5	chr1	119545033	119649000	-	7916	1	Epb4.1l5|1700030C16Rik|AL022914|BE37|E230025E14Rik|Epb41l5|Lulu1|NBL5|-|1 E2.3|1|protein-coding	1.437	1.212	1.381	1.492	2.27	2.201	2.06	2.425	1.212	1.148	1.278	1.452	1.468	1.356	1.636	1.485	1.909	1.548	2.152	1.951	1.649	1.629	2.012	1.727	1.546	1.193	1.643	1.354	0.875	0.788	1.098	0.878	1.268	0.874	1.36	1.096	0.868	0.729	0.946	0.702	1.451	1.972
Ptpn4	chr1	119658093	119837071	-	4651	1	Ptpn4|PTPMEG|Ptn4|TEP|TEP/mPTPMEG|hPTP-MEG|-|1 E2|1 52.39 cM|protein-coding	4.487	3.555	4.431	4.441	3.596	3.6	3.828	4.078	4.534	4.32	4.524	4.796	4.236	3.667	4.509	4.481	3.594	2.879	3.64	3.919	3.868	2.782	4.062	4.067	4.165	3.297	4.421	3.934	3.583	3.134	3.816	3.55	3.669	2.757	3.709	2.963	2.891	2.391	3.041	3.239	3.238	3.513
Tmem177	chr1	119907899	119913168	-	3288	1	Tmem177|2300008B03Rik|-|1 E2.3|1|protein-coding	0.936	1.101	0.897	0.948	0.991	1.281	0.757	1.049	0.889	1.278	1.075	1.252	1.063	1.065	0.884	0.987	1.711	1.714	1.332	1.692	1.307	0.925	1.452	1.358	0.996	1.025	0.717	1.202	0.936	0.949	1.077	1.163	1.219	1.344	0.961	1.463	0.989	1.189	1.18	1.201	1.086	0.949
Gm101	chr1	119923516	119995210	-	2466	1	0	0	0	0	0	0	0	0	0	0	0	0	0	0	0	0	0	0	0	0.014	0	0	0	0	0	0	0	0	0	0	0	0	0	0	0	0	0	0	0	0	0	0	0
Sctr	chr1	120006980	120063532	+	1893	1	Sctr|6530402O03Rik|-|1 E2.3|1|protein-coding	0	0	0	0	0.029	0	0	0.03	0.021	0	0	0	0	0	0	0	0	0	0	0	0	0	0	0	0	0.039	0	0.022	0	0	0	0	0.023	0	0	0	0	0	0	0	0	0
Tmem37	chr1	120067377	120073780	-	1012	1	Tmem37|AI173373|AW540203|Pr|Pr1|-|1 E2.3|1|protein-coding	0.042	0.037	0	0.072	0	0.048	0	0	0.039	0	0	0	0	0	0	0.036	0	0.051	0	0	0.053	0	0	0	0.039	0.037	0.129	0	0.203	0.189	0.289	0.401	0	0	0	0.036	0.052	0.138	0.033	0.031	0	0
Dbi	chr1	120113280	120121096	-	734	1	Dbi|ACBD1|Acbp|EP|endozepine|-|1|1 E2|protein-coding	47.718	39.051	54.846	34.66	59.477	48.528	62.131	39.544	33.247	28.205	37.865	29.803	60.648	47.65	56.363	38.665	43.322	33.178	36.75	27.114	40.753	33.651	35.605	29.782	35.367	30.331	31.164	27.095	31.858	38.246	33.334	31.734	45.437	36.962	51.424	34.736	38.607	48.172	42.958	42.082	72.947	66.232
3110009E18Rik	chr1	120121187	120188189	+	1076	1	3110009E18Rik|-|-|1|1 E2|protein-coding	2.067	2.185	1.877	1.415	1.363	2.024	1.89	1.282	1.908	1.597	2.005	2.196	1.746	1.987	1.843	1.81	1.927	3.123	1.938	1.591	1.497	1.35	1.377	1.027	1.703	1.515	1.542	1.629	1.239	0.592	1.12	1.239	1.642	1.49	2.048	1.983	2.071	2.335	1.989	2.143	1.14	1.42
Steap3	chr1	120226416	120271082	-	3162	1	Steap3|1010001D01Rik|Tsap6|pHyde|-|1|1 E2|protein-coding	14.553	14.353	13.654	13.043	24.093	26.769	21.89	24.121	28.523	23.302	28.225	24.457	20.558	20.338	18.49	16.662	30.507	27.569	27.022	22.367	45.041	46.753	44.604	44.944	25.024	30.682	21.219	29.579	10.071	7.529	9.805	8.081	29.693	33.071	27.029	30.87	11.101	9.77	10.226	8.101	12.665	12.728
En1	chr1	120602487	120607991	+	2549	1	En1|En-1|Mo-en.1|-|1 C2-qter|1 52.74 cM|protein-coding	0	0	0	0	0	0	0	0	0	0	0	0	0	0	0	0	0.863	1.136	0.873	0.826	0.169	0.071	0.065	0.144	0	0	0	0	0	0	0	0	0	0	0.016	0	0.01	0.037	0.013	0	0	0
Celrr	chr1	121087405	121120975	+	1571	1	Celrr|AI848258|B230209K01Rik|Celr|Gm818|RP23-221M20.1|1 E2.3|1|ncRNA	0	0	0	0	0	0	0	0	0	0	0	0	0	0	0	0	0	0	0	0	0	0	0	0	0	0	0	0	0	0.041	0	0	0	0	0	0	0.017	0	0.106	0.06	0	0
Insig2	chr1	121304353	121332589	-	2948	1	Insig2|2900053I11Rik|C730043J18Rik|Insig-2|-|1|1 E2|protein-coding	5.208	5.089	4.925	6.515	5.01	5.286	5.785	6.629	5.17	5.014	6.045	6.425	4.505	5.415	6.187	5.847	7.621	6.91	8.832	8.529	5.92	5.545	6.42	6.291	5.289	6.773	5.938	7.437	3.966	4.578	5.19	5.916	6.051	5.384	6.501	6.281	6.313	5.113	6.476	5.732	6.016	6.24
Ccdc93	chr1	121431067	121506460	+	8274	1	Ccdc93|4633402D15Rik|9230102M16Rik|-|1|1 E2|protein-coding	3.556	4.087	3.893	4.249	4.325	4.492	4.554	4.8	4.467	4.815	4.842	5.119	4.488	4.584	4.899	4.764	6.653	7.493	6.47	7.078	4.556	5.235	5.315	5.395	4.409	5.471	5.35	5.137	4.816	5.17	5.111	5.462	6.02	6.298	6.16	5.901	5.269	5.606	5.237	5.39	4.638	4.198
Htr5b	chr1	121509773	121528465	-	1999	1	Htr5b|5-Ht5b|-|1 E4-G|1 52.98 cM|protein-coding	0.021	0	0.016	0	0	0	0	0	0.02	0.019	0	0	0	0	0	0	0	0	0	0	0	0	0	0	0	0	0	0	0	0	0	0	0.022	0	0	0	0	0	0	0	0	0
Ddx18	chr1	121553835	121567980	-	2222	1	Ddx18|2310005B10Rik|-|1|1 E2|protein-coding	14.435	12.631	16.632	12.395	11.803	11.696	11.784	9.105	11.587	11.775	14.609	12.342	12.484	10.275	12.551	11.977	15.725	16.754	16.113	17.897	16.386	14.855	17.287	15.803	14.139	15.204	14.852	15.186	12.37	12.691	15.054	12.23	16.173	17.259	18.184	16.959	17.767	17.169	17.321	16.36	13.555	11.567
Actr3	chr1	125392905	125435727	-	2721	1	Actr3|1200003A09Rik|Arp3|-|1|1 E3|protein-coding	95.055	66.346	104.613	74.823	60.565	46.831	72.043	55.596	67.597	56.109	79.335	60.79	79.777	61.678	91.241	70.929	76.285	64.74	87.727	72.498	83.13	71.751	89.295	77.21	72.369	65.101	79.926	62.366	84.467	70.021	98.067	76.532	81.57	82.48	95.774	92.493	82.833	69.093	88.306	75.644	74.407	68.952
Slc35f5	chr1	125561016	125595684	+	2564	1	Slc35f5|1300003P13Rik|AI646727|-|1 E3|1|protein-coding	6.755	7.569	8.3	8.311	7.391	7.663	8.157	9.37	10.18	9.326	12.232	12.819	7.667	8.053	8.97	9.381	9.792	10.506	12.202	12.366	9.718	9.527	11.618	11.057	10.885	14.404	12.326	14.003	7.38	8.342	8.403	9.536	11.579	12.624	13.278	14.345	8.69	6.986	8.346	8.536	6.526	7.563
Gpr39	chr1	125676996	125873861	+	2684	1	Gpr39|4933415E13Rik|mCG_52273|1|1 E3|protein-coding	2.693	3.449	2.818	3.051	6.11	7.699	5.334	7.217	3.781	3.615	3.689	3.988	2.279	4.033	2.708	3.587	1.686	1.04	2.228	1.023	5.502	6.58	5.617	5.727	8.96	11.207	8.083	10.021	2.197	2.775	2.898	2.677	5.234	6.394	6.149	5.39	10.314	9.967	10.938	10.085	2.618	3.811
Lypd1	chr1	125872042	125912214	-	2098	1	Lypd1|2700050C12Rik|AI853408|C530008O16Rik|Lynx2|Lypdc1|MNCb-0671|1 E3|1|protein-coding	0.326	0.463	0.321	0.38	0.621	0.83	0.376	0.521	3.162	2.767	3.405	2.406	0.541	0.802	0.399	0.722	0.839	0.468	0.878	0.561	0.128	0.151	0.126	0.175	0.223	0.424	0.166	0.311	0.293	0.546	0.191	0.249	0.103	0.149	0.079	0.069	2.287	1.619	2.136	2.032	0.266	0.38
Nckap5	chr1	125913636	126830632	-	7556	1	Nckap5|8430408F21|D130011D22Rik|E030049G20Rik|Erih1|Erih2|Gm1548|Nap5|-|1 E3|1|protein-coding	0.294	0.321	0.212	0.144	0.144	0.128	0.165	0.205	0.486	0.475	0.646	0.668	0.225	0.253	0.152	0.229	0.848	1.225	0.994	1.336	0.27	0.246	0.396	0.262	0.604	0.529	0.763	0.491	0.672	0.842	0.628	0.79	0.724	0.931	0.638	0.723	0.538	0.714	0.681	0.589	0.369	0.299
Mgat5	chr1	127204986	127482972	+	4982	1	Mgat5|4930471A21Rik|5330407H02Rik|AI480971|GlcNAc-TV|-|1 E3|1|protein-coding	2.584	2.562	2.329	2.59	2.223	2.04	2.449	2.319	3.052	3.136	2.953	3.737	2.911	2.793	2.715	3.026	3.645	3.601	3.935	3.214	2.231	2.224	2.279	2.199	2.762	2.677	2.655	2.47	2.913	3.233	2.903	3.605	2.577	2.04	2.478	2.403	3.015	2.559	2.752	2.498	2.127	2.733
AK015544	chr1	127484059	127487237	+	3178	1	Mgat5|4930471A21Rik|5330407H02Rik|AI480971|GlcNAc-TV|-|1 E3|1|protein-coding	4.347	4.087	3.964	3.672	4.049	3.807	3.956	3.635	4.635	5.06	5.007	6.241	4.399	4.465	4.506	4.437	6.654	4.848	6.88	4.781	3.515	4.043	3.656	3.78	4.391	4.534	4.615	4.386	4.195	5.569	4.642	5.524	3.973	3.899	4.081	4.358	4.43	3.382	4.566	3.916	3.615	4.263
Tmem163	chr1	127486552	127678021	-	2645	1	Tmem163|2610024A01Rik|SV31|-|1 E3|1|protein-coding	0	0	0	0	0	0	0	0	0	0	0	0	0	0	0	0	0	0	0	0	0	0	0	0	0	0	0	0	0	0	0	0	0	0	0	0	0	0	0	0	0	0
Acmsd	chr1	127729413	127767564	+	2282	1	Acmsd|-|-|1 E3|1|protein-coding	0.037	0.114	0.028	0.159	0.048	0.021	0.055	0.076	0.035	0.134	0.062	0.11	0.019	0.02	0.097	0.111	0.055	0.068	0.061	0.078	0.024	0.06	0.173	0.101	0.034	0.081	0.019	0.018	0	0.084	0.048	0	0.076	0.103	0.091	0.111	0.092	0.02	0.088	0.083	0.098	0.146
2900009J06Rik	chr1	127753617	127774054	-	461	1	2900009J06Rik|-|-|1|1|ncRNA	1.02	0.486	0.278	0.157	0.236	0.42	0.09	0.125	0.428	1.16	0.384	0.544	0.758	0.691	0.382	0.782	1.704	1.57	0.754	1.16	0.466	0.492	0.571	1.098	0.676	0.884	0.663	0.53	0.556	0.552	0.871	0.251	0.654	0.933	0.721	0.314	0.91	1.211	0.435	1.096	0.242	0.576
Ccnt2	chr1	127774164	127805761	+	9823	1	Ccnt2|2900041I18Rik|C81304|CycT2|CycT2a|CycT2b|-|1 E3|1|protein-coding	6.626	6.467	7.071	7.039	6.523	6.563	6.514	6.729	7.284	6.397	7.181	6.593	6.733	6.547	6.831	6.953	8.899	7.427	8.773	7.923	7.315	6.767	7.09	6.948	8.543	8.164	8.795	8.144	4.965	4.808	5.268	4.807	9.001	8.17	8.917	7.665	7.317	5.972	7.043	7.08	5.417	5.247
Map3k19	chr1	127815268	127840290	-	3917	1	Map3k19|Ysk4|-|1 E3|1|protein-coding	0.044	0.038	0.049	0.019	0.014	0.025	0.085	0.044	0	0.029	0.054	0.027	0.1	0.046	0.079	0.018	0.12	0.106	0.266	0.127	0.069	0.081	0.042	0.106	0.119	0.057	0.212	0.073	0.092	0.065	0.047	0.163	0.066	0.07	0.064	0.037	0.087	0.012	0.026	0.04	0	0.119
Rab3gap1	chr1	127868773	127943876	+	4202	1	Rab3gap1|1700003B17Rik|4732493F09Rik|AL117896|Rab3gap|p130|-|1 E3-E4|1|protein-coding	7.776	9.255	9.047	8.417	7.676	9.133	8.315	8.672	10.553	11.008	11.2	10.761	8.91	9.871	9.342	9.843	14.185	13.708	14.998	14.608	12.128	12.253	12.603	12.398	11.437	12.298	12.217	12.104	7.7	8.574	8.447	7.294	10.726	10.829	11.931	11.068	10.212	9.444	10.583	8.937	7.46	7.903
Zranb3	chr1	127954179	128103047	-	5523	1	Zranb3|4933425L19Rik|AH2|AI316834|C730006D09|-|1 E4|1|protein-coding	1.285	0.75	1.149	1.102	0.904	0.719	1.037	0.562	0.672	0.892	0.762	0.733	0.941	0.766	1.093	0.901	1.377	0.983	1.485	1.085	1.06	1.176	0.965	1.058	0.84	0.718	0.988	0.93	0.947	1.06	0.807	1.144	1.053	0.991	0.866	0.871	1.562	1.575	1.538	1.664	1.858	1.419
R3hdm1	chr1	128103306	128237735	+	8893	1	R3hdm1|R3hdm|-|1 E4|1|protein-coding	11.536	11.369	10.279	10.196	9.794	8.74	9.472	8.486	10.723	10.901	10.767	10.943	10.1	10.116	10.042	9.456	11.882	11.843	12.16	11.943	13.183	12.11	12.817	11.359	11.698	11.034	12.066	11.452	11.533	10.859	11.81	10.021	14.192	13.988	13.439	13.831	11.481	10.834	10.93	11.901	9.546	9.402
AK037193	chr1	128171630	128173411	+	1781	1	0	1.273	1.802	1.026	1.221	1.799	1.44	1.398	1.678	1.951	1.587	1.628	1.769	1.006	1.609	0.866	1.681	1.817	1.945	2.225	1.682	1.689	1.275	1.682	1.628	0.81	1.56	1.201	1.899	0.95	0.822	0.697	0.618	1.742	1.997	2.147	1.848	1.663	1.672	1.521	1.773	0.501	0.858
Ubxn4	chr1	128244181	128279377	+	4066	1	Ubxn4|1300013G12Rik|Ubxd2|mKIAA0242|-|1|1 E4|protein-coding	20.92	22.838	22.372	21.052	21.474	23.532	21.779	22.221	23.822	26.839	24.541	24.602	22.23	25.336	24.586	23.441	28.068	30.29	28.785	29.692	28.014	30.798	29.458	29.745	26.525	28.26	28.472	27.694	20.595	22.388	21.627	20.577	28.666	33.247	30.988	31.255	21.269	23.124	21.307	21.664	17.723	21.218
Lct	chr1	128284764	128328318	-	6131	1	Lct|Gm100|LAC|LPH|Lphl|-|1 E4|1 55.8 cM|protein-coding	0.028	0.018	0.042	0.012	0.027	0.024	0.115	0.009	0.045	0.037	0.04	0.023	0.036	0.03	0.036	0.018	0.082	0.093	0.085	0.105	0.026	0.074	0.048	0.045	0.032	0.03	0.021	0.02	0.059	0.052	0.06	0.038	0.014	0.006	0.034	0.024	0.026	0.046	0.033	0.015	0.055	0.065
Mcm6	chr1	128331591	128359656	-	4333	1	Mcm6|ASP-l1|D1Wsu22e|Mcmd6|-|1 E4|1 55.8 cM|protein-coding	7.728	4.703	7.486	4.968	6.88	5.339	8.648	5.372	4.939	4.231	6.267	5.049	7.108	5.784	7.504	6.167	4.851	3.604	4.813	4.124	9.382	7.827	9.89	8.518	8.033	6.343	8.372	6.414	7.326	6.494	8.133	7.074	7.458	7.317	8.51	7.745	8.452	7.709	8.203	6.939	20.183	11.434
Dars	chr1	128363707	128417416	-	2482	1	Dars|5730439G15Rik|-|1 E4|1|protein-coding	19.487	18.872	19.939	15.915	17.217	17.315	18.608	16.418	17.484	17.006	18.25	17.469	19.273	18.159	21.159	21.358	21.648	20.29	20.784	22.963	25.899	25.244	25.435	23.919	24.498	22.566	26.645	25.122	22.871	23.442	24.601	23.438	25.155	25.405	27.92	24.392	28.749	27.573	30.029	28.478	18.337	17.152
Cxcr4	chr1	128588199	128592299	-	1809	1	Cxcr4|CD184|Cmkar4|LESTR|PB-CKR|PBSF/SDF-1|Sdf1r|b2b220Clo|-|1 E4|1 56.43 cM|protein-coding	0.024	0	0.035	0	0.03	0.134	0.069	0.032	0	0	0.02	0.139	0.024	0.075	0.049	0.02	0.347	0.4	0.404	0.315	0.119	0.176	0.091	0.178	0	0	0	0	0.085	0	0.02	0.032	0.024	0.022	0	0.06	0.058	0.026	0.037	0.07	0	0
Thsd7b	chr1	129273304	130219278	+	8152	1	Thsd7b|1700074E13Rik|B930082A18|D130067I03Rik|-|1 E4|1|protein-coding	0	0	0	0	0	0.006	0	0	0	0	0	0	0	0	0	0	0.008	0	0.004	0.035	0.059	0.067	0.089	0.068	0.019	0.018	0.027	0.02	0	0	0	0	0	0.014	0.01	0.013	0.045	0.04	0.029	0.019	0	0
Daf2	chr1	130388528	130422999	-	1303	1	Daf2|AI323748|Cd55b|Daf|Daf-TM|TM-DAF|AC111067.2|1 E4|1 56.89 cM|protein-coding	0	0	0	0	0	0.037	0	0	0	0	0	0	0	0	0	0	0.241	0.278	0.107	0.109	0	0	0	0	0.12	0.057	0	0.031	0	0	0	0	0	0.03	0	0	0	0	0	0	0	0
Cd55	chr1	130439030	130462740	-	4361	1	Cd55|Daf|Daf-GPI|Daf1|GPI-DAF|AC111067.1|1 E4|1 56.89 cM|protein-coding	0	0.017	0	0	0.05	0.033	0.01	0	0.009	0.026	0.008	0.016	0.02	0.021	0.01	0.008	6.427	6.058	5.667	6.862	0.64	0.375	0.589	0.454	2.234	2.412	2.092	2.514	0.012	0.015	0.008	0.013	0.445	0.412	0.458	0.498	0.012	0.021	0.015	0.022	0	0
Zp3r	chr1	130576706	130629606	-	2009	1	Zp3r|AV264399|SP56|AC122773.1|1 E4|1 56.89 cM|protein-coding	0	0	0	0	0	0	0	0	0	0	0	0	0	0	0	0	0	0	0	0	0	0	0	0	0	0	0	0	0	0	0	0	0	0	0	0	0	0	0	0	0	0
C4bp	chr1	130635921	130661618	-	1862	1	C4bp|AI195242|C4bpa|AC109283.1|1 E4|1 56.89 cM|protein-coding	0	0	0	0	0	0	0	0	0	0.062	0.114	0.019	0.047	0	0	0.019	0.878	1.555	0.896	1.149	0.144	0.098	0.265	0.148	0.272	0.597	0.516	0.416	0	0	0	0	0.162	0.084	0.134	0.117	0.084	0.2	0.144	0.204	0	0
Pfkfb2	chr1	130670202	130729253	-	10832	1	Pfkfb2|4930568D07Rik|-|1 E4|1|protein-coding	2.795	2.574	2.909	2.971	2.998	2.296	3.279	2.796	3.518	3.124	3.506	3.074	3.186	2.738	3.372	2.97	5.161	4.301	5.157	4.755	3.778	3.328	3.382	3.365	4.059	3.721	4.219	3.593	1.927	1.928	1.794	1.926	3.6	2.754	3.492	3.138	3.088	2.8	3.115	2.986	1.874	2.177
C4bp-ps1	chr1	130670202	130681571	-	743	1	C4bp-ps1|C4bpb|-|1 E4|1 56.89 cM|pseudo	0	0.151	0.129	0	0	0.261	0.056	0.077	0	0.051	0.095	0.096	0.118	0.122	0.119	0.097	0.381	0.418	0.187	0.384	0.145	0.183	0	0.062	0	0.05	0.176	0.11	0.069	0	0.049	0.078	0	0	0	0.049	0.071	0.188	0.045	0.043	0	0
Yod1	chr1	130717327	130722057	+	3822	1	Yod1|9930028C20Rik|Hshin7|-|1 E4|1|protein-coding	1.835	1.611	2.206	2.257	1.705	1.102	1.737	1.91	1.994	1.519	2.035	1.977	1.84	1.654	2.167	2.076	2.212	1.448	2.638	2.305	1.335	1.319	1.498	1.421	1.805	1.706	1.508	1.962	1.194	0.916	1.328	1.486	1.556	1.452	1.762	1.476	1.9	0.962	1.96	1.818	1.518	1.268
AA986860	chr1	130731976	130744622	+	3631	1	AA986860|E030025M07|Sarg|-|1 E4|1|protein-coding	0.4	0.226	0.3	0.299	0.12	0.24	0.251	0.158	0.446	0.568	0.477	0.444	0.373	0.238	0.376	0.228	0.476	0.413	0.555	0.413	0.207	0.2	0.326	0.165	0.322	0.214	0.24	0.269	0.212	0.649	0.251	0.319	0.237	0.205	0.275	0.269	0.253	0.32	0.239	0.322	0.492	0.53
Fcamr	chr1	130800902	130814740	+	1896	1	Fcamr|-|-|1|1 F|protein-coding	0	0	0	0	0	0	0	0	0.021	0	0.019	0.038	0	0	0.023	0	0.017	0.055	0.018	0.019	0	0.024	0.035	0.024	0	0	0	0	0	0	0	0	0	0	0	0	0	0	0	0	0	0
Pigr	chr1	130826684	130852249	+	3826	1	Pigr|-|-|1 E3|1 56.89 cM|protein-coding	0	0	0	0	0.014	0	0	0	0	0	0.009	0	0	0.012	0.012	0	0	0	0.009	0	0	0.012	0	0	0	0	0	0	0	0.017	0	0	0.011	0	0.011	0	0	0	0	0	0	0
Il24	chr1	130882074	130887411	-	1330	1	Il24|FISP|Mda-7|Mda7|St16|-|1 E4|1|protein-coding	0	0	0	0	0	0	0	0	0	0	0	0	0	0	0	0.027	0	0	0	0	0	0	0	0	0.029	0	0.066	0	0	0	0	0	0	0	0	0	0	0	0	0	0	0
Il20	chr1	130907192	130911296	-	813	1	Il20|Zcyto10|-|1 E4|1|protein-coding	0	0	0	0	0	0	0	0	0	0	0	0	0	0	0	0	0	0	0.043	0	0	0	0	0	0	0	0	0	0	0	0	0	0	0	0	0	0	0	0	0	0	0
Il19	chr1	130932656	130940073	-	1069	1	Il19|-|-|1 E4|1|protein-coding	0	0	0.03	0	0	0	0	0	0	0	0.033	0.033	0	0	0	0	0	0.048	0	0	0	0.042	0	0.043	0	0.069	0	0.076	0	0	0	0	0	0.037	0.078	0.034	0.025	0	0.063	0	0	0.124
Il10	chr1	131019845	131024970	+	1295	1	Il10|CSIF|Il-10|AL513351.1|1 E4|1 56.89 cM|protein-coding	0	0	0.025	0	0	0	0	0	0	0	0	0	0	0	0	0	0	0	0	0	0	0	0	0	0	0	0	0	0	0	0	0	0	0	0	0	0	0	0	0	0	0
AK198029	chr1	131053700	131053930	-	230	1	0	6.88	2.596	2.787	3.466	1.889	1.894	3.067	3.499	4.12	3.321	3.69	2.958	3.419	2.768	1.916	1.254	3.962	3.822	5.139	3.101	5.37	5.725	2.862	1.601	6.27	3.382	2.278	1.949	3.567	3.875	3.017	1.26	8.243	5.099	7.049	3.931	3.077	2.023	2.617	2.197	4.365	5.486
Mapkapk2	chr1	131053704	131097543	-	2546	1	Mapkapk2|AA960234|MAPKAP-K2|MK-2|MK2|Rps6kc1|-|1 E4|1|protein-coding	18.023	13.618	16.127	14.803	13.223	12.052	12.517	11.513	14.052	13.037	13.638	13.992	15.597	12.254	14.588	11.487	17.254	16.064	15.196	14.723	20.903	21.222	19.521	18.654	21.142	17.721	18.312	16.759	15.67	16.577	14.702	16.067	23.626	22.832	22.352	21.492	13.756	13.76	13.068	11.499	22.914	18.338
Dyrk3	chr1	131128441	131138234	-	2065	1	Dyrk3|BC006704|-|1 E4|1|protein-coding	0.249	0.163	0.217	0.246	0.368	0.328	0.221	0.362	0.191	0.24	0.137	0.295	0.36	0.396	0.256	0.175	0.822	1.077	0.875	0.794	0.494	0.528	0.446	0.669	0.642	0.215	0.338	0.217	0.099	0.185	0.248	0.112	0.459	0.644	0.302	0.438	0.355	0.428	0.291	0.321	0.486	0.482
Eif2d	chr1	131153207	131180402	+	5260	1	Eif2d|D1Ertd5e|Lgtn|-|1 F|1 56.9 cM|protein-coding	3.903	4.201	4.022	3.955	4.15	3.883	3.874	3.835	3.453	3.841	3.738	3.859	3.829	4.194	4.029	4.168	5.209	5.868	5.175	5.248	4.39	4.325	4.186	4.121	4.98	4.5	4.083	5.028	2.583	3.522	3.055	3.084	4.546	4.846	4.441	4.338	4.515	4.856	4.037	4.287	4.347	4.646
Rassf5	chr1	131176410	131245178	-	3636	1	Rassf5|1300019G20Rik|AU042887|Maxp1|Nore1|Nore1A|Nore1B|Rapl|-|1 E4|1 56.91 cM|protein-coding	1.505	1.211	1.49	1.096	1.419	1.225	1.278	1.296	1.314	1.555	1.157	1.123	0.973	1.013	1.103	1.071	3.163	2.446	2.82	2.717	1.876	2.373	1.81	2.468	2.723	2.353	2.425	2.78	1.65	1.348	1.707	1.339	1.979	2.602	1.795	2.288	1.665	1.702	1.894	1.555	1.012	1.279
Ikbke	chr1	131254602	131279563	-	3211	1	Ikbke|AW558201|IKK-i|IKKepsilon|Ikki|-|1 E4|1|protein-coding	1.984	2.813	2.016	3.296	2.57	2.351	2.417	2.971	2.841	2.558	2.632	2.944	2.939	2.734	2.676	2.763	4.912	5.056	4.796	4.81	4.248	5.331	3.485	5.547	4.54	4.418	3.739	4.15	2.603	2.419	2.275	3.212	5.019	3.567	4.816	3.627	4.253	3.651	4.134	3.816	2.223	2.834
Srgap2	chr1	131285251	131527361	-	10776	1	Srgap2|9930124L22Rik|AI448945|FBP2|Fnbp2|srGAP3|-|1 E4|1|protein-coding	4.076	4.707	4.119	4.21	3.961	3.925	3.989	3.632	4.357	4.803	4.627	4.751	4.33	4.373	4.665	4.26	6.637	7.629	6.464	7.632	4.62	5.895	4.783	5.953	4.203	5.311	4.533	5.253	5.72	6.427	5.524	5.57	5.638	6.301	5.767	6.413	7.731	8.527	7.639	7.582	4.762	4.647
Fam72a	chr1	131527989	131539872	+	2096	1	Fam72a|2700049P18Rik|P17|-|1 E4|1|protein-coding	0.428	0.356	0.275	0.519	0.414	0.277	0.317	0.329	0.414	0.255	0.186	0.188	0.417	0.347	0.357	0.275	0.375	0.148	0.348	0.391	0.589	0.52	0.33	0.22	0.353	0.318	0.375	0.428	0.294	0.607	0.436	0.304	0.37	0.448	0.377	0.397	0.45	0.666	0.558	0.527	0.639	0.539
Avpr1b	chr1	131599114	131612000	+	4143	1	Avpr1b|AVPR3|V3/V1b|VIBR|VPR3|-|1 E4|1|protein-coding	0	0	0	0	0	0	0	0	0	0	0	0	0	0	0	0	0.015	0	0	0	0	0	0	0	0	0	0	0	0	0	0	0	0	0	0	0	0	0	0	0	0	0
Ctse	chr1	131638314	131675507	+	6034	1	Ctse|A430072O03Rik|C920004C08Rik|CE|CatE|-|1 F|1 57.14 cM|protein-coding	18.413	14.214	21.226	15.135	19.465	13.226	22.467	14.831	12.8	12.015	14.556	13.35	17.383	13.04	19.232	14.361	17.08	15.518	18.498	16.887	12.611	10.557	14.613	12.44	15.878	15.974	17.855	14.757	16.402	16.099	18.12	18.101	19.017	18.477	21.267	20.402	24.216	19.515	23.496	21.11	19.245	17.544
5430435G22Rik	chr1	131688695	131715439	+	4486	1	5430435G22Rik|Rab7b|-|1 E4|1|protein-coding	0.858	1.007	1.065	1.034	3.014	2.729	2.923	3.126	1.347	1.618	1.758	1.301	2.084	1.764	1.64	1.913	3.32	3.123	3.092	2.814	4.214	3.907	3.991	4.073	4.735	5.945	4.359	5.433	1.086	0.539	0.944	0.736	6.051	4.95	5.792	4.99	0.707	0.695	0.805	0.479	1.591	1.229
Slc26a9	chr1	131744022	131770405	+	3597	1	Slc26a9|E030002L01Rik|-|1 E4|1|protein-coding	0	0	0.009	0	0.015	0	0.012	0.016	0	0	0	0.02	0	0	0	0	0.009	0	0	0	0	0.025	0	0.013	0	0	0.012	0	0	0.018	0	0	0	0	0	0.01	0	0	0	0	0	0
Pm20d1	chr1	131797395	131818115	+	3514	1	Pm20d1|4732466D17Rik|AI098026|-|1 E4|1|protein-coding	0	0.011	0	0	0.015	0	0	0	0.011	0	0	0.01	0.012	0	0	0.01	0	0	0	0	0.031	0	0	0.026	0.022	0.042	0	0.012	0	0	0	0	0.037	0	0	0	0	0	0.01	0.009	0	0
Slc41a1	chr1	131828012	131848864	+	4638	1	Slc41a1|AI573938|B230315F01Rik|-|1 E4|1|protein-coding	4.739	5.56	3.974	5.282	3.887	4.643	4.142	4.932	6.385	7.824	6.404	8.607	4.512	4.472	4.351	4.028	7.554	8.272	6.88	7.075	6.646	7.42	6.82	6.807	5.614	5.759	4.104	4.868	4.412	5.023	4.086	4.635	5.937	5.276	5.575	5.256	3.719	3.992	3.309	3.534	4.209	3.866
Rab7l1	chr1	131867277	131872889	+	1178	1	0	3.195	2.915	2.966	2.707	1.936	2.465	2.466	2.44	2.883	2.691	2.491	2.948	2.707	2.973	2.618	2.48	2.294	2.326	2.184	2.029	3.556	2.351	3.66	3.086	3.772	3.333	3.706	3.148	3.657	2.864	2.666	3.541	4.243	4.015	4.517	3.346	2.693	2.804	2.782	2.359	2.273	1.579
Nucks1	chr1	131910458	131936321	+	6081	1	Nucks1|2700010L10Rik|8430423A01Rik|AI647518|C78391|Nucks|-|1 E4|1|protein-coding	17.012	10.121	16.54	10.358	13.983	8.563	16.282	8.979	12.149	9.868	12.979	11.145	15.266	10.456	16.106	11.451	16.938	12.831	17.972	14.897	14.006	11.618	13.586	11.905	13.345	10.953	13.223	11.252	8.483	8.144	9.555	8.623	12.124	10.871	13.727	12.364	13.721	12.83	14.066	13.561	19.573	13.925
Slc45a3	chr1	131962915	131982972	+	3473	1	Slc45a3|2210413P12Rik|AU023994|AU043764|IPCA-6|PRST|Pcanap6|-|1 E4|1|protein-coding	0.074	0.075	0.111	0.209	0.375	0.404	0.287	0.364	0.091	0.176	0.153	0.113	0.176	0.223	0.165	0.177	0.235	0.536	0.27	0.38	0.232	0.34	0.171	0.146	0.146	0.171	0.163	0.176	0.118	0.055	0.074	0.083	0.174	0.101	0.096	0.115	0.128	0.054	0.058	0.082	0.096	0.172
Elk4	chr1	132007605	132032610	+	4913	1	Elk4|2310011G17Rik|A130026I01Rik|BB162516|SAP-1|Sap1|-|1|1 E3-G|protein-coding	15.494	12.975	15.664	12.304	10.809	9.358	11.605	9.733	12.892	11.646	13.84	13.081	11.906	10.127	12.223	12.61	14.953	12.913	15.269	15.049	11.63	10.443	12.18	10.473	11.369	10.842	12.43	11.074	11.064	9.005	11.276	9.753	11.34	9.994	11.346	11.446	12.507	9.905	12.809	11.655	8.446	9.138
Mfsd4	chr1	132022811	132068062	-	6566	1	Mfsd4|A230072B04|A930031D07Rik|AI850289|-|1 E4|1|protein-coding	0	0.045	0.059	0.099	0.091	0.052	0.095	0.053	0.018	0.017	0.032	0.016	0.08	0.007	0.06	0.016	0.029	0.055	0.016	0.038	0.074	0.028	0.07	0.028	0.018	0.017	0.04	0.006	0.023	0.01	0.011	0.018	0.02	0.012	0.006	0	0.016	0.021	0.01	0.005	0.051	0.01
Cdk18	chr1	132113547	132139685	-	3013	1	Cdk18|AA682070|Ctk18|Pctk3|-|1 E4|1|protein-coding	1.845	1.809	1.585	1.756	2.865	2.345	2.355	2.06	1.546	1.99	1.502	2.329	2.813	1.826	2.588	1.664	4.87	3.861	3.876	3.35	3.262	2.984	2.414	2.398	2.587	1.844	2.072	1.745	1.685	1.944	1.551	2.077	2.503	1.479	2.166	1.416	1.331	1.482	1.176	1.331	3.591	2.821
Lemd1	chr1	132191436	132257382	+	7057	1	Lemd1|4930540I23Rik|6430514M23Rik|AI428128|LEMP-1|-|1 E4|1|protein-coding	0.012	0.032	0.027	0.041	0.038	0.069	0.076	0.041	0.017	0.016	0.03	0.015	0.006	0.026	0.012	0.015	0.009	0.044	0.02	0.01	0.015	0.006	0.009	0	0.006	0	0	0	0.007	0	0.01	0	0	0	0	0.005	0.011	0.007	0.009	0.004	0	0
Klhdc8a	chr1	132298626	132307357	+	4258	1	Klhdc8a|A630065K24Rik|-|1 E4|1|protein-coding	5.966	4.163	5.631	4.289	5.126	3.569	4.6	3.658	3.301	4.629	3.347	5.028	4.76	3.963	4.656	3.421	2.361	2.902	2.229	2.664	4.187	5.214	4.669	4.345	2.032	2.01	1.692	1.464	9.659	10.988	8.92	10.383	3.157	3.296	2.577	2.871	9.456	10.424	9.046	9.353	6.759	6.099
Nuak2	chr1	132316125	132333488	+	3115	1	Nuak2|1200013B22Rik|Omphk2|Snark|mKIAA0537|-|1 E4|1|protein-coding	1.908	1.689	1.996	1.419	1.83	1.818	2.265	2.417	1.521	2.305	1.544	2.77	1.753	1.723	1.202	1.667	2.229	2.872	2.198	3.298	1.276	3.09	1.49	2.748	1.477	1.154	1.443	1.256	2.338	4.087	2.907	4.706	1.798	1.493	1.935	1.707	1.927	1.494	2.125	1.348	2.363	2.196
AK155877	chr1	132342023	132349262	+	5078	1	F730311O21Rik|EG622304|RP23-217K18.4|1 E4|1|unknown	0	0	0	0.014	0	0.01	0	0	0	0	0	0.007	0.017	0	0	0.014	0	0	0	0	0.011	0	0	0.009	0	0	0	0	0	0	0	0	0.008	0	0	0.021	0.005	0	0	0	0	0
Tmcc2	chr1	132356315	132391281	-	4002	1	Tmcc2|1110063G11Rik|-|1 E4|1|protein-coding	1.122	1.278	1.001	1.069	1.56	1.475	1.576	1.364	1.184	1.489	1.387	1.297	1.616	1.614	1.651	1.379	1.547	2.015	1.32	1.747	1.369	1.861	1.513	1.541	1.461	1.805	1.451	1.619	0.999	1.559	1.04	1.231	2.401	2.393	2.14	2.205	1.218	1.314	1.203	1.215	2.035	2.257
Dstyk	chr1	132417453	132466959	+	8042	1	Dstyk|A930019K20Rik|C430014H23Rik|C820013G01|Ripk5|-|1 E4|1|protein-coding	2.6	3.202	3.149	3.506	3.403	3.388	3.215	3.402	4.321	4.089	4.599	4.528	3.363	3.523	3.638	3.749	4.978	5.201	5.131	5.131	4.968	5.076	5.071	5.127	3.921	5.237	4.603	4.429	3.8	4.037	4.096	3.711	5.122	5.376	5.004	5.374	5.401	4.35	5.135	4.819	2.677	3.006
Rbbp5	chr1	132477367	132505665	+	3659	1	Rbbp5|4933411J24Rik|C330016J05|-|1 E4|1|protein-coding	7.2	7.395	7.586	7.666	7.004	6.56	7.043	6.912	6.896	6.994	7.876	7.622	6.889	6.6	7.899	7.194	8.802	8.69	8.75	9.036	7.338	7.805	8.366	7.521	6.977	8.251	7.802	7.641	4.919	5.045	4.87	5.748	8.903	8.697	8.543	8.52	8.203	7.031	7.621	7.311	7.469	7.006
Tmem81	chr1	132506230	132508639	+	1738	1	Tmem81|4930429O20Rik|AI465369|-|1 E4|1|protein-coding	1.058	1.138	0.959	1.585	1.406	1.086	1.218	1.687	0.909	1.451	1.363	1.504	1.081	1.518	1.014	1.079	1.808	1.606	2.1	2.155	1.205	2.064	1.307	1.456	1.211	1.961	1.607	1.477	1.269	0.952	0.84	1.267	1.314	1.305	1.937	1.685	1.403	1.098	1.347	1.29	1.284	1.49
Cntn2	chr1	132509425	132542940	-	9692	1	Cntn2|D130012K04Rik|TAG-1|Tax|-|1 E4|1|protein-coding	0.004	0.008	0.003	0	0	0.005	0	0	0.004	0	0	0.004	0	0.009	0.005	0	0	0	0	0.004	0.022	0.005	0	0.009	0.004	0	0.005	0.004	0	0.013	0	0	0	0	0.004	0.004	0	0.005	0.003	0	0	0.007
Nfasc	chr1	132564690	132741797	-	10563	1	Nfasc|AA387016|D430023G06Rik|NF|mKIAA0756|-|1 E4|1 57.42 cM|protein-coding	0	0.007	0.006	0	0	0.009	0	0	0	0	0	0	0	0.004	0	0	0	0	0	0	0	0.004	0	0	0	0	0	0	0	0	0	0	0	0.004	0	0	0	0	0.003	0	0	0
Lrrn2	chr1	132880355	132940005	+	3342	1	Lrrn2|5730406J09Rik|NLRR-2|-|1 E4|1|protein-coding	0	0	0	0	0	0	0.025	0.017	0	0	0	0	0	0	0	0	0	0	0	0	0	0	0	0	0	0	0	0	0	0	0	0	0	0	0	0	0	0	0	0	0	0
AB349340	chr1	132986672	132988651	-	1979	1	0	16.207	19.199	17.119	22.963	17.258	18.635	20.255	24.89	16.601	19.919	18.779	21.764	16.953	19.879	18.411	22.267	20.879	19.151	21.798	23.789	13.894	15.578	15.983	21.371	14.654	17.726	17.404	18.348	10.391	11.483	12.05	12.736	18.268	17.008	19.787	19.919	11.564	11.237	11.523	13.055	15.557	14.8
Mdm4	chr1	132989845	133030583	-	3516	1	Mdm4|4933417N07Rik|AA414968|AL023055|AU018793|AU021806|C85810|Mdmx|-|1 G-G|1 57.75 cM|protein-coding	15.447	16.432	15.834	19.604	15.443	18.431	17.632	21.186	16.958	17.958	19.269	19.48	15.606	18.161	17.794	21.292	17.9	18	19.565	21.911	13.227	14.166	14.519	15.759	14.933	16.646	16.761	16.842	10.311	10.085	10.303	11.041	16.888	16.466	18.858	18.309	10.334	9.673	10.48	10.995	12.532	14.488
Pik3c2b	chr1	133046012	133108688	+	8920	1	Pik3c2b|C330011J12Rik|Gm199|PI3K-C2beta|PI3KC2beta|-|1 E4|1|protein-coding	0.82	0.757	0.668	0.788	0.475	0.494	0.475	0.451	1.005	0.788	0.959	0.987	1.195	1.117	1.126	1.003	1.504	1.432	1.411	1.327	1.005	1.079	1.111	1.094	0.389	0.237	0.284	0.279	0.931	0.821	1.081	1.085	0.251	0.202	0.196	0.211	0.467	0.396	0.604	0.411	1	1.013
Ppp1r15b	chr1	133131166	133139800	+	5584	1	Ppp1r15b|1810033K10Rik|AI606441|C530022L24Rik|CReP|-|1 E4|1|protein-coding	16.971	13.347	17.363	14.044	8.178	7.731	9.631	8.337	11.93	12.573	13.076	15.279	12.369	10.653	12.853	12.27	12.858	13.889	15.507	16.153	10.666	11.424	11.358	12.758	14.351	13.102	15.322	13.122	9.698	12.779	11.327	13.147	11.876	12.769	12.857	14.307	17.539	12.514	17.485	13.631	14.163	14.7
Plekha6	chr1	133246097	133303435	+	7402	1	Plekha6|9530028L01Rik|AU042621|Pepp3|-|1 E4|1|protein-coding	0.693	0.62	0.68	0.617	0.946	0.883	0.762	0.994	1.643	1.718	1.682	1.954	0.75	0.836	0.589	0.726	1.116	0.733	1.155	0.862	0.689	0.834	0.68	0.777	0.8	0.756	0.495	0.859	1.413	1.178	1.174	1.237	0.396	0.232	0.303	0.254	2.621	2.42	2.597	2.27	0.377	0.458
Gm19461	chr1	133249852	133269808	-	3105	1	Gm19461|-|RP24-187D4.1|1 E4|1 57.91 cM|ncRNA	0	0	0	0	0	0	0	0	0	0	0	0	0	0	0	0	0	0	0	0	0	0	0.021	0	0	0	0	0	0	0	0	0	0	0	0	0	0.008	0	0	0	0	0
AK020645	chr1	133291989	133292941	+	952	1	Plekha6|9530028L01Rik|AU042621|Pepp3|-|1 E4|1|protein-coding	0.09	0.274	0.168	0	0.228	0.153	0.392	0.423	0.498	0.562	0.409	0.564	0.275	0.239	0.37	0.341	0.066	0.109	0.329	0.187	0.395	0.382	0.069	0.193	0.328	0.195	0.046	0.128	0.162	0.535	0.192	0.183	0.091	0	0.218	0.076	0.468	0.391	0.457	0.498	0.234	0.209
Kiss1	chr1	133309823	133329722	+	1064	1	Kiss1|metastatin|-|1 E4|1|protein-coding	0	0.07	0	0	0	0	0	0	0	0	0	0	0	0	0	0	0	0	0	0	0	0	0	0	0	0	0	0	0	0	0	0	0	0	0	0	0	0	0	0	0	0
Golt1a	chr1	133309823	133329722	+	2326	1	Golt1a|0610012C01Rik|Kiss1|metastatin|-|1 E4|1|protein-coding	0	0.032	0	0	0	0	0	0	0	0	0	0	0	0	0	0	0	0	0	0	0	0.02	0	0	0	0	0	0	0	0	0	0	0	0	0	0	0	0	0	0	0	0
Ren2	chr1	133350566	133360323	+	1515	1	Ren2|Ren|Ren-2|Ren-B|Rn-2|Rnr|-|1 E4|1|protein-coding	0	0	0	0	0	0	0	0	0.026	0.025	0.023	0.047	0	0	0	0	0.021	0	0	0	0	0	0.043	0	0	0.147	0	0.135	0	0.042	0	0.115	0.085	0.052	0.137	0.024	0.035	0.031	0.066	0.042	0	0
Etnk2	chr1	133363572	133380319	+	4198	1	Etnk2|4933417N20Rik|AI197444|EKI 2|Eki2|Tuc1|-|1 E4|1|protein-coding	0.02	0	0.015	0.052	0	0.035	0.069	0.014	0.028	0.036	0.034	0.06	0.01	0	0.01	0.009	0.037	0.086	0.075	0.042	0	0	0	0	0.019	0.026	0	0.049	0.012	0.015	0.009	0	0.01	0	0.01	0	0.075	0.044	0.016	0.015	0	0
Sox13	chr1	133382300	133424212	-	3546	1	Sox13|AA407916|AW259412|AW540933|Sox-13|-|1 E4|1|protein-coding	0.036	0.011	0.036	0	0.153	0.205	0.07	0.081	0.089	0.054	0.1	0.081	0.099	0.103	0.062	0.051	0.133	0.131	0.127	0.161	0.03	0	0	0	0	0	0	0	0.506	0.323	0.381	0.31	0	0.011	0	0	0.059	0.052	0.047	0.053	0.189	0.056
Snrpe	chr1	133603871	133610280	-	481	1	Snrpe|AL022645|C76690|SME|-|1 E4|1|protein-coding	34.141	33.83	34.584	25.013	31.722	29.279	33.301	27.842	29.964	33.194	30.655	26.424	33.513	33.283	36.547	36.361	39.914	41.17	44.517	36.926	42.315	44.271	44.615	35.21	35.979	37.736	35.939	35.67	30.384	33.218	32.343	28.67	37.893	42.425	49.261	35.488	29.92	37.722	31.908	29.745	39.425	34.242
Zc3h11a	chr1	133619871	133661399	-	5746	1	Zc3h11a|1110003F06Rik|5730454B08Rik|G630041M05Rik|Zc3hdc11a|Zc3hh11a|mKIAA0663|-|1 E4|1|protein-coding	37.622	41.544	37.836	37.097	34.341	37.708	35.784	35.79	33.948	35.89	34.498	33.547	36.235	38.349	37.571	37.913	48.975	47.637	46.667	49.415	35.057	34.957	36.363	34.432	46.86	43.328	49.077	42.108	32.762	34.388	31.911	30.705	50.205	54.624	50.772	52.322	36.89	35.998	38.291	35.772	34.75	37.865
Zbed6	chr1	133655879	133660885	-	5005	1	Zbed6|Gm8466|MGR|-|1 E4|1|protein-coding	26.898	24.444	26.858	29.136	23.13	20.645	23.231	24.035	23.408	21.064	24.579	22.748	25.688	23.681	26.936	26.392	31.127	26.612	32.678	31.804	23.498	19.069	24.174	22.473	34.492	29.264	36.719	31.87	21.864	21.622	24.509	22.482	42.529	38.874	39.02	41.527	29.441	24.568	29.101	27.917	21.396	26.273
Lax1	chr1	133679029	133690108	-	2358	1	Lax1|A530029E09|E430019B13Rik|-|1 E4|1|protein-coding	0.254	0.158	0.204	0.184	0.069	0.041	0.035	0.146	0.084	0.065	0.12	0.091	0.13	0.096	0.075	0.092	1.559	1.206	1.533	1.497	0.205	0.135	0.251	0.078	0.083	0.094	0.093	0.017	0.217	0.054	0.232	0.025	0.11	0.033	0.053	0.061	0.311	0.158	0.099	0.201	0.142	0.141
Atp2b4	chr1	133702674	133800754	-	8376	1	Atp2b4|Pmca4|-|1 E4|1 57.95 cM|protein-coding	4.023	3.868	3.861	3.92	2.23	1.647	1.992	1.688	2.866	2.572	2.816	2.676	2.488	2.281	2.257	2.265	18.168	15.105	17.393	14.618	3.392	2.933	3.344	2.841	2.234	1.198	2.434	1.1	9.783	8.208	9.914	7.346	4.311	3.286	4.089	3.212	7.248	6.304	6.942	6.274	3.489	2.434
Mir6903	chr1	133726558	133726645	-	87	1	Mir6903|mmu-mir-6903|-|-|ncRNA	0	0	0	0	0.624	0	0	0	0	0	0.406	0	0	0	0	0.414	0	0	0.799	0.82	0.617	0	0	0	0	0	0.502	0	0	0	0	0.666	0.495	0	0	0	0.301	0	0.384	0.363	0	0
Optc	chr1	133897194	133907999	-	2056	1	Optc|-|-|1 E4|1 58.02 cM|protein-coding	5.242	4.284	5.347	6.24	2.166	1.554	2.281	1.482	1.306	1.449	1.548	1.55	3.123	1.902	2.571	1.684	3.026	2.389	2.807	2.481	1.672	1.568	1.537	1.321	1.953	1.315	1.996	0.971	2.669	2.198	2.877	2.17	1.362	1.217	1.132	0.967	1.505	1.29	1.399	0.707	4.178	2.649
Prelp	chr1	133910304	133921401	-	3595	1	Prelp|7330409J17Rik|SLRR2A|-|1 E4|1 58.02 cM|protein-coding	5.603	6.81	4.315	6.734	2.975	2.571	2.101	1.855	29.031	30.388	27.993	31.769	4.606	8.362	4.731	6.209	46.551	57.026	42.042	48.633	29.712	27.267	27.586	24.233	16.328	28.985	13.976	27.105	322.227	354.551	290.239	372.616	29.845	36.33	25.393	33.58	485.754	482.875	443.13	447.814	4.251	3.03
Fmod	chr1	134037515	134048277	+	2852	1	Fmod|AI131919|AU041740|SLRR2E|-|1 E4|1 58.09 cM|protein-coding	5.068	6.203	4.214	5.235	1.009	1.663	1.018	1.108	15.632	16.058	14.531	14.512	2.16	3.253	2.317	2.44	214.696	211.152	191.15	172.965	89.498	69.634	84.178	60.77	2.228	1.637	2.281	2.129	12.496	14.843	11.883	15.948	10.742	13.803	9.387	12.871	96.051	95.168	85.833	87.939	0.352	0.373
Btg2	chr1	134074865	134079155	-	3078	1	Btg2|AA959598|APRO1|Pc3|TIS21|-|1 E4|1 58.1 cM|protein-coding	5.141	6.56	5.071	6.711	2.593	2.484	2.494	2.838	5.08	7.297	5.216	7.316	5.72	7.491	5.582	5.647	6.697	11.171	6.821	9.421	8.741	9.367	9.635	9.195	9.637	6.98	9.119	6.038	3.582	4.364	3.547	3.953	7.923	6.604	7.779	5.628	3.126	3.673	3.498	2.637	4.603	5.61
Chit1	chr1	134111242	134151540	+	1826	1	Chit1|2300002L19Rik|-|1 E4|1|protein-coding	0	0.02	0	0.04	0	0	0	0	0	0.021	0.019	0.02	0.024	0	0.024	0.02	0	0	0	0	0	0.025	0.018	0	0	0.02	0.024	0	0.028	0	0	0	0	0	0.023	0	0	0	0	0	0	0
Chil1	chr1	134182404	134190031	+	1668	1	Chil1|AW208766|Brp39|Chi3l1|Gp39|-|1 E4|1 58.15 cM|protein-coding	0	0.067	0.115	0	0	0	0.025	0	0.118	0.114	0.212	0.172	0	0.027	0.053	0	2.185	1.705	2.147	1.711	0.29	0.027	0.138	0.166	0	0.022	0.026	0.098	0.184	0.191	0.241	0.035	0.026	0	0	0.022	1.446	0.92	1.503	0.663	0	0
Mybph	chr1	134193448	134201232	+	1809	1	Mybph|AI385643|MyBP-H|-|1 E4|1|protein-coding	0	0	0	0	0	0	0	0.032	0	0	0	0	0	0	0.024	0	0	0.057	0	0	0	0.025	0.018	0	0	0.041	0	0	0	0	0	0	0.024	0	0.023	0	0	0	0	0	0	0.037
Adora1	chr1	134199215	134235457	-	5814	1	Adora1|A1-AR|A1AR|A1R|AA1R|AI848715|BB176431|Ri|-|1 E4|1|protein-coding	0.066	0.09	0.061	0.1	0.009	0.033	0.007	0.01	0.061	0.066	0.097	0.068	0.045	0.016	0.03	0.025	0.038	0.08	0.012	0.086	0.009	0.016	0.023	0	0	0.006	0.008	0.007	0	0	0	0	0	0	0	0	0.027	0.04	0.006	0.038	0	0
Myog	chr1	134290004	134292548	+	1473	1	Myog|MYF4|bHLHc3|myo|-|1 E4|1 58.18 cM|protein-coding	0	0	0	0	0	0	0	0	0	0	0	0	0	0	0	0	0	0	0	0	0	0	0	0	0	0	0	0	0	0	0	0	0	0	0	0	0	0	0	0	0	0
Ppfia4	chr1	134296783	134332928	-	6507	1	Ppfia4|1110008G13Rik|AI448359|AI852265|C81506|-|1 E4|1|protein-coding	0.296	0.057	0.246	0.145	0.108	0.03	0.077	0.044	0.2	0.07	0.147	0.094	0.148	0.175	0.196	0.15	0.121	0.079	0.128	0.055	0.132	0.105	0.106	0.127	0.126	0.057	0.094	0.056	0.071	0.127	0.034	0.125	0.086	0.048	0.134	0.011	0.193	0.193	0.252	0.107	0.034	0.031
Tmem183a	chr1	134346097	134361999	-	3270	1	Tmem183a|1300007B12Rik|1700020N19Rik|Tmem183|MNCb-2755|1 E4|1|protein-coding	8.802	8.046	10.155	7.802	6.875	6.394	7.88	6.468	7.221	7.336	8.78	8.507	9.365	8.025	9.795	9.506	9.888	10.847	10.513	10.547	9.049	9.136	8.707	8.712	9.214	8.632	9.745	8.4	9.205	9.967	10.286	9.71	10.015	9.612	11.022	10.639	10.101	8.935	9.684	8.944	11.974	10.033
4933406M09Rik	chr1	134385940	134390983	+	1761	1	4933406M09Rik|-|-|1 E4|1|protein-coding	0	0	0	0	0	0	0	0	0	0	0	0	0	0	0	0	0	0	0	0	0	0	0	0	0	0	0	0	0	0	0	0	0	0	0	0	0	0	0	0.018	0	0
Cyb5r1	chr1	134405990	134411738	+	3884	1	Cyb5r1|1500005G05Rik|B5R.1|C80155|Nqo3a2|-|1 E4|1|protein-coding	7.564	7.207	7.501	7.67	3.998	3.489	4.477	4.04	6.517	6.324	6.892	6.6	5.86	5.187	5.66	4.847	5.663	4.965	5.352	5.5	5.849	7.037	6.051	6.6	7.968	9.833	7.26	8.489	4.938	5.9	4.692	6.892	9.252	10.065	8.134	10.838	8.41	8.097	8.265	9.49	5.945	6.617
Adipor1	chr1	134415467	134432341	+	2235	1	Adipor1|2810031L11Rik|ACDCR1|CGI-45|Paqr1|-|1 E4|1|protein-coding	20.531	23.128	20.923	21.046	20.699	22.628	19.105	20.007	23.056	25.738	25.329	27.489	22.752	21.062	21.704	20.039	33.671	36.806	33.704	32.506	27.2	26.511	24.137	25.821	23.369	23.717	20.703	22.483	24.114	27.2	24.722	25.847	26.856	23.875	25.742	23.948	28.443	28.455	28.68	28.347	26.452	22.792
Klhl12	chr1	134455555	134490873	+	5842	1	Klhl12|C3ip1|-|1 E4|1|protein-coding	1.713	2.089	2.068	2.308	1.636	1.839	1.861	1.968	1.832	1.903	2.112	2.022	1.967	1.674	1.787	1.975	2.652	2.921	3.029	3.223	1.535	1.904	1.594	1.914	1.962	1.617	1.935	1.744	1.369	1.569	1.594	1.676	2.014	1.733	2.142	1.993	2.176	1.656	2.261	2.038	1.699	2.114
Rabif	chr1	134494660	134507884	+	1954	1	Rabif|AI842864|AW549708|E130318E12Rik|MSS4|RASGFR3|-|1 E4|1|protein-coding	6.194	6.322	5.577	5.972	4.974	6.539	5.224	5.853	6.446	5.845	5.284	6.981	7.266	6.959	6.336	6.256	8.475	8.176	6.902	8.159	6.514	7.041	6.502	6.548	6.603	6.389	6.635	5.84	5.564	5.864	5.532	6.227	7.145	8.063	8.254	7.959	5.93	5.857	6.006	6.255	5.138	5.336
4931440L10Rik	chr1	134540945	134547183	-	1611	1	0	0.027	0	0.04	0	0.067	0	0.026	0.036	0.025	0.047	0.022	0	0.027	0.056	0.027	0.045	0.039	0.032	0.043	0.022	0.067	0	0.02	0.057	0.073	0.138	0.027	0.025	0.159	0.04	0.045	0	0.053	0.073	0.052	0.022	0.13	0.087	0.104	0.059	0	0
Kdm5b	chr1	134560178	134632878	+	7646	1	Kdm5b|2010009J12Rik|2210016I17Rik|AW556288|D1Ertd202e|Jarid1b|PLU-1|PUT1|Plu1|RBBP2H1A|Rb-Bp2|mKIAA4034|-|1 E4|1 58.24 cM|protein-coding	8.574	12.408	9.273	12.361	8.323	9.583	8.993	10.163	8.795	9.627	10.664	10.976	9.336	10.189	9.594	10.418	12.123	13.43	12.889	14.824	13.633	14.549	15.807	15.138	14.095	15.891	15.506	16.07	8.793	8.983	9.357	10.018	15.329	17.22	16.43	18.068	14.866	12.9	15.573	14.631	4.989	7.835
Syt2	chr1	134646681	134749417	+	3488	1	Syt2|R74640|mKIAA4194|-|1 E4|1 58.24 cM|protein-coding	0	0	0.009	0.021	0	0	0.012	0.016	0	0	0.01	0.01	0.013	0	0.038	0	0	0	0	0	0	0	0.009	0	0.011	0.011	0.013	0	0	0	0	0	0.012	0	0	0.021	0.008	0.013	0	0	0	0.019
Ppp1r12b	chr1	134759067	134955940	-	7669	1	Ppp1r12b|1810037O03Rik|9530009M10Rik|AI132431|Mypt2|-|1|1 F|protein-coding	2.392	2.054	2.382	2.486	2.429	2.909	2.797	3.477	2.271	2.351	2.61	2.577	2.66	2.443	2.482	2.506	3.376	3.169	3.508	3.274	3.06	3.688	3.339	3.439	4.447	4.115	4.087	4.304	3.758	3.793	3.614	4.201	3.877	3.288	3.615	3.372	5.661	4.653	5.642	5.148	2.895	2.84
Ube2t	chr1	134962565	134974179	+	1118	1	Ube2t|2700084L22Rik|C80607|-|1 E4|1|protein-coding	0.842	0.801	1.347	0.648	1.166	0.952	1.299	0.977	1.024	1.23	0.917	0.576	1.407	0.651	1.222	0.839	2.136	1.619	1.71	1.085	1.297	1.543	1.531	0.988	0.732	0.696	0.781	0.51	0.688	1.139	1.274	1.244	1.195	1.049	0.818	0.938	1.43	1.873	1.465	1.695	3.692	1.723
Lgr6	chr1	134986353	135105276	-	3586	1	Lgr6|A530037C04Rik|D830026M09|-|1 E4|1|protein-coding	0.465	0.822	0.393	0.97	0.515	0.715	0.694	0.93	2.301	2.397	1.696	2.815	0.585	1.357	0.762	1.056	0.938	1.543	0.562	1.134	4.702	3.748	4.25	3.414	5.946	6.601	4.857	6.182	0.972	0.834	0.713	0.873	8.712	7.031	6.503	6.525	0.292	0.117	0.233	0.123	0.187	0.296
Ptprv	chr1	135108498	135132575	-	6004	1	Ptprv|Esp|OST|OST-PTP|mOST-PTP|-|1|1|protein-coding	0.954	0.97	0.865	0.93	0.217	0.266	0.166	0.22	2.618	2.538	2.373	2.832	0.706	0.909	0.704	0.745	1.963	2.403	1.714	2.008	2.093	2.117	2.089	2.223	0.649	0.981	0.64	0.835	0.675	0.615	0.626	0.579	1.041	1.126	0.997	1.012	3.344	3.161	3.503	3.33	0.074	0.088
Ptpn7	chr1	135132725	135145320	+	3361	1	Ptpn7|BPTP-4|C920001D21Rik|HEPTP|LC-PTP|LPTP|-|1 E4|1|protein-coding	0.051	0.089	0.029	0.108	0	0.086	0.012	0.017	0.059	0.08	0.105	0.075	0.026	0.041	0.039	0.064	0.047	0.015	0.103	0.021	0.16	0.054	0.088	0.082	0.174	0.209	0.286	0.182	0.031	0.057	0.065	0.017	0.436	0.442	0.445	0.334	0.164	0.221	0.159	0.113	0.133	0.079
Arl8a	chr1	135146834	135156268	+	1687	1	Arl8a|1110033P22Rik|Arl10b|gie2|-|1|1 F|protein-coding	17.669	17.809	17.479	17.443	17.477	18.245	17.194	15.331	19.147	19.517	17.062	19.546	21.105	19.923	17.759	15.604	26.672	30.036	26.107	25.898	28.045	32.216	28.134	28.753	31.538	31.488	26.264	26.573	21.795	24.64	18.898	25.21	39.36	40.83	36.272	41.353	34.17	37.285	30.742	33.1	22.349	26.061
Gpr37l1	chr1	135160250	135167681	-	2248	1	Gpr37l1|AW047233|CAG-18|D0Kist8|-|1 E4|1|protein-coding	0	0	0	0	0	0	0	0	0	0	0.016	0	0	0	0	0	0	0	0	0	0	0	0	0	0	0	0	0	0	0	0	0	0	0	0	0	0	0	0	0	0	0
Elf3	chr1	135253574	135258472	-	1981	1	Elf3|ESE-1|ESX|jen|-|1|1 F|protein-coding	0.022	0.019	0.032	0	0	0.024	0	0	0	0	0	0	0	0	0	0	0	0.026	0	0.036	0	0.023	0	0	0.039	0	0	0	0	0	0	0	0	0.02	0	0	0.026	0	0.068	0.032	0	0.034
Rnpep	chr1	135262699	135284084	-	2278	1	Rnpep|-|-|1 E4|1|protein-coding	8.805	9.224	9.68	8.05	9.654	9.114	9.09	7.494	10.505	10.329	11.952	9.854	12.043	11.839	12.552	10.353	17.104	16.773	16.938	15.156	13.39	13.693	13.914	11.98	10.608	8.83	9.869	8.229	16.635	15.118	16.127	14.167	12.011	10.897	10.967	9.589	9.563	9.272	8.778	8.346	14.543	13.207
Timm17a	chr1	135301535	135313737	-	904	1	Timm17a|17kDa|mTim17a|-|1|1 F|protein-coding	21.193	19.528	23.613	19.563	15.016	15.418	17.03	16.149	16.249	16.563	19.088	20.634	19.765	18.313	24.514	20.982	19.152	20.419	21.533	18.543	25.01	23.355	23.084	24.793	22.55	24.873	23.178	24.073	17.131	20.491	19.956	22.049	24.023	25.125	24.739	26.804	25.518	22.284	24.116	27.006	18.879	23.142
Lmod1	chr1	135324813	135368065	+	3935	1	Lmod1|9530015K06Rik|SM-Lmod|-|1 F|1|protein-coding	2.739	2.703	3.502	2.284	1.021	0.824	0.78	0.482	1.746	1.815	2.426	1.711	3.231	2.855	3.012	2.658	7.865	7.069	8.657	6.517	8.98	11.954	9.628	9.438	4.239	2.231	3.96	1.988	6.711	6.714	7.916	7.289	3.252	2.434	3.412	2.463	11.738	9.6	11.573	9.118	0.822	0.928
AK181950	chr1	135371247	135371760	-	513	1	0	12.171	10.476	11.059	12.15	8.044	7.547	10.273	8.851	9.93	7.967	9.581	11.795	9.793	9.93	10.306	9.49	15.006	14.413	16.059	10.985	12.771	13.984	14.564	13.995	10.941	14.081	11.658	12.949	12.995	14.27	16.586	19.766	11.339	12.955	13.37	11.139	26.01	22.31	21.249	24.996	11.959	12.428
Shisa4	chr1	135371456	135375063	-	1669	1	Shisa4|9330132O05Rik|Tmem58|mShisa4|-|1 E4|1|protein-coding	16.578	15.34	14.057	13.983	10.736	10.816	9.92	10.641	13.699	12.61	11.716	13.257	15.495	13.489	11.615	11.041	20.013	19.982	20.14	14.467	17.568	18.798	15.422	16.131	13.405	14.049	11.691	14.236	17.974	19.032	17.767	19.372	15.026	15.482	13.549	13.5	26.136	30.384	23.14	25.755	15.305	14.763
Ipo9	chr1	135382315	135430491	-	6479	1	Ipo9|0710008K06Rik|AI845704|C78347|Imp9|Ranbp9|mKIAA1192|-|1 E4|1|protein-coding	16.013	13.848	14.747	13.939	13.719	12.31	13.911	12.659	11.854	12.947	12.427	13.445	16.283	14.58	15.695	14.861	16.606	16.567	16.144	15.97	17.348	18.704	17.867	18.184	16.279	17.112	15.254	16.512	11.801	14.649	12.203	14.005	20.544	22.759	19.575	22.015	17.855	19.438	18.239	18.568	20.781	16.698
Nav1	chr1	135434580	135607295	-	13618	1	Nav1|9530089B19|9930003A20Rik|C230080M11Rik|Pomfil3|Unc53h1|mKIAA1151|steerin-1|-|1 E4|1|protein-coding	4.475	3.933	4.307	3.901	5.187	4.691	5.01	4.773	3.77	3.24	3.443	3.2	5.245	4.642	4.85	3.993	5.194	3.831	4.939	3.85	5.844	6.015	5.651	5.323	8.112	6.613	7.555	6.341	7.049	6.119	6.13	5.506	7.749	7.38	6.688	6.56	8.986	9.115	8.675	8.025	4.849	4.521
Mir1231	chr1	135454603	135454683	-	80	1	Mir1231|mmu-mir-1231|-|1|1|ncRNA	0	0	0	0	0	0	0	0	0	0	0	0	0	0	1.101	0	0	0	0.435	0	0	0	0	0	0	0	0	0	0	0	0	0	0	0	0	0	0	0	0	0	0	0
AK044378	chr1	135584773	135599950	+	2607	1	Gm4793|EG215714|RP24-409F22.1|1 E4|1|unknown	0	0	0.012	0	0	0	0	0.022	0	0	0	0	0	0.035	0	0	0.012	0.02	0.013	0.014	0.021	0.035	0.013	0	0.015	0	0	0	0	0.049	0	0	0.017	0	0	0	0	0.054	0.051	0.012	0	0
AK158038	chr1	135606447	135688105	-	1641	1	Nav1|9530089B19|9930003A20Rik|C230080M11Rik|Pomfil3|Unc53h1|mKIAA1151|steerin-1|-|1 E4|1|protein-coding	2.554	1.729	2.422	2.076	3.243	2.359	2.579	2.137	1.853	1.257	1.724	1.44	2.928	2.522	2.577	2.088	3.14	1.764	2.966	1.934	3.142	2.269	2.607	2.552	5.059	3.07	4.123	3.303	2.875	2.754	2.737	2.578	4.516	3.812	3.192	3.24	3.323	2.778	2.955	2.56	2.923	2.752
Csrp1	chr1	135729197	135752229	+	1757	1	Csrp1|AA408841|AA959891|AW545626|CRP1|Csrp|-|1 E4|1|protein-coding	92.322	70.566	82.747	70.499	46.573	37.268	39.3	33.955	59.22	43.241	53.794	48.172	89.112	62.876	71.039	51.803	183.04	130.365	160.431	99.487	140.874	105.562	114.797	85.233	120.66	78.745	95.082	74.015	280.593	236.695	251.702	233.152	122.449	107.799	100.032	96.454	256.1	251.63	254.443	208.068	69.456	61.953
AK188772	chr1	135751221	135751570	-	349	1	0	0	0	0	0	0	0	0	0	0	0	0	0	0	0	0	0	0	0	0	0	0.154	0	0	0	0	0	0	0	0	0	0	0	0	0	0	0	0	0	0	0	0	0
Phlda3	chr1	135766085	135769134	+	1463	1	Phlda3|Tih1|-|1 E4|1 59.26 cM|protein-coding	5.174	5.102	5.411	6.242	4.639	3.672	4.538	4.321	5.317	4.961	6.067	7.121	4.748	4.819	5.631	5.004	10.116	9.719	10.074	7.314	7.084	8.752	6.029	7.518	6.367	6.533	6.117	5.627	15.773	15.142	16.025	19.129	6.804	6.172	6.677	5.71	22.416	17.077	20.273	14.896	10.598	6.083
AK081809	chr1	135779434	135785100	+	2144	1	AW049021|-|-|1 E4|1|ncRNA	0	0.052	0	0.034	0	0.023	0	0.027	0	0	0	0	0	0	0	0	0	0	0.016	0.017	0	0	0	0.021	0.018	0	0	0	0	0	0.034	0	0	0.018	0.019	0	0.061	0.022	0.031	0.029	0	0
Tnni1	chr1	135799421	135810989	+	1092	1	Tnni1|2700018B22Rik|AI747285|ssTnI|-|1 E4|1 59.28 cM|protein-coding	0.039	0.034	0.176	0.066	0	0.044	0	0.053	0.108	0	0.227	0.066	0.12	0.042	0	0.033	0.029	0	0.032	0.033	0.049	0	0.03	0	0.143	0	0.12	0.037	0.235	0.117	0.301	0.265	0	0	0.038	0.099	0.168	0.256	0.214	0.347	0	0
Lad1	chr1	135818598	135833341	+	2971	1	Lad1|-|-|1 E4|1|protein-coding	0.014	0	0.065	0.024	0	0	0	0	0	0	0.012	0	0	0	0.015	0	0	0	0	0	0	0	0	0.015	0	0	0	0	0	0.043	0.012	0	0	0	0	0	0.035	0.031	0.023	0.021	0	0.022
Tnnt2	chr1	135836334	135852268	+	1222	1	Tnnt2|Tnt|cTnT|-|1 E4|1 59.32 cM|protein-coding	0.21	0.122	0.367	0.119	0.311	0	0.204	0.094	0.388	0.219	0.376	0.293	0.071	0.112	0.108	0.266	0.129	0.042	0.171	0.029	0.439	0.149	0.377	0.113	0.128	0.03	0.179	0.1	0.042	0.104	0	0	0.282	0.48	0.442	0.207	0.15	0.152	0.356	0.258	0.091	0.163
Pkp1	chr1	135871395	135919024	-	4457	1	Pkp1|AI528551|-|1 E4|1|protein-coding	2.149	1.365	1.791	1.317	0.183	0.185	0.335	0.103	1.072	0.951	1.333	0.868	0.294	0.173	0.247	0.186	0.268	0.046	0.265	0.144	0.41	0.407	0.495	0.196	0.376	0.224	0.304	0.201	7.421	6.27	7.784	6.435	0.135	0.088	0.131	0.032	2.229	1.764	2.288	1.594	0.15	0.045
Igfn1	chr1	135953578	136006342	-	8942	1	Igfn1|9830123M21Rik|-|1 E4|1|protein-coding	0	0.004	0	0	0	0.005	0	0.013	0.004	0.004	0.008	0	0	0	0	0.012	0.007	0.017	0.004	0.012	0	0	0.004	0.005	0.004	0	0.015	0.005	0	0	0	0.006	0.005	0.009	0	0.004	0	0	0	0.004	0	0
Tmem9	chr1	136008219	136035030	+	1733	1	Tmem9|1500015G18Rik|AW545782|-|1 E4|1|protein-coding	6.786	8.291	6.122	8.323	5.421	7.317	4.765	7.064	7.861	8.552	7.611	9.4	6	7.427	5.593	5.285	11.006	11.546	9.427	8.561	9.173	9.772	8.832	8.763	8.524	9.619	5.844	8.231	3.373	3.49	3.098	3.343	7.086	8.369	6.524	7.45	4.13	4.779	4.476	4.028	7.531	6.208
Cacna1s	chr1	136052901	136119822	+	6172	1	Cacna1s|AW493108|Cav1.1|Cchl1a3|fmd|mdg|sj|-|1 F|1 59.55 cM|protein-coding	0	0	0	0	0	0	0	0	0	0	0	0	0	0	0	0	0	0	0	0	0	0	0	0	0.013	0	0	0	0	0	0	0	0	0	0	0	0	0	0	0	0	0
Gm15850	chr1	136127719	136131183	-	500	1	Gm15850|6530439I21|OTTMUSG00000026868|-|1 E4|1|ncRNA	0	0	0	0	0	0	0	0	0	0	0.212	0	0	0	0	0	0	0	0	0	0	0	0	0	0	0	0	0	0	0	0	0	0.086	0	0.083	0.145	0	0	0	0	0	0
Kif21b	chr1	136131401	136178014	+	9227	1	Kif21b|2610511N21Rik|mKIAA0449|-|1 E4|1 59.61 cM|protein-coding	0.857	0.671	0.83	0.66	0.577	0.294	0.571	0.355	1.429	1.023	1.406	1.036	0.691	0.503	0.583	0.387	1.131	1.11	1.224	0.947	0.553	0.654	0.749	0.549	0.921	0.775	0.899	0.64	0.484	0.414	0.423	0.471	1.256	1.322	1.108	1.27	0.557	0.55	0.518	0.466	0.181	0.144
Mroh3	chr1	136181652	136190712	-	929	1	Mroh3|2310006M14Rik|-|1 E4|1|unknown	0.046	0.04	0	0	0	0	0	0.124	0	0	0	0	0	0.049	0.047	0	0	0	0	0.038	0	0.098	0.035	0	0	0.08	0	0.044	0	0	0	0	0	0	0	0	0	0.05	0	0.136	0.12	0
5730559C18Rik	chr1	136213522	136234280	-	4765	1	5730559C18Rik|1700034M08Rik|4933426C09Rik|AI586180|D1Mgi54|-|1 F|1|protein-coding	0.61	0.525	0.578	0.761	0.718	0.508	0.688	0.555	0.456	0.377	0.341	0.526	0.587	0.63	0.619	0.424	0.798	0.705	0.605	0.546	0.485	0.505	0.629	0.319	0.376	0.257	0.339	0.248	0.065	0.053	0.077	0.061	0.488	0.476	0.27	0.478	0.138	0.049	0.175	0.066	0.445	0.307
Gpr25	chr1	136258914	136260873	-	1958	1	Gpr25|Gm1300|-|1 E4|1|protein-coding	0	0	0.016	0	0	0	0	0.059	0.061	0	0	0.037	0	0.023	0.068	0.037	0.08	0.079	0.142	0.036	0.027	0	0	0	0	0	0	0	0	0	0	0	0	0	0	0	0	0.024	0.102	0	0	0.034
Camsap2	chr1	136268123	136346104	-	7842	1	Camsap2|1600013L13Rik|4930541M15Rik|Camsap1l1|mKIAA1078|-|1 E4|1|protein-coding	12.935	11.679	13.655	11.34	9.964	10.053	11.144	10.803	11.541	12.377	13.342	12.199	12.3	11.321	13.411	12.195	16.288	16.516	17.629	18.265	13.415	13.884	14.497	14.137	11.864	12.971	14.056	13.221	11.568	12.477	12.373	12.812	16.605	17.901	16.809	17.953	16.5	15.982	16.919	17.37	11.422	12.399
9230116N13Rik	chr1	136411916	136415519	-	2092	1	9230116N13Rik|-|-|1 E4|1|ncRNA	0.041	0	0.077	0.035	0	0	0.079	0.027	0.057	0	0.051	0.086	0.063	0.022	0.021	0.052	0.09	0.025	0.05	0.119	0	0.109	0	0.044	0.112	0.053	0.021	0.078	0	0	0.035	0.028	0.144	0.075	0.02	0.069	0.125	0.067	0.128	0.091	0.053	0.063
Ddx59	chr1	136415271	136440220	+	2607	1	Ddx59|1210002B07Rik|4833411G06Rik|-|1|1 F|protein-coding	2.871	2.391	2.902	2.641	2	2.153	2.021	2.403	1.908	1.831	2.17	1.84	1.743	2.477	1.842	2.435	2.579	3.332	3.187	2.832	2.039	2.612	2.26	2.913	1.66	2.458	2.277	2.439	1.869	2.076	2.325	2.289	2.678	2.609	2.679	3.26	2.826	2.927	3.168	2.883	2.482	1.834
Kif14	chr1	136467848	136531511	+	8971	1	Kif14|D1Ertd367e|E130203M01|-|1 F|1 59.8 cM|protein-coding	1.502	0.437	1.365	0.509	1.368	0.507	1.605	0.519	0.445	0.332	0.497	0.315	1.383	0.659	1.557	0.703	1.415	0.588	1.697	0.596	0.79	0.764	0.936	0.805	0.943	0.537	0.993	0.577	0.354	0.887	0.505	0.71	0.596	0.58	0.681	0.56	0.748	0.949	0.794	0.88	3.892	2.058
Zfp281	chr1	136624901	136630391	+	5271	1	Zfp281|Znf281|-|1 E4|1|protein-coding	8.965	8.617	9.298	9.845	6.717	6.28	7.133	7.164	7.851	7.732	7.741	8.524	10.874	9.897	10.565	11.186	11.004	11.683	11.046	13.418	9.333	8.709	9.41	9.229	8.748	7.239	9.383	8.404	7.326	6.872	6.755	7.046	10.366	9.352	11.025	9.88	10.205	8.765	10.346	9.713	7.259	8.442
Gm19705	chr1	136683396	136690805	+	482	1	Gm19705|-|RP23-302C16.2|1 E4-F|1 59.94 cM|ncRNA	2.307	1.161	2.46	1.654	3.154	1.607	3.185	1.073	2.867	2.219	2.421	1.486	2.81	2.831	3.656	2.02	2.412	2.789	2.019	2.294	2.005	2.167	1.639	1.814	2.264	2.613	2.898	1.268	4.149	2.641	4.016	3.125	1.967	1.784	1.984	1.801	2.339	2.799	2.22	1.966	3.471	2.48
Gm16880	chr1	136696211	136725728	+	1190	1	Gm16880|-|RP23-302C16.3|1 E4-F|1 59.95 cM|ncRNA	0.216	0.47	0.539	0.548	0.639	0.529	0.384	0.338	1.095	1.38	1.248	0.933	0.661	0.688	0.703	0.97	1.822	2.607	1.431	2.338	0.587	0.496	0.691	0.541	0.491	0.591	0.44	0.171	1.163	1.498	1.135	1.558	0.398	0.394	0.175	0.425	1.344	1.486	0.955	1.3	0.375	0.112
Nr5a2	chr1	136843584	136960448	-	4539	1	Nr5a2|AU020803|D1Ertd308e|Ftf|LRH-1|UF2-H3B|-|1 E4|1 59.98 cM|protein-coding	0.009	0.008	0	0	0	0.011	0.009	0.013	0.035	0	0.023	0.016	0.019	0	0	0.016	0.028	0.023	0.046	0.047	0.035	0.02	0.022	0.041	0.017	0.008	0	0.018	0	0.014	0	0	0	0.009	0.009	0.024	0	0	0.007	0.007	0	0
Mir181a-1	chr1	137966455	137966718	+	263	1	Mir181a-1|Mirn181a-1|Mirn213|miR-213|mmu-mir-213|-|1|1|ncRNA	0	0	0.244	0	0	0	0.158	0	0	0	0.134	0	0	0.173	0	0	0	0	0	0.271	0	0	0	0	0	0.141	0	0.155	0	0	0	0	0	0.149	0	0	0.299	0.354	0	0.12	0	0
Ptprc	chr1	138062859	138175305	-	6945	1	Ptprc|B220|CD45R|Cd45|L-CA|Ly-5|Lyt-4|T200|loc|-|1 E4|1 60.73 cM|protein-coding	0	0	0.009	0	0	0	0.006	0	0	0	0.005	0.005	0.019	0	0.025	0	0	0	0.01	0.015	0	0.013	0	0	0	0	0	0	0	0	0	0	0	0	0.006	0	0.004	0	0.005	0	0	0.01
AK040222	chr1	138190216	138192093	-	614	1	LOC433354|-|-|1 E4|1|unknown	0	0	0	0	0	0	0	0	0	0	0	0	0	0	0	0.059	0	0	0	0	0	0	0	0	0	0	0	0	0	0	0	0	0	0.127	0	0	0	0	0	0	0	0
Nek7	chr1	138484714	138619696	-	5222	1	Nek7|2810460C19Rik|AU020186|-|1 E4|1 60.82 cM|protein-coding	13.996	12.822	15.277	14.254	12.436	11.084	14.796	12.944	16.394	15.185	17.511	16.167	14.105	12.489	15.389	14.453	16.698	16.406	18.898	19.882	13.359	13.764	14.988	16.824	11.958	14.521	13.952	15.491	19.709	18.688	23.469	22.147	13.945	14.785	16.813	17.48	25.767	21.346	25.882	25.995	14.462	12.095
Gm5833	chr1	138640095	138682075	-	2233	1	Gm5833|-|RP23-209N14.5|1 E4|1|ncRNA	0.057	0.05	0.072	0.032	0.073	0	0.019	0	0.195	0.086	0.079	0.032	0.059	0.061	0.099	0.016	0	0	0	0	0	0	0	0	0	0	0	0	0.092	0	0.049	0.13	0	0	0	0	0.012	0.063	0.03	0.071	0.05	0.059
Lhx9	chr1	138825186	138847579	-	5830	1	Lhx9|3110009O07Rik|BB104635|LH2B|-|1|1 G-H2|protein-coding	1.555	1.415	1.484	1.442	1.574	1.519	1.68	1.538	1.592	1.356	1.638	1.234	1.356	1.053	1.134	1.101	0.323	0.346	0.376	0.404	0.295	0.28	0.367	0.308	0.107	0.057	0.172	0.098	0.273	0.262	0.263	0.328	0.089	0.067	0.1	0.074	0.67	0.71	0.539	0.726	0.861	0.832
2310009B15Rik	chr1	138851979	138856854	-	1008	1	2310009B15Rik|-|-|1 F|1|protein-coding	1.442	1.148	1.24	0.863	1.293	0.96	1.029	0.57	1.058	0.682	1.158	0.995	0.477	1.399	0.83	0.823	1.714	1.795	1.828	1.415	0.959	0.991	0.784	0.913	1.044	0.955	0.823	1.051	1.017	0.821	1.232	1.38	1.624	1.396	0.825	1.292	1.274	1.385	1.128	1.661	0.885	1.515
AK006139	chr1	138876274	138876950	-	405	1	1700019P21Rik|-|-|1 F|1|unknown	0	0	0	0	0	0	0	0	0	0	0	0	0	0	0	0	0	0	0	0	0	0	0.081	0	0	0	0	0	0	0	0	0	0	0	0	0	0	0	0	0	0	0
Dennd1b	chr1	138963709	139176042	+	9464	1	Dennd1b|4632404N19Rik|4930467M19Rik|6820401H01Rik|F730008N07Rik|-|1 F|1|protein-coding	2.178	1.999	2.344	2.443	2.335	1.989	2.644	2.211	2.574	2.317	2.776	2.641	2.908	2.427	2.793	2.561	2.972	2.639	2.982	3.309	2.309	1.847	2.003	1.887	2.471	2.282	2.592	2.463	2.601	2.3	2.67	2.455	2.827	2.016	2.785	2.381	1.942	1.553	2.116	1.909	2.44	2.091
4930596I21Rik	chr1	138977657	138979246	+	455	1	4930596I21Rik|-|-|1|1|ncRNA	0	0	0	0	0	0	0.091	0.126	0	0	0.155	0.157	0	0.3	0.387	0.079	0	0	0.076	0.314	0	0.1	0	0	0.086	0.081	0.096	0	0	0.14	0	0.127	0	0	0.091	0.079	0.115	0	0	0.139	0.245	0
Crb1	chr1	139198254	139377076	-	9513	1	Crb1|7530426H14Rik|A930008G09Rik|AC138741.3|1 F|1 60.87 cM|protein-coding	0	0	0.003	0	0	0	0	0.006	0	0	0	0	0	0	0.005	0.004	0.003	0	0.004	0	0	0.005	0.01	0	0	0	0.005	0	0.005	0.007	0.004	0.006	0	0	0.004	0	0	0	0.004	0	0	0
Zbtb41	chr1	139422383	139453007	+	8339	1	Zbtb41|8430415N23Rik|9430031N01|9830132G07Rik|AI316857|AL606536.1|1 F|1|protein-coding	7.893	6.619	7.33	7.466	6.765	5.786	6.524	6.686	7.463	6	7.611	7.02	8.062	6.676	7.999	7.546	7.822	6.492	7.837	8.002	7.316	5.663	7.053	7.202	6.553	5.992	7.083	6.739	7.041	5.878	7.186	6.851	7.575	6.296	7.253	7.342	7.67	6.327	7.735	7.594	7.143	7.16
Aspm	chr1	139454773	139494088	+	11346	1	Aspm|Calmbp1|D330028K02Rik|MCPH5|Sha1|AC158946.1|1 F|1|protein-coding	4.602	1.257	4.986	1.425	6.284	2.022	7.106	2.057	1.493	0.976	1.879	1.231	6.153	2.193	6.131	2.813	6.19	2.16	7.819	2.263	3.19	2.105	3.893	2.519	3.315	1.701	3.824	1.976	1.243	2.424	1.468	2.191	2.317	1.73	2.557	2.008	2.315	2.903	2.06	2.978	11.768	7.235
F13b	chr1	139501707	139523756	+	2353	1	F13b|Cf-13b|Cf13b|-|1 F|1 61.57 cM|protein-coding	0.018	0	0.014	0	0	0.041	0	0	0	0	0	0	0	0	0	0	0.013	0	0	0	0	0	0	0	0	0	0	0	0	0	0	0.025	0	0	0	0	0.022	0	0.014	0	0	0
Cfhr1	chr1	139547064	139560222	-	1719	1	Cfhr1|AI194696|CFHRB|Cfhl1|-|1 F|1|protein-coding	0	0	0.019	0	0	0	0.024	0	0	0	0	0	0	0	0	0	0	0	0.02	0	0	0	0	0	0.045	0	0	0	0	0	0	0	0	0	0	0	0.015	0	0.019	0.018	0	0
AK015277	chr1	139574841	139631911	-	1402	1	Cfhr3|EG624286|-|1 F|1|protein-coding	0	0	0	0	0	0	0	0	0	0	0	0	0	0	0	0	0	0	0	0	0	0	0	0	0	0	0	0	0	0	0	0	0	0.028	0	0	0	0	0	0.023	0	0
Gm4788	chr1	139697919	139781239	-	2856	1	Gm4788|Cfhrc|EG214403|-|1 F|1|protein-coding	0	0	0.011	0.025	0	0	0	0.02	0.083	0.067	0.087	0.075	0	0	0	0	0.011	0.018	0.012	0.012	0.019	0	0.012	0.016	0.014	0.026	0	0.057	0	0.022	0.013	0.041	0.015	0.014	0.015	0.013	0.064	0.114	0.023	0.122	0	0
Cfhr2	chr1	139810292	140018921	-	3107	1	Cfhr2|Cfhrb_4/2|-|1 F|1|protein-coding	0	0	0	0	0	0	0	0	0.013	0.037	0.011	0.012	0	0	0.028	0	0	0	0	0	0	0	0	0	0	0	0	0.013	0	0.02	0	0	0	0.013	0	0	0.017	0.045	0.054	0.071	0	0
Cfh	chr1	140085855	140183411	-	6808	1	Cfh|Mud-1|NOM|Sas-1|Sas1|-|1 F|1 61.62 cM|protein-coding	1.325	1.146	1.252	1.182	0.487	0.519	0.439	0.456	17.998	16.619	18.781	15.903	1.001	1.343	1.281	1.335	1.385	1.405	1.399	1.519	2.004	1.601	1.798	1.751	4.471	9.386	4.277	10.512	5.054	5.115	5.702	5.455	3.133	3.956	3.151	3.984	11.767	13.264	11.409	13.718	0.475	0.507
Kcnt2	chr1	140246257	140610261	+	4240	1	Kcnt2|E330038N15Rik|Slick|-|1 F|1|protein-coding	1.705	0.898	1.724	1.538	1.255	0.708	1.458	1.057	4.517	2.288	4.487	2.415	1.37	0.794	1.268	0.936	0.17	0.024	0.254	0.067	0.291	0.129	0.303	0.26	1.719	1.642	1.894	1.663	0.81	0.871	1.128	0.82	1.423	0.931	1.824	1.126	2.745	2.227	3.281	2.927	0.631	0.877
4930590L20Rik	chr1	140570176	140656402	-	544	1	4930590L20Rik|-|-|1|1|ncRNA	0	0	0	0	0	0	0	0	0	0	0	0	0	0	0.081	0	0	0	0	0	0	0	0.061	0	0	0	0	0	0	0	0	0	0	0	0	0	0	0	0.061	0	0	0
AK153645	chr1	143604101	143606608	-	2507	1	Cdc73|8430414L16Rik|BC027756|C130030P16Rik|C81219|Hrpt2|AC175246.2|1 F|1 62.52 cM|protein-coding	7.625	6.952	6.201	6.187	6.238	6.853	5.528	6.03	7.592	6.887	6.389	5.955	6.9	6.458	6.59	6.588	7.457	8.229	7.099	8.323	6.319	5.922	5.698	5.581	6.981	5.703	7.174	6.649	5.584	5.764	5.798	4.807	5.517	5.941	5.008	5.871	5.458	5.419	5.482	6.123	3.693	3.576
Cdc73	chr1	143607499	143702684	-	2643	1	Cdc73|8430414L16Rik|BC027756|C130030P16Rik|C81219|Hrpt2|AC175246.2|1 F|1 62.52 cM|protein-coding	16.391	15.237	16.117	14.342	13.354	13.33	14.743	12.461	15.359	14.351	15.72	13.926	14.496	13.181	13.852	13.235	16.715	15.787	17.335	17.259	16.418	13.193	15.28	13.286	15.677	14.324	15.476	15.265	13.096	13.006	12.988	13.351	15.276	14.806	16.405	15.681	16.266	14.663	15.536	16.61	13.464	13.016
B3galt2	chr1	143640697	143649937	+	4574	1	B3galt2|-|-|1 F|1|protein-coding	0	0	0	0	0	0.011	0.009	0	0	0	0	0	0.01	0	0	0	0	0	0	0.016	0	0	0.014	0	0	0	0	0.009	0.022	0	0	0	0.019	0.009	0	0.008	0.017	0.061	0.066	0.055	0	0
Glrx2	chr1	143739349	143749678	+	3760	1	Glrx2|1700010P22Rik|AI645710|Grx2|AL592403.1|1 F|1 62.53 cM|protein-coding	4.174	4.596	3.862	3.431	3.509	4.299	3.675	4.158	4.568	5.12	4.871	4.475	4.636	5.129	4.757	4.843	5.942	6.257	6.194	7.143	6.099	6.315	6.093	5.826	4.406	4.946	5.341	5.398	4.978	4.554	5.779	5.301	6.131	7.07	6.589	6.502	5.689	5.89	6.065	5.905	2.759	2.914
Trove2	chr1	143750791	143777051	-	8701	1	Trove2|1810007I17Rik|A530054J02Rik|AI646302|SS-A/Ro|Ssa|Ssa2|AL592403.2|1 F|1 62.54 cM|protein-coding	8.631	7.991	8.727	8.646	9.667	8.788	9.529	8.944	11.99	9.517	12.35	9.921	10.604	9.471	11.028	11.153	12.314	8.813	12.596	11.666	12.671	9.847	12.975	11.451	13.076	11.678	14.148	13.56	10.579	8.392	10.581	9.416	16.412	12.814	17.29	14.635	8.177	7.042	8.208	8.752	6.961	7.373
Uchl5	chr1	143777278	143807466	+	1828	1	Uchl5|5830413B11Rik|Uch37|-|1 F|1 62.54 cM|protein-coding	6.691	5.023	6.312	5.075	4.456	3.812	6.515	4.716	4.255	4.179	5.3	4.387	4.875	4.454	7.11	4.794	5.982	5.063	6.085	5.483	6.052	4.719	6.122	6.017	4.307	4.782	4.513	4.927	4.348	6.164	6.193	6.371	5.115	6.073	5.776	6.588	5.55	5.039	5.597	5.062	9.764	5.777
Rgs2	chr1	143999338	144004149	-	2998	1	Rgs2|GOS8|AL592303.1|1 F|1 62.56 cM|protein-coding	1.84	0.797	2.053	0.822	1.232	0.307	1.343	0.364	2.555	1.478	2.182	1.505	2.069	0.986	2.337	0.962	1.09	1.035	0.939	1.154	1.003	0.712	1.054	0.522	0.728	0.704	0.437	0.612	0.342	0.361	0.292	0.174	0.79	1.121	0.596	0.917	1.705	2.405	1.662	2.307	2.121	1.573
Rgs13	chr1	144138667	144177372	-	1629	1	Rgs13|-|AL713991.1|1 F|1 62.56 cM|protein-coding	0	0	0	0	0	0	0	0	0	0	0	0	0	0	0	0	0	0	0	0	0	0	0	0	0	0	0.027	0	0	0	0	0	0.053	0.024	0	0	0	0	0	0	0	0
Rgs1	chr1	144244669	144249104	-	1662	1	Rgs1|BL34|-|1 F|1 62.56 cM|protein-coding	0	0	0	0	0	0	0	0	0	0	0	0	0	0	0.027	0	0	0	0	0	0	0	0	0	0	0	0	0	0	0	0	0	0.026	0	0	0	0	0	0	0	0	0
Rgs18	chr1	144752841	144775421	-	1848	1	Rgs18|-|-|1 F|1 62.99 cM|protein-coding	0	0	0	0	0	0	0	0	0	0	0	0	0	0	0	0	0	0	0	0	0	0	0	0	0	0	0	0	0	0	0	0	0	0	0	0	0	0	0	0	0	0
AK158929	chr1	146419436	146495041	-	2291	1	0	0.056	0.016	0.042	0.063	0.024	0.084	0.091	0.151	0.017	0.033	0.031	0.047	0.076	0.02	0.038	0.016	0.041	0.023	0.046	0.047	0	0	0.014	0.02	0.187	0.162	0.191	0.125	0.067	0.083	0.032	0.076	0.075	0.068	0.145	0.095	0.023	0.081	0.073	0.069	0	0.116
AK162963	chr1	146426898	146495041	-	585	1	LOC102639375|-|RP23-285F13.1|-|ncRNA	0	0.064	0	0	0	0	0	0	0	0	0	0.061	0	0	0	0	0.054	0	0	0.061	0	0	0.056	0.079	0.4	0.76	0.298	0.697	0	0	0.125	0	0.074	0	0	0	0.045	0.08	0.057	0.054	0.191	0
Brinp3	chr1	146495666	146902472	+	6001	1	Brinp3|B830045N13Rik|Fam5c|RP23-212I24.1|1 F-G1|1 63.24 cM|protein-coding	0.007	0.019	0	0.048	0	0.008	0.028	0.01	0	0.006	0.012	0.03	0.015	0.015	0.015	0.012	0.068	0.043	0.023	0.036	0.143	0.136	0.104	0.192	7.684	8.827	7.943	8.978	0	0.011	0.006	0.01	0.323	0.489	0.298	0.38	0.363	0.31	0.39	0.232	0	0
Accn1_B830045N13Rik	chr1	146831561	146831957	+	396	1	0	0	0.094	0	0.183	0	0	0	0	0	0	0	0	0	0	0	0	0.079	0.131	0.088	0.09	0	0.459	0.166	0.465	15.158	17.773	19.181	18.833	0	0	0	0.146	0.653	0.691	0.42	0.822	0.861	0.587	0.844	0.638	0	0
AK042726	chr1	149420982	149449950	-	1482	1	0	0.087	0.05	0.108	0.049	0.11	0.065	0.084	0.116	0.027	0.077	0.072	0.024	0	0.061	0	0.073	0.085	0	0.047	0.072	0	0.092	0.044	0.093	0.158	0.25	0.059	0.055	0.138	0.043	0.074	0	0.058	0.026	0.14	0.049	0.018	0.094	0.068	0.192	0	0
Pla2g4a	chr1	149829622	149961284	-	2809	1	Pla2g4a|Pla2g4|cPLA2|cPLA2alpha|-|1 G1|1 63.51 cM|protein-coding	27.678	25.005	27.522	23.996	29.769	27.067	34.524	29.26	20.004	19.105	23.414	21.528	26.252	22.603	27.15	25.637	60.024	48.373	61.404	52.02	41.811	40.991	42.206	44.891	99.99	88.631	110.616	86.135	11.081	9.405	12.169	10.293	77.281	71.839	80.357	76.913	18.851	19.394	19.403	18.743	27.798	24.187
Ptgs2os	chr1	150076661	150099766	-	1089	1	Ptgs2os|7530420F21Rik|-|1 G1|1|ncRNA	3.534	1.782	2.884	1.664	2.892	1.244	2.82	2.375	0.907	1.333	1.169	1.282	2.407	1.336	1.578	1.391	1.991	1.519	2.043	1.441	0.247	0.125	0.181	0.127	0.501	0.238	0.481	0.112	0.612	0.585	0.604	0.638	0.158	0.323	0.344	0.365	1.685	1.068	1.781	1.073	1.946	2.317
Ptgs2	chr1	150100124	150108012	+	4124	1	Ptgs2|COX2|Cox-2|PGHS-2|PHS-2|Pghs2|TIS10|-|1 H1|1 63.84 cM|protein-coding	48.417	25.946	44.448	30.123	29.941	26.51	31.032	30.633	17.321	24.878	19.712	29.474	22.309	22.211	23.567	25.419	19.772	27.482	22.244	33.988	8.712	12.672	9.258	12.376	23.515	23.453	26.05	24.962	13.243	13.877	12.751	14.457	13.646	12.077	14.465	13.172	13.749	11.247	12.511	10.997	35.299	44.383
Lincrna-cox2	chr1	150159043	150164948	-	1918	1	0	1.605	1.168	1.471	0.869	2.916	1.993	3.721	1.948	0.824	0.936	0.811	0.84	2.004	1.399	1.723	0.996	2.113	1.51	2.302	1.376	0.28	0.26	0.12	0.072	0.224	0.174	0.341	0.234	0.134	0.431	0.343	0.483	0.022	0.265	0.217	0.113	0.56	0.752	0.436	0.774	2.966	1.939
Pdc	chr1	150319417	150333906	+	3343	1	Pdc|Rpr-1|Rpr1|-|1 G1|1 63.84 cM|protein-coding	0	0.033	0.019	0.043	0	0	0.012	0	0.024	0.011	0.011	0	0.013	0.041	0.013	0.011	0.047	0	0.062	0.021	0	0	0.03	0	0	0	0	0	0	0.019	0	0.017	0	0	0	0	0	0	0.01	0.009	0	0.02
2310030A07Rik	chr1	150320681	150346771	-	603	1	2310030A07Rik|-|RP23-53N22.1|1|1|ncRNA	0	0	0	0	0	0.08	0	0	0	0	0	0.059	0	0	0	0	0	0	0	0.059	0	0	0	0	0	0	0	0.135	0	0.106	0	0.096	0	0	0	0	0	0	0	0	0	0
BC003331	chr1	150361311	150393055	-	3213	1	BC003331|1810053E15Rik|Odr4|odr-4|-|1 G1|1|protein-coding	13.789	13.172	16.659	15.204	12.641	14.49	14.155	15.545	15.338	16.002	18.082	16.748	13.529	15.939	16.469	17.89	18.786	19.536	21.292	23.899	15.26	15.361	16.554	19.208	16.001	17.951	18.885	18.366	11.443	10.619	13.4	12.245	16.643	15.306	19.64	17.762	16.587	15.059	17.244	17.645	10.415	10.666
Tpr	chr1	150392838	150449935	+	7766	1	Tpr|2610029M07Rik|C77892|-|1 G1|1|protein-coding	35.722	31.05	35.647	30.22	31.904	29.439	36.388	28.449	33.218	32.949	34.918	30.713	35.085	30.875	36.927	33.651	44.482	41.864	46.636	43.611	41.933	38.405	43.679	38.827	38.621	35.245	43.057	37.211	33.273	33.263	37.012	29.889	42.773	40.195	45.076	40.459	38.548	39.712	39.749	40.124	34.444	31.043
Prg4	chr1	150449412	150466165	-	4251	1	Prg4|CACP|DOL54|JCAP|MSF|SZP|lubricin|-|1|1 G|protein-coding	0.121	0.061	0.038	0	0.102	0.114	0.166	0.095	0.334	0.162	0.283	0.126	0.164	0.096	0.093	0.076	0.584	0.231	0.433	0.268	0.531	0.331	0.534	0.336	0.541	0.253	0.513	0.153	0.133	0.09	0.094	0.014	0.74	0.276	0.645	0.204	1.677	1.094	1.801	1.293	0.026	0.047
Hmcn1	chr1	150562502	150993435	-	20776	1	Hmcn1|EG545370|Gm201|-|1 G1|1|protein-coding	0.021	0.014	0.012	0.017	0.136	0.14	0.128	0.169	0.025	0.017	0.044	0.034	0.05	0.057	0.032	0.056	0.334	0.508	0.338	0.608	0.349	0.385	0.413	0.359	0.165	0.121	0.17	0.145	0.002	0	0.005	0	0.046	0.06	0.034	0.035	0.071	0.063	0.068	0.07	0	0.003
AK143102	chr1	150625266	150783499	+	1657	1	0	0.103	0.18	0.174	0.262	0.131	0.175	0.05	0.173	0.214	0.231	0.064	0.13	0.132	0.165	0.16	0.196	0.247	0.156	0.147	0.086	0.227	0.082	0.04	0.222	0.094	0.089	0.105	0.123	0.155	0.154	0.088	0.07	0.156	0.142	0.151	0.131	0.253	0.168	0.121	0.133	0.067	0.12
C730036E19Rik	chr1	151138034	151144095	+	2627	1	C730036E19Rik|-|RP24-245K18.4|1|1|ncRNA	0	0	0	0	0	0	0	0	0	0	0.013	0	0	0	0	0	0	0	0.013	0.014	0	0	0	0	0	0	0	0	0	0	0	0	0	0	0	0	0	0	0.013	0	0	0
Ivns1abp	chr1	151344498	151364445	+	5007	1	Ivns1abp|1190004M08Rik|1700126I16Rik|AA960440|HSPC068|ND1|NS-1|NS1-BP|Nd1-L|Nd1-S|mKIAA0850|-|1 G2|1|protein-coding	14.913	13.536	14.986	14.128	8.708	9.637	9.879	10.251	12.453	13.327	12.281	14.93	11.726	11.545	13.058	13.079	18.726	21.562	18.689	23.585	15.477	15.089	15.744	16.738	13.958	13.206	14.42	13.397	10.262	12.243	10.619	12.521	13.304	16.763	14.006	18.223	13.722	13.947	14.158	14.722	10.337	9.855
Swt1	chr1	151367699	151428435	-	3628	1	Swt1|1200016B10Rik|C1orf26|-|1|1 G2|protein-coding	2.912	3.323	3.233	3.117	3.577	3.695	3.546	3.865	3.668	3.727	3.996	3.533	3.239	3.159	3.412	3.608	5.933	5.487	5.298	5.761	3.73	3.229	4.064	3.526	2.847	3.308	3.032	3.527	2.601	2.913	2.979	2.571	4.074	4.526	4.32	4.366	3.548	3.616	3.659	3.804	2.398	2.618
Trmt1l	chr1	151428648	151458183	+	6566	1	Trmt1l|1190005F20Rik|AW226554|C1orf25|Trm1-like|Trm1l|-|1 G2|1|protein-coding	4.82	5.9	5.365	5.243	5.375	5.808	6.415	5.55	5.064	5.073	5.493	5.431	5.422	5.299	5.683	5.393	6.14	6.371	6.988	7.051	5.472	6.14	6.502	5.832	5.521	5.941	6.11	6.052	4.905	4.692	5.1	4.642	7.324	6.644	7.331	6.582	6.212	6.129	6.019	5.931	5.165	5.219
Mir7682	chr1	151442393	151442450	+	57	1	Mir7682|mmu-mir-7682|-|-|ncRNA	0	0.655	0	0	0	0	0	0	0	0	0	0	0	0	0	0	0	0	0	0	0	0	0	0	0	0.65	0	0	0	0	0	0	0	0	0	0.634	0	0.816	0	0	0	0
Rnf2	chr1	151469406	151500823	-	3195	1	Rnf2|AI326319|AI450156|AU019207|Ring1B|dinG|-|1 G2|1|protein-coding	13.05	15.186	15.549	16.129	13.018	14.738	15.144	15.938	13.484	13.868	15.638	18.109	14.617	13.993	14.686	19.199	17.909	18.319	19.116	22.114	19.481	17.636	22.242	22.946	18.653	19.408	19.934	20.319	12.037	11.715	13.739	14.436	17.586	19.748	21.156	23.669	16.623	15.1	17.676	18.357	12.045	12.347
Fam129a	chr1	151571373	151719347	+	4676	1	Fam129a|AI256368|AU019833|Niban|-|1 G2|1|protein-coding	2.277	2.682	2.872	2.589	2.102	1.894	2.139	1.954	3.336	2.393	3.766	2.963	2.074	1.702	2.374	1.627	6.128	5.75	6.43	6.148	6.925	6.438	7.813	7.067	9.103	10.98	10.316	10.363	0.263	0.204	0.39	0.124	7.169	7.641	7.903	8.685	0.325	0.318	0.443	0.243	1.145	1.406
Edem3	chr1	151755374	151822328	+	9828	1	Edem3|2310050N11Rik|-|1 G2|1|protein-coding	7.315	7.906	7.325	8.982	6.448	7.382	7.186	8.369	8.855	9.503	9.128	10.608	8.392	8.464	8.598	10.215	9.668	9.87	10.031	11.867	11.737	10.094	12.589	11.899	11.834	12.559	13.503	14.061	6.46	6.302	6.454	6.88	12.995	13.794	13.696	15.981	8.605	7.65	9.159	9.03	5.516	7.318
1700025G04Rik	chr1	151852403	152090320	-	11682	1	1700025G04Rik|2610510E02Rik|2900042O04Rik|ENSMUSG00000073540|-|1 G2|1|protein-coding	1.428	1.188	1.375	1.179	1.487	1.487	1.492	1.555	1.579	1.599	1.628	1.542	1.694	1.764	1.78	1.775	2.076	2.594	2.092	2.705	1.604	1.702	1.583	1.722	1.665	1.662	1.711	1.688	1.602	1.657	1.463	1.488	1.866	1.774	1.786	1.539	1.979	2.147	1.878	1.738	1.948	1.779
Tsen15	chr1	152370736	152386682	-	1121	1	Tsen15|5730449L18Rik|AL023077|Sen15|-|1 G3|1|protein-coding	5.913	5.294	5.29	6.013	5.958	6.864	6.7	6.101	4.121	4.873	5.646	5.941	4.91	5.923	4.638	5.437	7.316	8.026	8.869	8.845	8.096	8.506	7.252	7.8	5.737	6.146	5.452	5.344	4.712	5.906	4.561	4.859	6.842	5.893	7.046	6.646	8.489	9.338	9.068	8.142	5.97	3.969
Colgalt2	chr1	152399867	152510695	+	4180	1	Colgalt2|AI427652|D730024P12|Glt25d2|-|1 G3|1|protein-coding	0.143	0.196	0.123	0.381	0.442	0.313	0.447	0.33	0.009	0.119	0.051	0.137	0.24	0.37	0.158	0.311	0	0	0	0.009	0.116	0.011	0.094	0.066	0.112	0.124	0.094	0.019	0.025	0.03	0.026	0.028	0.072	0.047	0.03	0	0.169	0.223	0.16	0.227	0.133	0.095
Rgl1	chr1	152517530	152625111	-	3850	1	Rgl1|Rgl|mKIAA0959|-|1|1 G2|protein-coding	4.332	4.227	4.113	3.897	7.56	10.383	7.803	9.868	7.405	6.826	7.88	7.402	5.707	7.69	5.39	7.418	29.577	20.064	28.387	18.871	17.729	12.359	18.577	11.679	10.701	9.737	11.304	8.585	8.098	6.448	9.258	6.878	13.576	11.839	13.291	11.357	19.793	16.301	19.949	16.177	6.229	6.038
Apobec4	chr1	152750551	152757544	+	1562	1	Apobec4|4933431M11Rik|-|1|1 G2|protein-coding	0	0	0	0	0	0	0	0	0	0	0	0	0	0	0	0	0	0.033	0	0	0	0	0	0	0	0	0	0	0	0	0	0	0	0	0	0	0	0	0	0	0	0
Arpc5	chr1	152766542	152775580	+	1889	1	Arpc5|5830443F10Rik|p16-Arc|-|1|1 A3|protein-coding	59.835	50.935	66.683	49.458	36.966	35.304	41.299	32.617	45.508	39.188	50.447	41.299	51.803	46.95	59.498	51.715	55.89	51.458	58.5	52.224	62.971	55.955	63.04	52.38	50.12	40.533	49.985	40.02	60.89	51.559	66.31	51.562	46.351	46.874	55.786	48.169	51.568	46.548	58.325	46.514	41.277	43.807
AK188430	chr1	152774949	152775563	-	614	1	0	0	0	0	0	0	0	0	0	0	0	0.058	0	0	0	0	0	0	0	0	0	0	0	0	0	0	0	0	0	0	0	0	0	0	0.064	0	0	0	0	0	0	0	0
Ncf2	chr1	152807257	152836990	+	3198	1	Ncf2|NOXA2|Ncf-2|p67phox|-|1 G3|1 65.05 cM|protein-coding	0.04	0.023	0.01	0	0.034	0.045	0.039	0.018	0.025	0.072	0.011	0.022	0.014	0	0.014	0.023	0.029	0	0.011	0.022	0.017	0.028	0.031	0.029	0.024	0.023	0.068	0.013	0.016	0.08	0.126	0.127	0.013	0.037	0.039	0.045	0.025	0.073	0.052	0.059	0.035	0
Smg7	chr1	152836995	152902646	-	6020	1	Smg7|9430023P16Rik|mKIAA0250|-|1 G3|1|protein-coding	16.723	13.931	14.759	13.28	14.72	13.152	13.242	12.44	13.925	13.058	12.881	13.869	15.159	14.604	13.547	12.418	17.386	15.692	15.625	15.872	13.774	14.76	12.838	14.082	14.775	12.528	13.161	12.565	9.881	11.219	9.554	10.404	17.88	16.501	15.62	15.259	14.196	13.424	13.719	13.132	15.213	14.805
Nmnat2	chr1	152955101	153119261	+	4603	1	Nmnat2|AI843915|D030041I09Rik|PNAT1|PNAT2|-|1 G3|1|protein-coding	4.385	4.33	4.443	3.763	4.294	4.174	3.723	3.833	7.292	6.265	7.874	7.07	4.138	4.506	4.221	4.646	8.765	6.684	7.907	6.54	7.933	6.875	7.379	7.319	4.056	5.682	4.287	5.365	6.027	4.923	6.204	4.997	4.222	3.881	3.874	3.528	4.26	3.548	4.039	3.513	4.047	4.141
Lamc2	chr1	153122756	153186447	-	6658	1	Lamc2|AA589349|-|1 H1|1 65.26 cM|protein-coding	0.796	0.465	0.77	0.425	0.71	0.48	0.798	0.544	0.285	0.338	0.345	0.333	0.643	0.676	0.629	0.612	0.212	0.194	0.157	0.155	0.766	0.791	0.92	0.76	1.06	0.968	0.918	0.759	0.331	0.344	0.395	0.426	0.673	0.663	0.862	0.657	0.358	0.37	0.326	0.299	1.089	0.958
Lamc1	chr1	153218922	153332786	-	7565	1	Lamc1|Lamb2|-|1 G3|1 65.3 cM|protein-coding	28.938	31.249	29.552	32.421	28.933	27.566	29.955	30.998	38.245	39	41.759	43.309	30.802	34.515	31.239	34.774	31.617	27.674	32.997	29.141	29.474	29.223	32.192	30.393	26.112	30.668	26.723	28.002	17.326	16.594	17.924	17.432	34.015	35.191	32.855	36.002	24.877	22.324	23.218	23.73	34.961	36.205
E330020D12Rik	chr1	153404186	153414233	-	2921	1	E330020D12Rik|EG626058|F430003O07Rik|Gm6648|-|1 G3|1|ncRNA	0.425	0.319	0.373	0.471	0.52	0.58	0.54	0.551	0.311	0.301	0.327	0.282	0.464	0.311	0.226	0.259	0.43	0.443	0.417	0.415	0.239	0.466	0.383	0.347	0.294	0.355	0.299	0.46	0.298	0.262	0.288	0.258	0.295	0.308	0.327	0.396	0.413	0.414	0.286	0.281	0.42	0.455
Shcbp1l	chr1	153425209	153452574	+	2024	1	Shcbp1l|1700012A16Rik|-|1 G3|1|protein-coding	0	0	0	0	0.027	0	0	0.028	0	0	0	0	0	0	0	0	0.016	0	0	0	0	0	0.016	0.023	0	0	0.022	0.02	0	0	0	0	0	0.019	0.041	0.054	0.013	0	0	0	0	0
Dhx9	chr1	153455758	153487660	-	6440	1	Dhx9|AI326842|Ddx9|HEL-5|NDHII|RHA|mHEL-5|-|1 G3|1 65.37 cM|protein-coding	29.232	29.209	31.942	32.582	27.31	25.904	32.907	28.104	23.245	25.605	26.421	28.175	27.263	27.79	31.593	30.932	28.45	27.193	32.823	30.958	35.023	32.565	37.775	33.673	31.4	33.58	37.017	32.685	27.24	29.18	31.88	30.788	34.377	39.523	38.065	41.983	32.532	30.175	33.193	31.402	39.007	35.61
Npl	chr1	153503016	153549714	-	1378	1	Npl|0610033B02Rik|-|1|1 G2|protein-coding	0	0	0.047	0	0	0	0	0.042	0.143	0.111	0.128	0.104	0	0.033	0.032	0.052	0.114	0.113	0.101	0.129	0.195	0.132	0.119	0.1	0.028	0	0.063	0.059	0.074	0.185	0.159	0.252	0.031	0.057	0	0.026	0.019	0	0.024	0	0	0
Rgs8	chr1	153653037	153697665	+	5789	1	Rgs8|6530413N01Rik|-|1 G3|1 65.41 cM|protein-coding	0	0	0.006	0	0	0	0	0	0.007	0	0	0.006	0.008	0	0.008	0	0	0	0	0.006	0	0.016	0	0.008	0	0	0.008	0.014	0	0	0	0	0	0.014	0.014	0.006	0	0	0.006	0	0	0
C230024C17Rik	chr1	153721240	153737829	-	3332	1	C230024C17Rik|C230024C17|RP23-184B11.4|1 G3|1|ncRNA	0	0	0	0	0	0.015	0	0	0	0	0.011	0.011	0	0	0	0	0.019	0	0	0	0.016	0.027	0.02	0.041	0.012	0.022	0.039	0.024	0	0.038	0	0.035	0.013	0.012	0.012	0	0	0	0.01	0.019	0	0
Rgs16	chr1	153740353	153745468	+	2324	1	Rgs16|Rgs14|Rgsr|-|1 G3|1 65.43 cM|protein-coding	0.055	0.048	0.11	0	0.117	0.062	0.054	0.124	0.068	0.197	0.137	0.123	0.15	0.078	0.133	0.14	0.135	0.156	0.194	0.092	0.277	0.684	0.411	0.634	0.134	0.112	0.131	0.21	0.022	0.11	0.094	0.05	0.222	0.151	0.089	0.14	0.135	0.04	0.144	0.054	0.048	0.029
Rnasel	chr1	153749426	153764221	+	6626	1	Rnasel|E230029I04Rik|-|1|1 G2|protein-coding	1.026	1.814	1.069	2.122	0.762	1.234	0.726	1.423	1.502	1.493	1.441	1.616	1.22	1.867	1.317	1.812	2.186	2.396	2.041	2.578	4.296	6.311	4.868	6.605	2.912	3.734	3.617	4.022	0.967	1.105	0.843	1.364	4.481	3.227	4.134	3.93	2.481	2.514	2.422	2.97	0.572	0.441
Rgsl1	chr1	153779387	153844141	-	4731	1	Rgsl1|4930415K13Rik|Gm202|Rgsl2|-|1 G3|1|protein-coding	0.027	0.047	0.014	0.077	0.023	0.072	0.079	0.049	0.109	0.097	0.12	0.114	0.055	0.077	0.037	0.03	0.12	0.12	0.081	0.075	0.091	0.202	0.097	0.097	0.016	0.047	0.018	0.043	0.087	0.081	0.085	0.086	0.018	0.025	0.044	0.046	0.061	0.02	0.057	0.053	0	0
5830403L16Rik	chr1	153849542	153851195	-	1652	1	5830403L16Rik|AJ554213|Me9|e92|-|1 G3|1|protein-coding	0	0	0.019	0.044	0	0	0	0.07	0	0.023	0.043	0.043	0	0	0.027	0.022	0.019	0.094	0.084	0.022	0	0.027	0	0	0	0.022	0	0	0.093	0.077	0.044	0.035	0	0	0	0	0.032	0	0.02	0.019	0	0
AK044033	chr1	153850617	153900208	-	771	1	0	0	0.048	0	0	0	0	0	0	0	0	0.046	0	0	0	0	0.047	0	0	0.09	0	0	0	0	0	0	0.048	0	0	0	0	0.189	0	0	0	0.054	0	0	0	0	0.041	0	0
Gm5531	chr1	153874345	153876871	+	2525	1	Gm5531|EG433365|-|1 G3|1|protein-coding	0.102	0.074	0.114	0.057	0.043	0.173	0.099	0.205	0.109	0.136	0.126	0.128	0.052	0.126	0.07	0.129	0.112	0.02	0.11	0.085	0.043	0.108	0.13	0.182	0.093	0	0.086	0.113	0.061	0.101	0.058	0.069	0.085	0.015	0.049	0.072	0.114	0.055	0.093	0.113	0.088	0.105
Mir8114	chr1	153899926	153900036	+	110	1	Mir8114|mmu-mir-8114|-|1 G2|1|ncRNA	0.389	1.696	0.291	1.318	0	1.32	0.377	1.568	0.359	1.042	1.286	1.302	1.191	1.24	2.003	0.328	0.286	0.94	0	0.973	0	2.064	0	1.255	0.354	0	0	1.482	1.865	1.736	0	1.053	0.392	0.355	0.756	0	0.953	1.269	0.912	1.436	3.042	2.415
Glul	chr1	153899929	153909723	+	2792	1	Glul|GS|Glns|-|1 G2|1|protein-coding	5.836	7.232	6.176	6.152	8.518	9.655	7.758	9.058	8.104	8.345	8.916	8.22	7.135	6.858	7.133	6.6	15.936	10.871	16.484	11.075	12.002	11.4	11.718	11.258	6.673	5.931	6.004	6.101	20.405	19.973	20.522	19.279	10.402	9.759	10.601	9.935	10.187	13.397	10.455	11.719	6.832	6.803
AK154552	chr1	154048109	154117951	-	5219	1	A830008E24Rik|-|-|-|unknown	0.09	0.136	0.184	0.097	0.104	0.093	0.087	0.154	0.166	0.205	0.149	0.123	0.109	0.139	0.169	0.228	0.211	0.168	0.206	0.144	0.206	0.174	0.158	0.097	0.134	0.142	0.192	0.078	0.049	0.073	0.07	0.089	0.231	0.12	0.247	0.139	0.105	0.187	0.135	0.145	0.021	0.076
Cacna1e	chr1	154392519	154725920	-	12602	1	Cacna1e|A430040I15|BII|Cach6|Cacnl1a6|Cav2.3|Cchra1|alpha1E|-|1 G3|1 66.14 cM|protein-coding	0	0.006	0	0.006	0	0.004	0	0	0	0	0	0	0	0	0	0	0.002	0	0.003	0	0	0	0.003	0.004	0	0	0	0.003	0	0	0	0	0	0	0	0	0	0	0	0	0	0
AK029591	chr1	155063523	155083264	-	3190	1	Gm9530|-|RP23-76L21.3|1 G3|1|unknown	0.054	0.129	0.06	0.045	0.102	0.243	0.156	0.144	0.05	0.084	0.022	0.123	0.137	0.114	0.18	0.147	0.059	0.195	0.142	0.201	0.101	0.213	0.083	0.216	0.183	0.418	0.205	0.473	0.113	0.08	0.092	0.127	0.324	0.564	0.248	0.465	0.123	0.073	0.147	0.198	0.035	0.104
Ier5	chr1	155096367	155099636	-	3268	1	Ier5|-|-|1 G3|1 66.45 cM|protein-coding	4.188	4.146	4.698	4.702	2.542	3.85	3.441	4.678	2.574	3.401	2.705	4.032	3.342	4.008	3.465	4.248	3.356	5.411	3.819	5.173	3.254	6.03	3.304	5.943	3.387	4.613	3.58	4.165	2.62	3.604	3.073	3.989	3.679	4.187	4.541	5.356	3.963	3.217	4.379	2.977	3.823	5.487
Mr1	chr1	155127878	155146780	-	3948	1	Mr1|H2ls|-|1|1 H1|protein-coding	11.374	11.458	11.09	10.299	10.356	10.714	10.395	9.87	12.062	11.6	10.981	10.61	12.637	12.995	11.517	11.81	16.411	13.633	14.994	13.009	10.011	10.419	9.771	10.13	10.544	11.616	10.604	11.458	5.754	6.224	5.504	5.342	10.368	10.922	9.55	9.563	6.547	7.801	6.784	8.088	5.933	6.392
Stx6	chr1	155158703	155208256	+	3593	1	Stx6|2310039E05Rik|2410005I16Rik|AA437559|AI415714|AI845861|-|1 G3|1|protein-coding	4.285	4.425	4.193	4.075	3.491	4.405	3.753	4.127	3.858	5.06	4.665	4.275	3.866	4.101	3.789	3.874	4.714	5.699	5.137	4.914	3.707	4.739	4.599	4.137	4.784	4.423	4.167	4.367	3.14	3.437	3.232	3.548	5.253	5.962	4.871	5.596	3.451	3.289	3.713	3.244	3.912	3.789
BC034090	chr1	155212471	155232740	-	3784	1	BC034090|6820428L09|mKIAA1614|-|1 G3|1|protein-coding	2.509	3.018	2.287	2.969	2.21	2.072	1.886	2.263	2.327	3.372	2.458	3.416	2.979	2.68	2.759	2.573	5.007	5.124	4.299	4.826	3.42	4.368	3.627	3.43	4.326	4.865	4.072	4.696	3.808	4.323	3.223	4.471	6.855	6.168	6.086	5.773	3.069	3.775	3.013	3.347	1.916	1.65
Xpr1	chr1	155275657	155417444	-	9170	1	Xpr1|Rmc-1|Rmc1|Sxv|Syg1|XR|-|1 G3|1 66.49 cM|protein-coding	7.485	7.534	7.567	7.137	7.189	7.389	7.344	7.634	8.81	8.697	8.888	8.812	8.48	8.218	8.009	7.782	11.342	10.132	11.459	10.202	9.581	8.724	9.82	8.888	8.641	9.008	9.611	8.835	7.89	6.997	7.582	7.639	11.08	9.993	10.59	10.428	7.058	6.509	7.165	7.016	7.591	7.105
AK147021	chr1	155520173	155527108	-	1745	1	Gm5532|EG433367|RP24-231D14.1|1 G3|1|unknown	0.098	0.043	0.037	0	0	0	0.071	0.033	0.045	0	0.041	0.082	0.05	0.052	0.076	0.021	0.018	0	0.02	0.02	0.031	0.026	0	0	0	0	0	0	0.029	0	0	0	0	0	0	0	0	0	0	0.018	0	0.038
Acbd6	chr1	155558120	155687233	+	1921	1	Acbd6|0610010G04Rik|2610100E10Rik|-|1 G3|1|protein-coding	7.235	7.733	9.611	7.357	7.18	8.188	9.029	7.57	8.428	8.709	11.081	8.666	8.073	8.429	9.197	8.729	9.258	11.17	11.219	10.713	8.806	9.596	9.578	9.104	9.415	9.989	10.567	10.119	7.848	6.992	10.76	7.722	8.972	8.282	10.798	8.604	7.928	7.314	8.686	7.859	7.491	7.779
Lhx4	chr1	155701694	155742027	-	1838	1	Lhx4|A330062J17Rik|Gsh-4|Gsh4|-|1 G3|1 67.47 cM|protein-coding	0	0	0.017	0.039	0	0	0.09	0.031	0.021	0	0	0	0	0	0	0	0.017	0.056	0.132	0.019	0	0	0.018	0	0	0	0	0	0	0	0	0	0	0	0	0	0.014	0	0	0	0.061	0.108
Qsox1	chr1	155778155	155812899	-	5586	1	Qsox1|1300003H02Rik|QSOX|Qscn6|SOx|-|1 G3|1|protein-coding	21	28.269	20.863	28.558	17.516	18.558	15.481	20.105	30.015	29.663	31.036	33.194	17.362	17.888	15.814	15.913	34.184	31.526	30.691	27.73	20.891	20.093	21.265	18.891	21.073	20.159	18.185	17.393	16.754	14.61	17.128	14.542	19.84	19.357	17.384	19.248	12.797	13.059	12.624	11.025	15.916	17.572
Cep350	chr1	155844964	155973255	-	13448	1	Cep350|4933409L06Rik|6430546F08Rik|-|1 G3|1|protein-coding	5.982	5.939	5.689	5.648	5.35	5.297	5.443	5.15	6.213	6.144	6.229	5.796	5.928	5.222	5.802	5.639	9.465	9.216	9.386	9.397	6.657	5.746	7.125	6.126	6.51	5.782	6.726	6.146	6.276	6.016	6.303	5.653	7.533	7.148	7.113	7.161	6.782	5.746	6.79	6.141	6.064	5.714
Tor1aip1	chr1	156004599	156036480	-	4742	1	Tor1aip1|LAP1|Lap1B|-|1 G3|1|protein-coding	17.198	17.04	15.282	14.077	14.84	15.727	14.071	14.617	22.233	22.28	19.775	21.888	16.886	15.576	14.819	13.962	25.153	26.441	22.798	23.858	19.977	20.567	17.477	17.974	21.503	21.982	18.66	21.348	19.941	20.955	17.073	18.854	20.699	21.376	18.769	17.594	19.282	22.006	19.151	19.774	15.29	14.622
Tor1aip2	chr1	156035664	156068859	+	8093	1	Tor1aip2|1110020D10Rik|15kDa|A130072J07|AA103493|AW060462|AW610675|C77739|Ifrg15|Lull1|-|1 G3|1|protein-coding	11.742	11.907	11.941	13.299	10.292	10.094	10.665	10.426	10.812	10.969	11.731	12.046	12.043	11.492	11.476	11.398	14.366	14.56	14.655	14.763	14.764	14.446	15.78	15.257	16.091	16.734	16.435	15.243	11.152	11.665	11.511	12.314	17.937	18.867	18.168	19.099	14.634	14.153	15.039	14.311	10.985	11.39
Fam163a	chr1	156075956	156205026	-	3881	1	Fam163a|A230106N23Rik|-|1 G3|1|protein-coding	0	0	0	0	0	0	0	0	0	0	0	0	0	0	0	0	0	0	0	0	0	0	0.008	0	0	0	0	0	0	0	0	0	0	0	0	0	0	0	0	0	0	0
Tdrd5	chr1	156255296	156303606	-	3433	1	Tdrd5|Gm103|-|1 G3|1|protein-coding	0	0	0	0	0	0.028	0.024	0	0.023	0	0	0	0	0.013	0.013	0.032	0.037	0	0.01	0.01	0.031	0.093	0.058	0.027	0.023	0	0	0.012	0	0	0.011	0	0.013	0.08	0.036	0.021	0	0	0.029	0	0	0
Nphs2	chr1	156310735	156328035	+	3091	1	Nphs2|AI790225|PDCN|SRN1|-|1 G3|1|protein-coding	0.014	0	0	0	0	0.031	0	0	0	0	0	0	0	0	0	0	0	0	0	0	0.017	0	0.021	0.015	0.076	0.06	0.169	0.053	0.033	0	0	0	0	0	0	0	0	0	0	0	0	0
Axdnd1	chr1	156364929	156399990	-	2221	1	Axdnd1|9430070O13Rik|Gm979|-|1 G3|1|protein-coding	0.116	0.151	0.231	0.228	0.171	0.131	0.28	0.336	0.338	0.206	0.239	0.193	0.275	0.225	0.218	0.292	0.354	0.419	0.329	0.418	0.629	0.429	0.608	0.477	0.333	0.2	0.334	0.183	0.046	0.057	0.066	0.157	0.485	0.422	0.225	0.44	0.142	0.23	0.09	0.284	0.251	0.209
Soat1	chr1	156428108	156474328	-	5754	1	Soat1|8430426K15Rik|ACAT-1|AW550831|Acact|ald|hid|-|1 G3|1 67.71 cM|protein-coding	12.471	9.995	10.935	10.405	10.777	10.337	10.81	10.828	11.666	9.732	11.406	11.287	10.47	10.244	10.498	10.247	12.877	11.223	13.031	11.591	18.918	16.981	17.967	17.772	15.858	16.011	15.461	15.617	9.946	10.145	10.58	9.939	18.908	18.513	17.722	18.403	8.952	8.522	9.1	9.298	8.685	9.199
Abl2	chr1	156558787	156649619	+	10689	1	Abl2|AA536808|Abll|Arg|-|1 G3-H1|1 67.71 cM|protein-coding	5.601	4.302	5.817	5.201	4.887	4.962	5.571	5.985	3.535	3.816	4.079	4.622	4.537	4.476	5.086	4.804	5.238	4.828	5.633	5.716	6.019	6.779	6.473	8.004	6.308	6.574	7.045	6.173	4.02	4.758	4.096	4.738	7.212	6.843	7.167	7.711	3.968	3.504	3.757	3.256	5.552	7.499
Tor3a	chr1	156653617	156674339	-	3615	1	Tor3a|Adir|-|1 H1|1|protein-coding	4.555	4.161	4.256	4.17	3.124	3.574	3.26	3.657	4.293	4.966	4.558	4.199	4.58	4.29	4.253	4.26	5.137	4.734	4.346	4.242	4.754	5.426	4.953	4.723	4.874	5.636	4.154	5.017	3.546	4.261	3.556	3.318	4.708	4.845	4.404	4.362	4.801	5.482	4.523	4.578	3.209	3.013
Fam20b	chr1	156678571	156718910	-	8253	1	Fam20b|C530043G21Rik|mKIAA0475|-|1 H1|1|protein-coding	6.71	7.186	6.905	7.14	5.882	6.626	5.953	6.198	7.808	8.729	8.47	9.258	6.781	7.616	6.785	7.341	10.23	10.268	10.517	10.411	8.316	9.27	9.009	9.045	8.071	9.363	8.23	9.111	7.288	7.443	7.199	7.582	8.573	9.748	8.477	9.303	10.171	10.874	10.254	10.474	7.38	7.411
Ralgps2	chr1	156804166	156939626	-	9710	1	Ralgps2|1810020P17Rik|2210408F11Rik|4921528G01Rik|9130014M22Rik|AU043409|AW046161|-|1 H1|1|protein-coding	0.277	0.404	0.419	0.366	0.537	0.488	0.526	0.527	0.809	0.885	0.856	0.907	0.783	0.614	0.731	0.661	1.146	1.012	1.228	1.326	0.94	0.786	0.881	1.005	0.349	0.401	0.441	0.39	0.433	0.367	0.346	0.292	0.342	0.322	0.394	0.287	0.964	0.728	0.857	0.839	0.62	0.575
Angptl1	chr1	156839023	156861079	+	2370	1	Angptl1|2810039D03Rik|ANG3|ANGPT3|ANGY|ARP1|-|1 H1|1|protein-coding	0.036	0.016	0.068	0	0	0.02	0.053	0	0.067	0.064	0.075	0.045	0.055	0.096	0.019	0.046	0.08	0.218	0.044	0.09	0	0.019	0.014	0.019	0.033	0.016	0.074	0.052	0.411	0.43	0.416	0.244	0.036	0	0	0.031	9.557	7.754	10.44	9.821	0	0
Tex35	chr1	157099147	157108645	-	880	1	Tex35|1700057K13Rik|-|1|1 G3|protein-coding	0	0	0	0	0.062	0	0	0	0	0	0	0	0	0	0	0	0	0	0	0.081	0.061	0	0	0	0.044	0	0	0	0	0.072	0.041	0	0	0	0.047	0.041	0.089	0	0.038	0.036	0.127	0
Rasal2	chr1	157135183	157412595	-	11756	1	Rasal2|6530401P13|A330066M24Rik|-|1 H1|1|protein-coding	1.913	1.825	1.941	2.189	1.861	1.671	1.8	1.853	1.847	1.794	1.751	1.885	2.152	1.818	1.908	1.991	3.066	2.406	3.146	2.724	2.129	1.611	2.427	1.687	1.721	1.1	1.879	1.397	5.165	4.494	5.433	4.756	2.657	2.151	2.648	2.249	4.701	3.969	4.736	4.261	1.955	1.802
2810025M15Rik	chr1	157412352	157420236	+	1187	1	2810025M15Rik|AI429618|-|1 H1|1|ncRNA	2.342	1.258	1.62	1.16	1.51	1.712	1.573	1.065	0.832	0.676	1.638	0.814	1.84	1.763	1.633	0.881	1.827	1.612	2.255	1.082	1.855	1.798	1.775	1.745	1.281	1.623	2.464	1.511	3.542	3.057	3.753	3.368	2.36	2.536	3.012	1.798	1.966	2.234	2.028	1.809	3.101	2.574
BC026585	chr1	157458582	157488733	+	1268	1	BC026585|-|-|1 H1|1|protein-coding	0	0	0	0	0	0	0	0	0	0	0	0	0	0	0	0	0.496	0.367	0.411	0.338	0	0	0	0	0.031	0	0	0	0	0	0	0	0	0	0	0	0.021	0	0	0.025	0	0
Sec16b	chr1	157506796	157568424	+	5197	1	Sec16b|Lztr2|Rgpr|Rgpr-p117|-|1 H1|1|protein-coding	5.275	5.192	5.15	5.802	3.803	3.324	3.649	3.506	5.949	5.615	5.321	6.386	4.959	5.093	4.773	4.85	7.703	7.909	7.873	8.112	4.133	3.879	4.161	3.896	8.333	7.762	8.467	6.916	5.111	5.732	4.596	5.931	7.031	5.281	6.047	5.692	8.131	6.974	7.489	7.08	3.456	2.901
Brinp2	chr1	158245269	158356260	-	5245	1	Brinp2|6430517E21Rik|BB361039|Fam5b|mKIAA1747|-|1 H1|1|protein-coding	0.024	0.036	0.012	0.041	0.041	0.018	0.032	0.022	0.038	0.029	0.04	0.048	0.025	0.026	0.042	0.021	0.054	0.059	0.02	0.034	0.051	0.026	0.025	0.053	0.03	0.021	0.025	0.016	0.117	0.036	0.014	0.088	0.049	0.045	0.024	0.014	0.04	0.027	0.006	0.03	0.021	0.013
Astn1	chr1	158362304	158691786	+	8135	1	Astn1|Astn|GC14|mKIAA0289|-|1|1 H1|protein-coding	0	0	0	0	0	0	0	0	0.005	0	0.009	0	0	0.006	0	0	0.012	0.013	0.009	0.018	0.04	0.067	0.049	0.085	0	0	0	0	0.006	0	0.004	0.007	0	0	0	0.009	0.003	0	0.008	0.023	0	0
Pappa2	chr1	158711731	158957438	-	8541	1	Pappa2|PAPP-A2|PLAC3|Pappe|-|1 H1|1|protein-coding	0.045	0.035	0.034	0.059	0.064	0.04	0.063	0.074	0.125	0.072	0.203	0.092	0.056	0.037	0.041	0.025	0.221	0.109	0.216	0.146	0.17	0.335	0.158	0.216	0.1	0.078	0.036	0.124	0.084	0.082	0.094	0.068	0.066	0.064	0.083	0.097	0.322	0.447	0.337	0.477	0.013	0
1600012P17Rik	chr1	158967701	158980463	-	2469	1	1600012P17Rik|-|-|1 H1|1|unknown	0	0	0	0	0	0	0	0	0	0	0	0.029	0	0	0	0	0	0	0.028	0	0	0	0	0	0	0	0	0	0	0	0	0	0	0	0	0	0	0	0	0	0	0
Rfwd2	chr1	159232326	159347580	+	5015	1	Rfwd2|AI316802|C80879|Cop1|mCG_124354|1|1 C3|protein-coding	16.91	17.675	17.831	16.866	15.137	15.566	16.392	14.738	13.866	15.934	16.196	15.099	16.403	16.796	17.983	18.329	16.648	17.341	17.453	17.908	17.829	16.975	17.294	17.362	16.291	17.159	17.313	17.585	17.219	17.403	18.438	17.92	19.246	22.154	21.775	21.937	15.974	15.984	16.922	15.587	15.414	15.627
Scarna3a	chr1	159340307	159340424	+	117	1	Scarna3a|MBI-114|-|1|1|ncRNA	0.731	1.595	3.561	0.619	4.177	1.655	2.483	1.474	3.375	1.632	1.511	1.53	1.867	4.276	1.506	1.541	2.954	2.652	1.783	2.134	0.918	0.388	1.407	1.573	4.664	1.266	1.119	2.787	1.315	0	1.248	0.99	2.578	2.005	1.066	1.855	1.12	1.988	0.857	1.08	0	3.406
Tnr	chr1	159523769	159924922	+	5348	1	Tnr|J1-tenascin|TN-R|janusin|restrictin|-|1 E2|1|protein-coding	0.064	0.063	0.036	0.122	0	0.045	0.016	0.032	0.052	0.057	0.06	0.08	0.008	0.034	0.041	0.04	0.065	0.019	0.045	0.013	0.02	0.017	0.018	0.026	0.007	0.028	0.008	0.03	0	0.036	0	0	0.008	0.015	0.023	0.007	0.025	0.009	0.019	0.024	0.021	0.012
4930523C07Rik	chr1	160044380	160078586	+	5382	1	4930523C07Rik|-|-|1 H2.1|1|protein-coding	0.556	0.749	0.727	0.646	0.706	0.324	0.594	0.523	0.851	0.766	0.959	0.639	0.43	0.406	0.45	0.429	1.769	1.441	1.473	1.233	1.297	1.274	1.376	1.206	0.507	0.736	0.56	0.568	4.592	4.79	4.22	4.113	0.913	0.734	0.865	0.605	6.22	6.155	6.113	5.798	0.145	0.074
4930562F07Rik	chr1	160074735	160077985	-	879	1	4930562F07Rik|-|-|1 H2.1|1|ncRNA	0	0	0	0	0	0	0	0	0	0	0	0	0	0	0.05	0.041	0	0.059	0	0	0.122	0	0	0	0	0	0.05	0.093	0.058	0	0.042	0	0	0.044	0	0.041	0	0.053	0	0.036	0	0
Tnn	chr1	160085032	160153575	-	5764	1	Tnn|Tnw|tenascin-W|-|1 H2.1|1|protein-coding	0.067	0.065	0.095	0.038	0	0.008	0	0	0.438	0.146	0.485	0.106	0.008	0	0.008	0	0.338	0.072	0.296	0.08	0.047	0.008	0.023	0	0.02	0	0	0	0.018	0	0.032	0	0.03	0	0.014	0	0.086	0	0.017	0	0.039	0
Mrps14	chr1	160195260	160201186	+	1963	1	Mrps14|1810032L21Rik|AL022847|Rpms14|-|1 H2.1|1|protein-coding	2.658	2.624	2.743	2.548	2.324	2.244	2.833	2.372	2.514	2.646	2.774	2.918	3.116	2.896	2.918	2.7	3.185	3.53	3.347	2.907	3.392	3.284	2.817	3.235	4.031	3.529	2.846	3.695	3.318	2.821	2.958	3.099	3.205	3.425	3.579	3.408	3.112	3.247	3.117	2.832	2.955	2.436
Cacybp	chr1	160202367	160212892	-	2102	1	Cacybp|SIP|-|1|1 H1|protein-coding	33.854	30.273	34.583	25.447	28.751	28.711	33.797	25.32	31.522	32.346	32.921	27.678	33.066	32.693	38.671	33.007	31.825	33.65	34.397	30.542	35.359	35.23	35.701	31.703	30.837	32.109	33.498	32.262	26.25	25.923	32.019	24.56	36.058	44.3	42.479	40.191	26.102	30.898	26.072	27.677	39.483	29.731
Rabgap1l	chr1	160219174	160792938	-	10551	1	Rabgap1l|5830411O09Rik|8430421H08Rik|9630005B12Rik|AW049894|HHL|Hh1|mKIAA0471|-|1 H2.1|1|protein-coding	3.664	3.93	4.007	3.813	3.227	3.257	3.398	3.59	5.146	4.703	5.221	4.581	3.938	4.199	4.142	4.542	5.855	5.317	5.624	5.845	4.739	4.932	4.895	5.182	3.709	3.974	4.129	3.901	4.831	4.163	4.956	4.613	3.357	3.824	3.605	3.853	3.17	2.985	3.378	3.314	2.802	2.757
Gpr52	chr1	160576665	160577753	-	1085	1	Gpr52|EG620246|-|1 H2.1|1|protein-coding	0.039	0.034	0.03	0	0	0	0.076	0.106	0.036	0	0.098	0.066	0.04	0	0	0.033	0.029	0.095	0.032	0	0.049	0.084	0.091	0.127	0	0	0	0.038	0.047	0	0.034	0	0	0.036	0	0.033	0.024	0	0	0.175	0	0.061
Rc3h1	chr1	160906411	160974976	+	10970	1	Rc3h1|5730557L09Rik|Gm551|N28103|mKIAA2025|-|1 H2.1|1|protein-coding	8.307	7.686	7.266	8.186	8.538	7.817	8.258	7.733	8.675	7.65	8.013	8.522	9.147	7.355	8.559	7.837	11.784	10.478	11.426	11.435	11.47	9.507	11.128	9.955	10.247	9.05	10.286	9.291	9.905	8.936	9.274	8.889	10.515	9.012	10.379	9.692	8.715	7.905	8.614	8.536	6.681	7.21
Serpinc1	chr1	160978606	161003014	+	2144	1	Serpinc1|AI114908|ATIII|At-3|At3|-|1 H2.1|1 69.75 cM|protein-coding	0.08	0.035	0.015	0	0.051	0.023	0.019	0.027	0	0.071	0.016	0.05	0.02	0	0	0.034	0.073	0.096	0.032	0.083	0.05	0.064	0.154	0.021	0.036	0.035	0.02	0.133	0.072	0.059	0.068	0.027	0.08	0.036	0.097	0.101	0.073	0.043	0.078	0.029	0.052	0.124
Zbtb37	chr1	161008794	161034848	-	4800	1	Zbtb37|D430004I08Rik|-|1 H2.1|1|protein-coding	2.557	2.356	3.045	2.763	2.523	2.369	2.619	3.377	2.871	2.427	3.219	3.073	2.967	2.738	2.818	3.148	4.203	3.544	4.331	4.77	2.819	2.459	3.147	3.758	2.915	2.886	3.192	3.32	2.639	2.294	2.883	2.378	3.061	2.541	3.109	2.916	2.845	2.472	3.135	2.816	1.999	2.712
Gas5	chr1	161035166	161038537	+	2547	1	Gas5|Gas-5|Mir5117|-|1 H2.1|1|ncRNA	29.383	28.266	33.612	29.794	23.472	26.83	29.733	28.726	30.573	31.193	35.721	34.734	31.576	31.356	35.357	34.334	51.197	66.077	60.87	70.534	58.025	62.374	58.85	63.06	46.43	51.238	50.577	49.874	45.642	44.438	54.928	53.574	46.1	45.047	53.37	55.078	76.605	75.567	76.314	82.846	27.767	31.76
Snord47	chr1	161038092	161038156	+	64	1	Snord47|MBII-96|-|1|1|snoRNA	0.668	1.749	0.501	1.132	0	1.512	0.648	0.898	3.702	1.194	1.105	1.678	1.365	2.132	2.065	0.563	0.491	1.616	1.086	1.672	1.678	4.966	3.6	4.315	4.263	2.894	3.41	2.547	2.404	0	0.571	0	6.059	5.497	3.897	6.216	2.048	5.815	1.567	2.961	3.486	1.038
Dars2	chr1	161040613	161070632	-	3736	1	Dars2|5830468K18Rik|-|1 H2.1|1|protein-coding	1.145	1.119	1.047	1.067	1.221	1.023	1.499	1.308	0.898	1.002	1.24	1.131	1.251	0.937	1.321	1.235	2.119	1.924	2.159	1.661	1.38	1.264	1.621	1.454	1.367	1.477	1.355	1.494	1.043	1.176	1.31	1.396	1.534	1.507	1.413	1.675	2.477	2.266	2.488	2.232	1.553	1.138
Cenpl	chr1	161070892	161086343	+	4460	1	Cenpl|2610300B10Rik|AW121806|AW550697|-|1|1 H1|protein-coding	1.285	0.92	1.078	0.52	1.144	0.597	1.2	0.644	0.584	0.522	0.69	0.506	0.97	0.857	1.106	0.752	1.571	0.881	1.73	0.96	0.855	0.621	0.841	0.671	0.848	0.556	0.685	0.658	0.759	0.771	0.655	0.792	0.792	0.754	0.811	0.738	1.04	1.064	1.087	1.176	2.301	1.4
Klhl20	chr1	161088378	161131479	-	8129	1	Klhl20|AI504637|D930050H05Rik|Kleip|mKIAA4210|-|1 H2.1|1|protein-coding	4.056	4.848	4.038	4.217	3.32	4.144	3.435	3.479	4.299	4.361	4.041	4.312	3.928	4.437	3.978	4.201	6.138	6.348	6.406	5.958	4.724	4.787	4.677	4.399	4.402	4.197	4.108	4.001	3.57	3.399	3.518	3.314	5.073	4.838	4.996	4.618	3.883	4.184	3.854	3.784	3.815	3.652
Ankrd45	chr1	161142712	161170507	+	3708	1	Ankrd45|4933409K03Rik|-|1|1 H1|protein-coding	0.069	0.05	0.078	0.098	0.132	0.157	0.09	0.217	0.043	0.072	0.038	0.126	0.024	0.061	0.024	0.019	0	0	0.028	0.019	0	0.012	0	0.025	0.011	0	0.024	0.011	0	0.017	0	0	0.012	0	0	0	0.049	0.025	0.036	0.034	0	0
4930469G21Rik	chr1	161156823	161159314	-	969	1	4930469G21Rik|-|mCG_9411|1 H2.1|1|protein-coding	0	0	0	0	0	0	0	0	0	0	0	0	0	0	0	0	0	0.053	0	0.037	0	0	0	0	0	0	0	0	0	0	0	0	0	0	0	0	0	0	0	0	0.115	0
Prdx6	chr1	161240112	161251166	-	2323	1	Prdx6|1-cysPrx|9430088D19Rik|AA690119|Aop2|Aop2-rs3|Brp-12|CC26|CP-3|GPx|Ltw-4|Ltw4|Lvtw-4|NSGP|NSGPx|ORF06|Prdx5|Prdx6-rs3|aiPLA2|mKIAA0106|-|1 H2.1|1 69.75 cM|protein-coding	22.257	21.159	22.159	18.284	25.315	23.063	25.902	22.243	19.259	20.11	20.29	21.053	23.3	20.773	23.821	19.963	29.176	27.243	26.247	23.153	32.781	32.269	30.888	28.013	21.561	21.703	19.073	20.561	26.666	26.745	25.058	25.242	27.879	26.269	27.719	23.773	23.032	20.608	23.318	18.327	27.659	28.332
Tnfsf4	chr1	161395438	161418206	+	1602	1	Tnfsf4|Ath-1|Ath1|CD134L|OX-40L|Ox40l|TXGP1|Txgp1l|gp34|-|1 H2.1|1 69.75 cM|protein-coding	0	0	0	0	0	0	0	0	0	0	0	0	0	0	0	0	0	0	0.022	0	0.034	0	0.021	0	0	0	0	0	0	0	0	0	0	0	0	0	0	0	0	0	0	0
Tnfsf18	chr1	161494657	161505290	+	2057	1	Tnfsf18|Gitrl|-|1 H2.1|1 69.75 cM|protein-coding	0	0	0.016	0	0	0	0	0	0	0	0	0.017	0	0	0	0	0	0	0	0	0	0	0.016	0	0	0	0.042	0.02	0	0	0	0	0	0	0	0.018	0.025	0.045	0.016	0.015	0	0.032
AK218564	chr1	161726557	161726677	-	120	1	Aph1a|6530402N02Rik|APH-1a|-|3 F2.1|3|protein-coding	0	0	0	0	0	0	0	0	0	0	0	0	0	0	0	0	0	0	0	0	0	0	0	0	0	0	0	0	0	0	0	0	0	0	0	0	0	0.388	0	0	0	0
Fasl	chr1	161780692	161788495	-	1925	1	Fasl|APT1LG1|CD178|CD95-L|CD95L|Fas-L|Faslg|Tnfsf6|gld|-|1 H2.1|1 69.95 cM|protein-coding	0.022	0	0.017	0	0	0	0.022	0.03	0	0	0	0	0.023	0	0.023	0.019	0	0.027	0	0	0	0	0	0	0.02	0.019	0	0	0.053	0.033	0	0.03	0	0	0	0	0.027	0	0	0	0.058	0.069
Suco	chr1	161816112	161876661	-	6259	1	Suco|4732491B11|AI848100|AU016931|Opt|-|1 H2.1|1|protein-coding	8.035	7.382	7.405	7.11	6.333	7.183	7.618	6.079	6.593	6.707	6.853	6.624	7.091	6.918	7.264	7.507	9.433	9.508	9.147	9.921	7.902	8.966	7.641	8.47	8.345	7.108	9.353	7.683	5.596	6.265	5.537	5.647	7.965	8.413	8.262	7.65	9.428	10.102	9.515	9.537	6.452	5.857
4930558K02Rik	chr1	161942089	161979636	-	1147	1	4930558K02Rik|-|-|1 H2.1|1|protein-coding	0	0	0	0	0	0	0	0	0	0	0	0	0	0	0	0	0	0	0.03	0	0	0	0	0	0	0	0	0	0	0	0	0	0	0	0	0	0	0	0	0	0	0
Pigc	chr1	161969188	161973435	+	3297	1	Pigc|3110030E07Rik|AW212108|-|1 H2.1|1|protein-coding	2.101	2.66	2.557	3.1	1.861	1.967	1.775	2.197	1.964	2.282	2.435	2.606	1.617	1.973	2.419	2.297	3.85	4.579	4.291	4.122	2.753	3.112	2.885	3.099	1.986	2.629	2.132	2.596	1.446	1.892	2.226	2.126	2.366	2.751	2.812	3.389	3.133	3.203	3.134	3.257	1.015	1.591
Dnm3	chr1	161982456	162478034	-	14056	1	Dnm3|9630020E24Rik|AW061159|B230343F03Rik|C530045C17|mKIAA0820|-|1 H2.1|1|protein-coding	0.249	0.276	0.267	0.289	0.143	0.145	0.168	0.164	0.253	0.277	0.277	0.222	0.227	0.22	0.207	0.198	1.026	0.931	1.041	1.033	0.894	0.943	0.841	0.94	0.333	0.216	0.317	0.159	0.179	0.149	0.166	0.165	0.374	0.481	0.302	0.491	0.345	0.321	0.276	0.344	0.048	0.09
2810442N19Rik	chr1	162004969	162016485	+	914	1	2810442N19Rik|-|-|1|1|ncRNA	0.328	0.327	0.491	0.476	0.238	0.424	0.182	0.377	0.173	0.251	0.309	0.431	0.239	0.398	0.241	0.75	0.413	0.17	0.456	0.468	0.235	0.099	0.288	0.403	0.085	0.081	0.048	0.134	0	0.209	0.08	0.254	0.33	0.128	0.364	0.356	0.66	0.356	0.585	0.346	0.122	0.073
Dnm3os	chr1	162217623	162225550	+	7926	1	Dnm3os|6030416H16Rik|Hag2|Npn1|P/L01|-|1 H2.1|1|ncRNA	19.769	19.16	22.791	18.7	11.372	11.766	12.565	13.082	26.32	22.703	28.195	25.978	17.759	18.075	18.961	21.57	55.699	60.133	60.725	71.062	35.565	38.174	38.578	46.544	19.528	23.181	23.258	25.148	12.907	9.316	13.938	10.549	32.716	27.699	38.627	32.638	26.829	22.951	27.08	29.547	6.389	7.181
Mettl13	chr1	162533672	162548345	-	6701	1	Mettl13|5630401D24Rik|-|1|1 H1|protein-coding	1.072	0.997	1.172	0.973	1.134	1.069	1.096	1.081	1.267	1.157	1.018	1.24	0.971	0.93	1.032	0.909	1.501	1.867	1.463	1.794	1.923	1.904	1.871	1.909	1.605	1.725	1.811	1.624	0.865	0.959	0.926	1.072	1.575	2.024	1.768	1.894	1.788	1.805	1.577	1.767	0.766	1.219
Vamp4	chr1	162570723	162599078	+	3294	1	Vamp4|D1Ertd147e|-|1 H1|1 70.29 cM|protein-coding	5.128	6.696	5.274	6.249	5.638	6.611	5.379	6.613	7.085	7.966	7.278	7.934	6.154	7.042	6.099	7.072	9.463	10.721	9.561	10.968	9.146	8.505	8.683	8.522	7.017	8.254	8.15	8.599	7.519	8.696	7.483	7.757	10.125	10.372	10.222	9.563	9.47	9.717	9.461	10.988	4.809	5.343
Myoc	chr1	162639150	162649694	+	2073	1	Myoc|AI957332|GLC1A|TIGR|-|1 H2.1|1 70.29 cM|protein-coding	0	0.018	0	0.035	0.052	0.047	0.04	0	0.057	0.037	0.068	0.052	0	0.044	0	0.035	0.121	0.175	0.117	0.258	0.104	0.197	0.143	0.133	0.038	0.054	0.042	0.157	0.198	0.123	0.106	0.168	0.062	0.057	0	0.017	0.493	0.292	0.306	0.381	0.054	0
7420461P10Rik	chr1	162647243	162658219	-	732	1	7420461P10Rik|ENSMUSG00000073516|-|-|protein-coding	0	0	0	0	0.074	0	0	0	0	0	0	0	0	0	0	0	0	0	0	0	0	0.186	0	0.063	0.266	0.101	0.06	0.056	0	0	0	0	0	0	0	0	0	0.064	0	0.043	0	0
Prrc2c	chr1	162671785	162740556	-	11028	1	Prrc2c|1810043M20Rik|9630039I18Rik|A630006J20|Bat2d|Bat2d1|Bat2l2|E130112L15Rik|Prrc3|mKIAA1096|-|1 H1|1|protein-coding	43.929	39.715	41.483	37.777	43.329	43.424	41.903	41.918	41.643	43.005	41.519	42.004	41.871	40.602	41.469	40.132	52.167	48.531	51.965	52.199	59.376	63.947	60.686	65.293	52.306	46.935	52.737	48.791	29.281	30.853	29.843	29.969	50.661	48.89	47.488	49.004	39.359	37.019	38.395	38.016	38.184	41.608
Fmo4	chr1	162793883	162813672	-	2687	1	Fmo4|D1Ertd532e|-|1 H2.1|1 70.34 cM|protein-coding	0	0	0	0	0	0	0	0	0	0	0	0.013	0	0	0.016	0	0.058	0.058	0.052	0.04	0.22	0.169	0.135	0.308	0.029	0.028	0.032	0.015	0.019	0	0	0	0	0	0.046	0.013	0.029	0.017	0.012	0.024	0.042	0
Fmo1	chr1	162829561	162866548	-	2459	1	Fmo1|-|-|1 H1|1 70.34 cM|protein-coding	0.191	0.046	0.196	0	0	0	0.051	0.07	0.305	0.186	0.331	0.16	0.178	0.092	0.09	0.117	0.741	0.61	0.721	0.508	0.874	1.052	1.044	0.898	0.159	0.03	0.178	0.133	0.063	0	0	0	0.07	0.032	0.051	0.015	0.117	0.057	0.082	0.128	0.091	0.027
Fmo2	chr1	162875047	162898712	-	3456	1	Fmo2|2310008D08Rik|2310042I22Rik|AW107733|-|1|1 H1|protein-coding	0	0	0	0	0	0	0.012	0.033	0	0	0	0	0.013	0	0	0	0.391	0.18	0.322	0.144	0.016	0	0	0	0.135	0.118	0.139	0.165	0	0	0.011	0	0.075	0.045	0.036	0.147	0	0	0	0	0.032	0
Fmo6	chr1	162916551	162937515	-	1938	1	Fmo6|-|-|1 H2.1|1|protein-coding	0.022	0	0.017	0	0	0	0.021	0	0	0	0	0	0	0	0	0.019	0.049	0	0.018	0	0	0.047	0.034	0	0	0	0	0	0	0	0	0	0	0	0	0	0	0	0	0	0	0
Fmo3	chr1	162953800	162984491	-	2357	1	Fmo3|AW111792|-|1 H2.1|1 70.34 cM|protein-coding	0	0	0.041	0	0.023	0	0	0.024	0	0	0.015	0	0.019	0	0	0	0.04	0.022	0.074	0.03	0	0.019	0.028	0	0.033	0	0.037	0.017	0	0	0	0	0.018	0.017	0	0.015	0	0	0	0	0	0
Mroh9	chr1	163024302	163085670	-	2911	1	Mroh9|4921528O07Rik|Armc11|-|1|1 H1|protein-coding	0.029	0	0.022	0	0	0.017	0.029	0	0.014	0	0.061	0	0.015	0	0	0	0.032	0	0.012	0.074	0.074	0.016	0.079	0.063	0.054	0	0.03	0	0	0	0.013	0.02	0	0.013	0.029	0.025	0.018	0	0.023	0	0	0
Prrx1	chr1	163245119	163313650	-	7437	1	Prrx1|A230024N07Rik|AA755424|AI385634|AI843499|K-2|Pmx|Pmx1|Prx1|mHox|-|1 H2.1|1 70.53 cM|protein-coding	77.946	70.188	82.916	76.406	84.658	82.469	95.307	89.556	79.67	69.697	86.633	73.897	97.563	95.518	102.286	105.245	101.295	89.804	108.289	102.907	156.458	144.135	159.698	161.629	97.221	95.718	109.258	98.467	77.909	65.986	85.402	72.487	100.373	88.44	108.689	96.785	88.801	75.781	89.715	88.74	75.026	85.533
AK038736	chr1	163252866	163255226	-	2360	1	Prrx1|A230024N07Rik|AA755424|AI385634|AI843499|K-2|Pmx|Pmx1|Prx1|mHox|-|1 H2.1|1 70.53 cM|protein-coding	14.895	13.759	16.298	14.066	17.785	17.738	18.796	20.068	18.204	16.266	18.054	15.55	21.028	22.259	24.064	21.973	25.044	20.266	25.01	24.906	34.11	31.994	36.624	34.068	19.522	17.313	22.548	21.257	15.623	13.271	16.294	14.117	24.374	20.921	25.999	20.872	13.851	14.194	14.14	16.554	12.384	14.549
Gorab	chr1	163384909	163403641	-	2639	1	Gorab|AI467484|NTKL-BP1|Scyl1bp1|-|1 H2.1|1|protein-coding	9.464	7.976	9.947	8.102	6.502	7.134	7.721	6.904	8.125	8.54	10.237	7.353	9.287	8.824	9.299	10.822	12.895	13.969	13.607	14.069	9.524	9.273	9.18	9.905	8.493	8.815	8.899	8.416	6.646	7.14	7.68	6.74	6.319	7.584	7.325	7.044	10.092	10.771	11.315	10.795	7.186	8.506
Mettl11b	chr1	163702993	163725232	-	1101	1	Mettl11b|Gm207|NTM1B|-|1 H2.2|1|protein-coding	0	0	0	0	0	0	0	0	0	0	0	0	0	0	0	0	0	0	0	0	0	0	0	0	0	0	0	0	0	0	0	0	0	0	0	0	0	0	0	0	0	0
Kifap3	chr1	163779679	163917100	+	3864	1	Kifap3|KAP3|SMAP|-|1|1 H1|protein-coding	10.072	10.577	13.521	13.712	11.636	13.038	15.497	15.499	13.51	13.246	18.055	16.836	12.369	13.512	14.754	17.321	18.451	17.208	22.364	23.048	21.084	20.974	27.02	27.036	13.941	17.467	17.353	16.801	10.604	9.671	13.865	12.926	16.415	15.226	23.184	18.008	16.743	12.365	17.039	16.07	10.681	12.22
Scyl3	chr1	163929100	163955126	+	5382	1	Scyl3|1200016D23Rik|6030457O16|AW214499|Pace1|-|1 H2.2|1|protein-coding	4.164	4.244	4.175	4.256	3.945	3.606	3.894	3.941	4.219	4.095	3.942	3.812	4.213	3.972	4.519	4.369	4.571	4.89	4.599	5.063	4.859	4.969	4.99	4.96	4.678	4.137	4.42	4.195	3.678	3.513	3.196	3.014	5.436	4.743	5.136	4.61	4.057	3.881	4.02	4.378	3.648	4.023
BC055324	chr1	163945993	163994781	-	3292	1	BC055324|-|-|1 H2.2|1|protein-coding	2.053	1.258	1.451	1.343	1.682	1.176	2.029	1.554	1.032	1.021	0.902	0.957	1.884	1.23	1.86	1.588	1.947	0.989	2.038	1.354	1.452	1.586	1.53	1.384	1.196	1.08	1.366	1.448	0.888	1.064	0.943	1.338	1.165	0.997	1.515	1.373	1.887	2.12	2.113	1.861	4.405	2.925
Mettl18	chr1	163994915	163997244	+	1484	1	Mettl18|2810422O20Rik|C78571|-|1 H2.2|1|protein-coding	1.902	1.559	1.836	1.416	1.683	1.598	2.293	1.472	1.517	1.544	1.716	2.099	1.707	1.165	2.256	1.677	1.884	1.881	1.897	1.923	2.207	1.744	2.018	1.427	1.366	0.874	1.5	1.181	0.933	1.115	1.058	0.82	1.539	1.449	1.681	1.608	1.466	1.568	1.803	1.745	1.579	1.79
Sele	chr1	164048234	164057677	+	2883	1	Sele|CD62E|E-selectin|Elam|-|1 H2.2|1 71.35 cM|protein-coding	0.148	0.065	0.056	0	0.094	0	0.072	0.04	0.014	0	0.025	0	0.061	0	0	0.05	0.022	0	0	0	0.019	0.016	0.068	0.032	0	0	0	0	0	0	0	0	0	0	0	0	0	0	0	0	0.039	0.161
Selp	chr1	164115264	164150026	+	3596	1	Selp|CD62P|GMP-140|Grmp|LECAM3|PADGEM|-|1 H2.2|1 71.42 cM|protein-coding	0.059	0.031	0.027	0.081	0.06	0.081	0.058	0.144	0.011	0	0.039	0	0.073	0.051	0.098	0.08	0.044	0.043	0.097	0.03	0.045	0.013	0.009	0	0	0.031	0.024	0	0	0	0	0	0	0.022	0	0	0	0	0	0	0.031	0.074
Gm16548	chr1	164148576	164152217	-	1236	1	Gm16548|-|RP23-202J6.3|1 H2.2|1 71.46 cM|ncRNA	0	0	0	0.059	0	0	0	0	0	0	0	0	0.035	0	0	0	0	0	0	0	0	0	0	0	0.063	0	0	0	0	0	0	0	0	0	0	0	0	0	0	0	0	0
F5	chr1	164151859	164220274	+	7355	1	F5|AI173222|Cf-5|Cf5|-|1 H2.2|1 71.46 cM|protein-coding	0	0.005	0.017	0	0.037	0.112	0.141	0.094	0.021	0	0.019	0.024	0.018	0.031	0.03	0.034	0.884	0.457	0.766	0.553	0.015	0	0.009	0.025	0.005	0.01	0.006	0	0	0.009	0.01	0.016	0	0.005	0	0	0	0	0	0	0.061	0.036
Slc19a2	chr1	164249046	164265385	+	3558	1	Slc19a2|AV276020|AW322295|DDA1|THTR1|TRMA|-|1 H2.2|1 71.56 cM|protein-coding	1.887	1.311	1.847	1.324	1.648	1.102	1.714	1.389	1.498	1.095	1.61	1.308	1.522	1.214	1.721	1.51	2.985	2.529	3.029	2.757	1.751	1.876	1.896	2.082	1.884	1.864	2	1.512	1.355	1.628	1.673	1.954	1.441	1.242	1.495	1.362	1.319	1.308	1.419	1.367	2.539	1.661
Ccdc181	chr1	164275598	164287847	+	1883	1	Ccdc181|4930455F23Rik|AI427889|-|1|1 H1|protein-coding	2.498	2.815	2.281	2.348	2.48	2.981	3.063	3.052	1.824	1.643	1.784	1.901	2.413	2.778	2.176	2.93	5.807	5.739	6.609	5.815	4.877	4.388	4.492	4.057	3.685	3.974	4.335	3.809	3.513	3.178	4.189	3.846	3.112	2.533	3.422	2.189	4.733	4.225	5.167	4.763	2.844	2.751
Blzf1	chr1	164289800	164307484	-	4016	1	Blzf1|1700030G05Rik|Blzf1l|Golgin-45|Jem-1|-|1|1 H1|protein-coding	5.154	4.795	5.89	5.847	3.597	4.531	4.092	3.707	5.614	5.631	5.811	5.616	5.004	5.062	5.606	5.693	5.649	7.261	7.548	7.531	4.787	5.099	4.934	4.584	6.095	5.617	6.554	6.302	4.048	4.787	4.392	4.198	5.397	5.772	5.941	6.403	7.076	6.047	7.31	6.677	3.555	4.134
Nme7	chr1	164307301	164437296	+	3613	1	Nme7|D530024H21Rik|Nm23-M7|Nm23-r7|-|1 H2.2|1|protein-coding	2.107	2.314	2.848	2.287	2.164	1.956	2.642	2.004	2.612	2.051	2.75	2.071	2.152	2.039	2.5	2.455	4.383	3.993	4.195	3.899	2.765	2.413	2.715	2.879	2.546	2.266	2.561	2.515	1.575	1.815	2.183	2.309	2.695	2.467	3.256	2.863	3.309	2.408	3.424	2.832	1.914	2.518
Atp1b1	chr1	164437099	164458355	-	2577	1	Atp1b1|Atp4b|Atpb|Atpb-1|NKbeta1|-|1 H2.2|1 71.75 cM|protein-coding	4.066	3.447	4.328	3.375	8.218	6.93	9.887	7.382	12.458	11.858	15.148	12.671	10.748	9.954	12.087	10.299	38.152	31.821	41.883	34.78	9.732	8.58	8.775	8.804	4.659	7.259	5.709	6.689	16.755	26.678	20.151	28.757	10.835	11.848	11.066	11.438	21.169	21.881	21.15	24.475	10.475	13.53
Dpt	chr1	164796732	164824266	+	1628	1	Dpt|1810032B19Rik|5033416F05Rik|EQ-1|Eq1|-|1|1 H2|protein-coding	69.638	69.853	80.602	64.109	88.986	96.227	93.825	86.813	16.178	13.303	16.029	13.041	88.981	83.922	87.52	86.299	70.892	136.503	68.625	122.092	19.957	18.49	19.186	19.194	43.766	33.107	43.626	31.091	49.673	64.283	51.009	67.551	68.153	69.372	78.773	65.977	6.135	7.201	5.813	5.199	39.741	61.885
Gm20743	chr1	164863121	164871438	+	1579	1	Gm20743|-|-|1 H2.2|1|ncRNA	0.081	0.095	0.041	0.138	0.481	0.123	0.158	0.182	0.075	0.121	0.09	0.159	0.194	0.173	0.223	0	0.239	0.164	0.132	0.158	0.034	0.029	0.063	0	0.049	0.023	0.055	0.026	0.292	0.121	0.208	0.183	0.055	0.099	0.079	0.046	0.299	0.295	0.254	0.1	0.212	0.168
Xcl1	chr1	164931648	164935510	-	495	1	Xcl1|AI661682|ATAC|LTN|Lptn|SCM-1|SCM-1a|Scyc1|-|1 H2.2|1 72.26 cM|protein-coding	0	0	0	0	0	0	0	0	0	0	0	0.072	0	0	0	0	0	0	0	0	0	0	0	0	0	0	0	0.082	0.104	0	0	0	0	0	0	0	0	0	0	0	0	0
4930568G15Rik	chr1	165066617	165091930	-	989	1	4930568G15Rik|-|-|1|1|ncRNA	0	0	0	0	0	0	0	0	0	0	0	0	0	0	0	0	0	0	0	0	0	0	0	0	0	0.037	0	0	0	0	0	0	0	0	0	0	0	0	0	0	0	0
Tbx19	chr1	165137853	165160773	-	2645	1	Tbx19|AU019250|D1Ertd754e|Tpit|-|1 H2|1 72.47 cM|protein-coding	0	0	0	0	0	0	0	0	0	0	0	0	0	0	0	0	0	0.02	0	0	0	0	0	0	0.015	0	0	0.015	0	0	0	0	0	0	0	0	0	0	0	0	0	0
Sft2d2	chr1	165174341	165194433	-	5510	1	Sft2d2|2010005O13Rik|AI506168|AW561909|cI-45|-|1 H2.3|1|protein-coding	7.164	7.979	7.132	8.905	7.854	8.239	7.915	9.367	9.732	9.671	9.831	10.695	9.221	9.137	8.708	9.81	12.785	13.147	12.851	13.477	11.452	11.709	12.873	11.743	10.66	10.857	10.822	10.481	7.334	7.406	7.45	8.139	6.757	6.286	7.348	6.288	8.04	6.839	8.642	7.285	8.523	8.558
Tiprl	chr1	165212286	165236958	-	4380	1	Tiprl|1810011K17Rik|-|1 H2.3|1|protein-coding	4.882	4.874	5.027	5.395	4.475	4.353	5.107	5.118	4.409	4.98	4.965	5.591	5.137	4.714	5.392	5.524	6.7	6.351	7.373	6.978	5.174	5.525	5.989	6.189	5.802	6.174	5.501	5.704	4.016	4.098	4.744	4.908	5.568	6.265	5.951	6.003	5.53	4.801	5.84	5.632	4.38	4.928
Gpr161	chr1	165295766	165321851	+	2113	1	Gpr161|Gm208|Gm208Gpr|vl|-|1 H2.3|1 72.64 cM|protein-coding	0.992	1.183	1.198	1.921	1.902	1.855	1.473	2.149	1.233	1.518	1.523	1.949	1.654	2.325	1.731	1.382	2.781	2.227	2.797	2.431	1.881	1.977	1.823	1.655	1.937	2.437	1.797	1.813	1.092	1.838	1.244	1.673	2.039	2.387	2.164	2.088	1.737	1.409	1.424	1.226	2.059	1.886
Dcaf6	chr1	165329501	165460463	-	3266	1	Dcaf6|1200006M05Rik|Iqwd1|PC326|-|1|1 H2|protein-coding	19.602	23.232	20.207	20.283	15.894	18.878	15.145	16.542	27.506	26.876	28.82	24.544	19.93	22.1	19.587	20.945	22.83	25.488	22.117	23.37	31.373	33.059	28.53	31.705	28.404	33.55	28.255	32.268	27.618	28.73	28.714	26.753	36.215	39.894	34.824	34.869	35.589	43.091	36.099	39.764	12.808	16.207
AK008044	chr1	165460637	165464651	+	4014	1	Mpc2|0610006C01Rik|2010002I07Rik|2610205H19Rik|AA108335|Brp44|ESTM43|-|1|1 H2|protein-coding	0.447	0.418	0.551	0.56	0.555	0.386	0.465	0.473	0.649	0.628	0.599	0.615	0.348	0.374	0.428	0.53	0.642	0.631	0.554	0.471	0.736	0.532	0.443	0.699	0.524	0.692	0.566	0.548	0.575	0.476	0.355	0.65	0.837	0.721	0.425	0.649	0.666	0.533	0.766	0.7	0.389	0.43
Mpc2	chr1	165461208	165481214	+	843	1	Mpc2|0610006C01Rik|2010002I07Rik|2610205H19Rik|AA108335|Brp44|ESTM43|-|1|1 H2|protein-coding	9.182	11.201	7.832	7.222	7.15	10.678	9.5	8.386	12.741	13.457	12.625	11.849	9.691	11.546	10.348	10.652	9.84	14.352	11.958	10.196	16.053	13.196	10.659	12.174	9.663	12.567	9.269	13.004	12.835	10.496	13.732	13.265	11.91	13.726	13.61	13.342	13.682	14.239	15.549	12.101	7.675	8.351
Adcy10	chr1	165485183	165576773	+	6313	1	Adcy10|4930431D04Rik|4931412F17|Sacy|sAC|-|1 H2.3|1|protein-coding	0.007	0	0.02	0.011	0.06	0	0.026	0.027	0.038	0	0.006	0.006	0	0	0.021	0.023	0	0.008	0	0.011	0.026	0	0.01	0	0.019	0	0.007	0.006	0	0.01	0	0.037	0	0.012	0	0	0.004	0	0.011	0.005	0.035	0.011
Mpzl1	chr1	165592181	165634541	-	2352	1	Mpzl1|1110007A10Rik|PZR|-|1 H2.3|1|protein-coding	8.982	11.981	9.294	11.494	7.78	7.017	6.722	7.038	13.515	15.071	14.237	15.359	10.271	12.047	9.197	10.257	16.619	17.389	16.006	14.603	13.928	17.297	14.162	15.321	8.75	11.733	8.593	10.466	7.5	8.201	7.158	8.203	9.838	13.014	8.766	11.87	13.341	12.996	12.297	12.582	7.92	9.205
Rcsd1	chr1	165648945	165708094	-	2655	1	Rcsd1|A430105K13Rik|BC025872|-|1 H2.3|1|protein-coding	0.048	0.056	0.036	0	0	0	0.016	0	0.03	0	0.013	0.013	0.049	0	0.017	0.014	0.071	0.039	0.079	0.094	0.02	0	0.062	0	0.015	0	0	0.015	0.058	0.048	0.083	0	0	0	0	0	0.01	0	0	0	0	0.025
Creg1	chr1	165763780	165775304	+	2269	1	Creg1|AA755314|Creg|-|1 H2.3|1|protein-coding	6.804	10.231	6.427	7.794	8.711	12.008	7.132	8.46	10.825	11.38	8.945	8.584	8.26	10.924	7.243	8.789	11.259	13.946	9.835	11.396	13.727	14.467	11.286	12.738	13.485	14.889	12.775	16.003	7.187	7.435	6.309	6.231	12.363	13.37	10.992	10.87	6.227	7.73	6.13	6.793	6.244	9.454
Cd247	chr1	165788681	165871153	+	4583	1	Cd247|4930549J05Rik|A430104F18Rik|AW552088|Cd3|Cd3-eta|Cd3-zeta|Cd3h|Cd3z|Cd3zeta|T3z|Tcrk|Tcrz|RP23-132G24.1|1 G-H|1 73.14 cM|protein-coding	0	0	0	0	0.012	0.011	0	0	0.017	0.008	0	0.008	0	0.01	0	0.024	0.007	0.023	0	0.023	0.047	0.01	0	0.04	0.009	0.008	0	0.009	0	0	0	0	0	0	0.009	0.008	0.006	0	0	0.007	0	0.014
Pou2f1	chr1	165865154	166002634	-	14187	1	Pou2f1|2810482H01Rik|NF-A1|Oct-1|Oct1|Otf-1|Otf1|RP23-36P10.7|1 H2.3|1 73.21 cM|protein-coding	2.219	2.549	1.97	2.493	2.848	2.896	2.749	2.783	2.558	2.668	2.31	2.655	2.516	2.446	2.472	2.496	2.793	2.486	2.705	2.577	2.192	2.035	2.049	2.05	2.132	1.94	1.985	2.192	1.952	2.015	2.013	1.928	2.904	2.786	2.62	2.745	2.077	1.958	1.829	1.852	2.634	2.144
Dusp27	chr1	166098148	166127898	-	4012	1	Dusp27|C130085G02Rik|Gm209|-|1 H2.3|1|protein-coding	0.053	0.047	0.088	0	0.108	0.097	0.165	0.072	0.069	0.076	0.088	0.062	0.25	0.204	0.242	0.288	0.219	0.374	0.329	0.222	0.027	0.023	0.066	0.034	0.058	0.046	0.044	0.071	0	0.032	0.009	0	0.354	0.205	0.218	0.126	0.007	0.012	0.008	0	0	0.315
Gpa33	chr1	166130460	166166510	+	2278	1	Gpa33|2010310L10Rik|2210401D16Rik|BB116197|-|1 H2.3|1 73.49 cM|protein-coding	0.019	0	0	0	0.024	0	0.018	0	0.017	0	0.016	0	0	0	0.019	0	0	0	0	0.031	0	0.02	0.043	0	0	0	0.019	0	0	0	0	0	0	0	0	0	0	0	0	0	0	0.029
Mael	chr1	166201385	166238744	-	1521	1	Mael|4933405K18Rik|AU019877|-|1 H2.3|1|protein-coding	0	0	0	0	0	0	0	0	0	0	0	0	0.029	0	0	0	0	0	0	0	0	0	0	0	0	0	0	0	0	0	0	0	0	0	0	0	0	0	0	0	0	0
Ildr2	chr1	166254139	166316832	+	8239	1	Ildr2|2810478N18Rik|3110063L10Rik|AI852300|D1Ertd471e|Dbsm1|ENSMUSG00000040612|Ll|-|1 H2.3|1 73.61 cM|protein-coding	0.732	0.376	0.572	0.422	2.518	1.733	2.397	1.828	0.839	0.654	0.854	0.621	1.453	1.137	1.251	1.024	0.004	0	0.017	0.017	0.117	0.149	0.192	0.117	0.7	0.468	0.615	0.455	0.025	0.015	0.027	0.014	0.868	0.745	0.762	0.742	0.045	0.006	0.045	0.046	1.408	0.951
Tada1	chr1	166379167	166393620	+	3773	1	Tada1|2900026B15Rik|D1Ertd251e|Staf42|Tada1l|-|1 H2|1 73.74 cM|protein-coding	3.638	3.156	3.848	4.457	3.137	3.515	3.662	3.671	3.632	3.584	4.161	4.109	3.404	3.46	3.129	3.575	3.981	3.933	4.247	4.159	3.829	3.321	4.013	4.525	3.678	3.76	3.876	3.413	2.011	2.497	2.604	2.503	2.729	2.031	2.523	2.435	3.759	3.292	3.43	3.382	3.341	3.556
Pogk	chr1	166393612	166409828	-	7357	1	Pogk|9130401E23Rik|BASS2|mKIAA1513|-|1 H2.3|1|protein-coding	5.394	5.596	5.537	4.896	5.041	5.177	4.687	4.969	4.659	5.114	5.172	4.341	3.581	4.018	3.737	3.799	2.225	3.008	2.249	2.817	3.986	4.456	3.946	3.885	4.042	3.882	3.999	3.772	2.523	3.011	2.527	3.032	3.461	4.107	3.192	3.441	3.381	3.535	2.986	3.507	2.593	2.374
Gm4847	chr1	166628971	166647693	-	2993	1	Gm4847|EG226604|Fmo12|-|1 H2.3|1|protein-coding	0	0	0	0	0	0	0	0	0	0	0	0.012	0.015	0	0	0	0	0	0	0.024	0.018	0.015	0	0	0	0	0	0	0	0.021	0	0	0	0	0.014	0	0	0	0	0	0	0
Fmo9	chr1	166662055	166681845	-	3044	1	Fmo9|4831428F09Rik|-|1 H2.3|1|protein-coding	0	0	0	0	0	0	0	0	0	0	0	0	0	0	0	0	0	0	0	0	0	0	0	0	0	0	0	0	0	0	0	0	0	0	0	0	0	0	0	0	0	0
Gm16701	chr1	166974023	166999730	-	931	1	Gm16701|-|-|1 H2.3|1 74.35 cM|ncRNA	0	0	0	0	0	0	0	0	0	0	0	0	0	0	0	0	0	0	0	0	0	0	0	0	0	0	0	0	0	0	0	0	0	0	0.045	0	0	0	0	0	0	0
Fam78b	chr1	167001417	167091302	+	4979	1	Fam78b|C030014K22Rik|C030020L09Rik|-|1 H2.3|1|protein-coding	0.009	0	0	0.015	0.033	0.019	0	0.023	0	0	0	0	0	0.018	0	0	0.025	0	0.021	0.014	0	0	0.007	0	0.023	0	0.009	0.033	0.01	0	0.015	0.012	0.009	0.008	0.008	0.015	0	0.009	0.007	0.006	0	0
Uck2	chr1	167226084	167285127	-	1322	1	Uck2|AA407809|AI481316|AU018180|AU020720|TSA903|UK|UMK|Umpk|-|1 H2.3|1|protein-coding	15.883	12.252	12.244	10.801	10.515	10.433	10.013	8.478	9.498	11.991	10.003	10.725	14.507	12.007	12.164	10.502	12.264	13.611	12.385	10.953	11.618	12.501	11.503	10.792	11.233	9.695	11.491	9.741	12.994	14.349	12.9	11.571	15.189	17.181	13.804	14.253	10.172	11.719	9.586	9.58	17.72	13.765
Tmco1	chr1	167308670	167333978	+	4459	1	Tmco1|1190006A08Rik|4930403O06Rik|AA109065|AU022572|ESTM39|-|1 H2.3|1|protein-coding	7.03	7.131	7.095	6.469	5.918	6.328	5.742	5.104	5.898	6.245	6.281	6.231	6.025	6.844	6.136	6.615	7.322	8.639	7.398	7.415	7.347	6.71	6.282	6.347	8.304	9.005	8.223	8.043	5.509	5.439	5.569	5.276	6.339	7.505	7.318	6.918	7.313	7.919	8.091	7.593	5.103	5.034
AK212965	chr1	167330377	167330786	-	409	1	0	0	0	0	0	0	0	0	0	0	0	0	0	0	0	0	0	0	0	0	0	0	0	0	0	0	0	0	0	0	0	0.089	0	0	0	0	0	0	0	0	0	0	0
Aldh9a1	chr1	167349991	167368530	+	2810	1	Aldh9a1|AA139417|Abaldh|ESTM40|TMABA-DH|Tmabadh|-|1|1 H2|protein-coding	9.634	10.373	10.425	9.518	9.488	10.558	10.042	8.836	11.635	12.383	13.364	12.805	11.1	11.297	10.693	10.934	16.974	19.007	16.267	18.011	11.639	13.217	11.397	12.627	9.904	11.232	10.377	10.703	10.621	9.719	10.761	9.485	8.955	8.389	9.734	7.246	7.081	7.881	7.556	7.598	13.735	12.952
Mgst3	chr1	167372384	167393797	-	622	1	Mgst3|2010012L10Rik|2010306B17Rik|2700004G04Rik|AA516734|GST-III|-|1|1 H2|protein-coding	4.4	3.66	4.019	3.729	5.063	3.19	2.935	3.604	4.507	4.053	3.809	4.547	6.04	2.925	3.471	3.363	13.589	12.469	11.624	8.945	7.511	8.176	8.096	8.065	6.078	5.539	3.579	5.373	6.76	6.448	5.167	6.428	7.135	5.531	6.817	6.047	5.1	5.086	5.214	4.367	6.098	4.805
Rxrg	chr1	167598362	167639623	+	2340	1	Rxrg|Nr2b3|-|1 H2.3|1 74.99 cM|protein-coding	0	0	0	0	0	0	0	0	0	0	0	0	0	0	0	0	0	0.022	0	0	0	0.039	0	0	0	0	0	0	0	0	0	0	0	0	0	0	0	0	0.014	0	0	0
Lmx1a	chr1	167689558	167848733	+	3321	1	Lmx1a|Lmx1.1|dr|dreher|sst|-|1 H2.3|1 75.08 cM|protein-coding	0	0	0	0	0	0	0	0	0	0	0	0	0	0	0	0	0.009	0	0	0.011	0	0	0	0	0.023	0	0.026	0.025	0	0	0	0	0	0	0.013	0	0.008	0	0	0	0	0
Pbx1	chr1	168119364	168432258	-	13441	1	Pbx1|2310056B04Rik|D230003C07Rik|Pbx-1|-|1 H2.3|1 75.95 cM|protein-coding	18.664	19.856	19.001	19.429	22.898	26.155	23.525	26.178	29.695	30.166	30.895	28.896	23.71	25.067	23.748	25.018	39.828	44.096	39.517	44.921	44.285	42.539	43.393	42.426	41.651	41.982	42.714	44.398	12.762	13.057	13.161	12.243	34.767	37.362	34.589	35.234	18.475	17.857	18.528	17.487	16.565	18.89
BC039791	chr1	168335991	168337319	-	1328	1	0	0.161	0.309	0.265	0.109	0.409	0.292	0.281	0.476	0.178	0.288	0.186	0.27	0.164	0.171	0.332	0.272	0.355	0.428	0.393	0.806	0.445	0.41	0.372	0.728	0.44	0.167	0.197	0.368	0.116	0	0.192	0.305	0.422	0.353	0.689	0.463	0.257	0.28	0.227	0.238	0.084	0.15
Nuf2	chr1	169497934	169531464	-	2731	1	Nuf2|2410003C07Rik|AU044112|C85691|Cdca1|NUF2R|-|1 H2.3-H3|1|protein-coding	6.984	1.777	6.549	2.282	6.78	2.818	8.555	2.21	2.14	1.874	2.874	2.111	7.086	3.264	8.082	3.763	6.294	2.745	7.332	2.821	5.132	4.223	5.773	4.028	4.439	2.903	4.779	2.761	2.385	3.496	3.142	2.991	3.376	3.378	3.973	3.867	4.924	5.605	4.298	6.176	17.033	8.876
Rgs5	chr1	169655501	169693526	+	1798	1	Rgs5|1110070A02Rik|-|1 H2|1 76.84 cM|protein-coding	0	0.021	0.036	0.121	0.03	0.054	0.023	0	0.066	0.064	0.079	0.1	0.024	0.051	0.049	0.14	1.049	0.316	1.141	0.595	0.06	0	0.018	0.026	0.043	0.062	0.097	0.091	0	0	0	0	0.048	0.022	0.046	0.02	0.117	0.104	0.223	0.123	0.062	0.037
Rgs4	chr1	169741477	169747642	-	2930	1	Rgs4|AA004315|AA597169|ESTM48|ESTM50|-|1 H3|1 76.84 cM|protein-coding	0.044	0.204	0.088	0.148	0	0.05	0	0	0.97	1.252	1.75	1.369	0.134	0.295	0.211	0.332	2.102	2.418	2.064	2.836	0.165	0.248	0.225	0.157	0.08	0.063	0.045	0.07	0	0.043	0	0.02	0.059	0.067	0.071	0.111	0.313	0.572	0.548	0.765	0	0.091
1700084C01Rik	chr1	169928939	169934653	+	1434	1	1700084C01Rik|-|-|1 H3|1|protein-coding	0.03	0.052	0	0	0	0.034	0	0.08	0.028	0.027	0	0.05	0.03	0	0.061	0.075	0.131	0.072	0.073	0	0	0	0	0	0	0	0	0.028	0	0	0.025	0	0	0	0	0	0.018	0	0	0	0	0
Hsd17b7	chr1	169949537	169969205	-	4989	1	Hsd17b7|AI266814|ERG27|-|1 H3|1|protein-coding	17.144	6.336	16.896	7.38	12.233	6.752	12.959	7.131	7.108	4.226	7.251	4.557	11.935	6.336	12.037	7.091	6.204	3.803	5.832	3.667	3.531	2.594	3.53	2.62	5.047	3.445	5.722	3.472	5.622	4.606	5.878	3.949	8.257	5.971	8.374	5.719	8.034	6.826	8.264	6.881	9.659	12.061
3110045C21Rik	chr1	169969409	169972396	+	1130	1	3110045C21Rik|AI838577|-|1|1|ncRNA	1.173	0.396	1.532	0.577	0.961	0.343	0.845	0.305	0.315	0.406	0.313	0.285	1.044	0.684	1.443	0.638	0.695	0.549	0.523	0.473	0.523	0.161	0.437	0.285	0.448	0.229	0.232	0.469	0.726	0.507	0.549	0.205	0.61	0.45	0.699	0.48	1.044	0.741	0.947	0.755	1.086	0.823
Ddr2	chr1	169972307	170110730	-	8659	1	Ddr2|AW495251|Ntrkr3|tyro10|-|1 H1-H5|1 76.84 cM|protein-coding	43.926	38.249	44.663	44.087	39.199	36.413	43.413	42.375	37.143	40.848	39.39	46.59	40.442	37.282	42.425	41.633	46.536	45.584	49.273	52.669	47.147	47.684	51.582	55.269	47.796	53.47	51.502	54.355	35.752	41.691	38.821	45.455	60.978	64.261	64.32	74.197	64.732	61.799	65.925	70.68	45.024	48.29
Uap1	chr1	170142003	170174946	-	2904	1	Uap1|AA420407|AA437972|AGX-1|AGX-2|AGX1|AgX|ESTM38|SPAG2|-|1 H3|1|protein-coding	9.16	9.138	10.54	9.709	6.47	6.733	7.773	6.907	8.362	8.155	9.778	9.358	8.996	9.068	10.62	9.301	10.56	10.79	10.617	10.82	7.878	8.24	7.877	8.209	8.644	8.955	8.688	7.648	8.423	7.804	8.388	8.919	8.547	9.329	8.818	9.639	10.101	9.676	10.915	10.528	11.408	9.811
Uhmk1	chr1	170199256	170215393	-	2007	1	Uhmk1|4732477C12Rik|4930500M09Rik|AA673513|AI449218|AU021979|KIS|Kist|P-CIP2|-|1|1 H2|protein-coding	5.242	4.24	5.637	5.814	4.951	4.34	4.652	5.241	4.23	4.492	4.827	4.834	4.571	4.238	4.786	4.797	5.104	4.302	4.85	4.389	5.753	4.728	5.313	4.655	5.593	4.817	5.96	4.508	4.063	4.25	4.385	5.254	6.827	5.434	5.986	6.235	5.081	3.918	4.831	4.564	5.169	5.427
Sh2d1b1	chr1	170277324	170285662	+	1424	1	Sh2d1b1|EAT-2|EAT-2A|Eat2|Eat2a|Sh2d1b|-|1|1 H2|protein-coding	1.592	0.786	1.238	0.763	1.296	0.578	0.787	0.646	0.61	0.671	0.621	0.427	0.552	0.511	0.557	0.506	0.463	0.436	0.146	0.25	0.641	0.287	0.393	0.162	0.219	0.182	0.061	0	0.216	0.089	0.154	0.366	0.121	0.082	0.058	0.051	0.239	0.098	0.094	0.133	0.313	0.14
Gm7694	chr1	170298193	170306332	-	3826	1	Gm7694|EG665574|-|1 H3|1|protein-coding	0.302	0.556	0.427	0.568	0.369	0.569	0.195	0.571	0.413	0.739	0.379	0.608	0.457	1.117	0.645	0.848	0.706	0.946	0.918	0.792	0.056	0.225	0.198	0.204	0.132	0.145	0.103	0.17	0.214	0.349	0.277	0.363	0.068	0.092	0.054	0.047	0.445	0.328	0.577	0.504	0.641	0.434
Nos1ap	chr1	170317496	170589849	-	9544	1	Nos1ap|6330408P19Rik|Capon|-|1|1 H2|protein-coding	0.081	0.043	0.081	0.076	0.051	0.117	0.052	0.126	0.108	0.112	0.052	0.143	0.078	0.152	0.074	0.128	0.138	0.163	0.168	0.149	0.039	0.014	0.041	0.034	0.045	0.047	0.018	0.017	0.038	0.04	0.031	0.055	0.009	0.008	0.017	0.015	0.058	0.088	0.091	0.103	0.082	0.084
Olfml2b	chr1	170644532	170682789	+	3078	1	Olfml2b|1110018N05Rik|4832415H08Rik|AI467542|-|1 H3|1|protein-coding	93.853	149.64	93.229	148.137	140.67	172.515	136.69	176.18	26.209	36.609	29.283	41.014	114.494	154.809	104.419	142.979	12.556	21.266	11.169	18.204	45.084	37.128	47.575	32.505	45.335	28.101	40.561	25.62	2.816	2.461	1.958	2.504	85.212	89.514	76.049	88.392	2.555	2.66	2.759	2.175	171.708	199.111
Atf6	chr1	170704457	170867771	-	7430	1	Atf6|9130025P16Rik|9630036G24|AA789574|Atf6alpha|ESTM49|-|1 H3|1 76.96 cM|protein-coding	14.752	18.912	14.564	18.915	16.107	19.997	16.09	18.859	9.146	11.824	8.985	11.435	19.761	26.627	18.412	26.136	7.836	8.552	6.877	9.313	11.955	10.48	11.908	10.034	13.786	11.836	13.272	11.705	5.218	5.852	4.782	5.833	14	14.595	13.014	14.33	8.468	9.035	8.362	8.059	22.475	31.598
Dusp12	chr1	170874188	170885540	-	1510	1	Dusp12|1190004O14Rik|AA027408|AW049275|ESTM36|LMW-DSP4|T-DSP4|VH1|mVH1|-|1 H3|1|protein-coding	3.88	3.856	4.351	4.512	4.027	3.429	4.644	4.149	3.975	4.376	4.543	4.292	3.53	4.518	4.231	5.254	3.954	5.479	4.259	5.551	4.481	4.991	3.924	3.901	4.13	4.097	4.481	4.075	2.445	3.12	2.225	2.149	3.567	4.194	4.57	5.101	3.142	3.42	3.277	3.137	4.802	4.134
Fcrlb	chr1	170907270	170912941	-	1273	1	Fcrlb|FREB-2|FREB2|FcRL2|Fcrlm2|Fcry|mFCRL2|-|1 H3|1|protein-coding	0	0	0.025	0.057	0	0	0	0	0.031	0	0	0	0	0	0	0	0.049	0	0	0	0	0	0	0	0	0	0	0	0	0	0	0	0	0	0	0.028	0	0	0	0	0	0
Fcgr2b	chr1	170960559	170976071	-	2898	1	Fcgr2b|AI528646|CD32|F630109E10Rik|Fc[g]RII|FcgRII|Fcgr2|Fcgr2a|Fcr-2|Fcr-3|Ly-17|Ly-m20|LyM-1|Lym-1|fcRII|-|1 H3|1 78.02 cM|protein-coding	0	0	0	0	0	0.017	0	0	0	0	0	0	0	0	0	0	0.011	0.018	0	0	0	0	0	0	0.013	0	0.03	0	0	0	0	0	0.015	0	0.029	0	0	0	0.012	0	0	0
Fcgr4	chr1	171018926	171029761	+	1239	1	Fcgr4|4833442P21Rik|CD16-2|FcgRIV|FcgammaRIV|Fcgr3a|Fcrl3|-|1 H3|1 78.53 cM|protein-coding	0.104	0.271	0.207	0.234	0.219	0.664	0.335	0.325	0.096	0.062	0.171	0	0.317	0.294	0.107	0.291	0.254	0.209	0.337	0.144	0.39	0.183	0.106	0.111	0.252	0.149	0.282	0.132	0	0	0.029	0	0.243	0.126	0.101	0.088	0	0.038	0.027	0.025	0.18	0.375
Fcgr3	chr1	171051169	171059403	-	1446	1	Fcgr3|CD16|-|1 H3|1 78.8 cM|protein-coding	0.207	0.155	0.199	0.15	0.113	0.201	0.057	0	0.082	0	0.049	0	0.121	0.063	0.061	0.125	0.109	0.072	0.216	0.099	0	0	0	0	0.054	0.026	0.06	0	0.035	0.044	0.152	0.08	0.06	0.027	0	0	0.073	0.032	0.069	0.066	0	0
1700009P17Rik	chr1	171121661	171126967	+	1021	1	1700009P17Rik|AV282292|Flattop|Fltp|-|1 H3|1|protein-coding	2.387	2.705	2.292	1.846	2.553	2.702	1.87	2.308	3.365	2.02	1.974	2.209	2.396	2.405	2.287	3.461	4.216	3.393	3.507	2.69	2.104	2.401	1.87	1.487	3.436	2.322	2.095	3.034	3.114	2.432	2.539	1.986	3.418	2.259	2.565	1.311	3.672	3.782	3.078	3.495	0.437	0.911
Sdhc	chr1	171129157	171150603	-	1166	1	Sdhc|0610010E03Rik|AI316496|AU019277|-|1 H3|1|protein-coding	19.475	17.541	19.929	20.575	16.113	15.067	18.506	17.45	17.813	17.624	19.257	19.959	20.232	17.787	18.099	18.835	24.846	26.34	26.265	24.226	21.048	23.013	21.595	21.195	20.993	25.447	19.655	21.46	15.701	17.088	17.194	18.834	22.616	23.335	24.956	23.138	26.551	22.344	27.186	23.213	20.186	18.341
Mpz	chr1	171150713	171161123	+	2009	1	Mpz|Mpp|P-zero|P0|-|1 H3|1 79.05 cM|protein-coding	0	0	0.048	0.036	0.027	0.024	0.021	0	0.039	0.019	0.018	0	0.022	0	0	0	0	0.026	0	0.053	0.053	0	0	0.023	0	0.055	0.065	0.081	0	0	0	0	0.043	0.078	0.021	0.054	0.039	0.046	0.083	0.063	0	0
Pcp4l1	chr1	171173264	171197035	-	1597	1	Pcp4l1|1500036F01Rik|-|1 H3|1|protein-coding	4.044	3.739	4.737	3.722	0.986	1.364	0.831	1.26	23.514	14.949	29.249	13.788	1.313	3.218	1.848	2.552	35.553	32.991	40.812	26.04	16.309	11.031	15.89	10.086	0.61	0.742	0.984	0.638	0.193	0.319	0.389	0.29	0.378	0.392	0.495	0.476	0.558	0.524	0.544	0.653	0.349	0.208
Nr1i3	chr1	171213970	171219193	+	2890	1	Nr1i3|AA209988|AI551208|CAR|CAR-beta|Care2|ESTM32|MB67|-|1 H3|1 79.21 cM|protein-coding	0	0	0	0	0	0	0	0	0	0	0	0	0	0	0	0	0.098	0.054	0.06	0.025	0	0	0	0	0	0	0	0	0	0	0	0	0.015	0	0	0	0	0	0	0.011	0	0
Tomm40l	chr1	171217803	171222514	-	2930	1	Tomm40l|-|-|1 H3|1|protein-coding	2.058	1.974	2.483	2.301	2.187	1.338	1.884	1.589	1.725	1.786	1.774	2.053	1.908	1.63	2.21	1.649	3.239	3.3	2.752	2.921	1.851	2.557	2.28	1.696	2.009	2.288	2.086	2.267	1.575	1.608	1.757	1.879	3.044	2.455	2.724	2.234	2.612	2.858	2.693	2.835	2.322	2.471
Apoa2	chr1	171225054	171226379	+	512	1	Apoa2|Alp-2|ApoA-II|ApoAII|Apoa-2|Hdl-1|-|1 H3|1 79.22 cM|protein-coding	0.919	0.437	0.626	0.566	0.636	0.284	0.567	0.225	0.231	0.522	0.552	0.42	0.597	0.089	0.602	0.634	1.289	1.616	1.086	1.045	0.629	0.709	0.45	0.18	0.685	0.723	1.364	0.478	0.3	0.373	0.143	0.34	0.421	0.458	0.568	0.353	0.922	0.636	0.98	0.493	0.871	0
Fcer1g	chr1	171229572	171234349	-	647	1	Fcer1g|AI573376|CD23|FcR-gamma|FcR[g]|FcRgamma|Fce1g|FcepsilonRI|Ly-50|-|1 H3|1 79.23 cM|protein-coding	0.198	0.635	0.149	0.112	0.084	0.299	0.449	0.089	0.793	0.236	0.437	0.277	0.27	0.351	0.34	0.502	0.583	1.039	0.591	0.606	0.415	0.281	0.763	0.356	0.542	0.229	0.135	0.315	0.238	0.197	0.169	0.09	0.4	0.363	0.128	0.224	0.365	0.503	0.362	0.488	0	0.205
Ndufs2	chr1	171234860	171247112	-	1759	1	Ndufs2|AL033311|-|1 H3|1|protein-coding	26.695	26.904	29.574	25.382	25.807	27.046	27.861	25.356	23.392	25.884	26.836	28.964	29.057	27.226	31.634	28.189	36.977	40.829	38.417	37.004	30.744	32.497	33.008	31.632	33.881	34.495	33.304	30.212	24.051	26.563	25.889	26.451	38.557	39.781	41.333	35.507	28.554	32.188	30.7	28.746	38.176	33.943
Adamts4	chr1	171250422	171259922	+	4075	1	Adamts4|3830423K05|ADAM-TS4|ADAMTS-2|ADMP-1|mKIAA0688|-|1 H3|1 79.28 cM|protein-coding	1.973	3.334	1.518	3.397	0.959	1.366	1.049	1.693	1.153	1.603	1.041	1.757	2.133	2.4	1.449	2.195	2.113	4.276	1.663	4.052	2.161	4.446	2.504	3.433	2.716	3.472	2.592	2.89	1.095	1.547	0.708	1.863	3.426	5.324	3.366	5.059	1.467	2.603	1.567	2.341	1.122	2.314
B4galt3	chr1	171270328	171276895	+	2093	1	B4galt3|9530061M23Rik|AA104562|AW125175|ESTM26|ESTM6|R74981|-|1 H3|1 79.29 cM|protein-coding	4.843	5.314	5.069	5.783	4.436	4.393	4.064	3.707	4.132	5.128	5.355	5.696	6.116	5.498	5.494	4.773	7.416	7.683	6.726	5.879	6.235	7.462	6.558	6.948	5.252	5.097	3.963	5.004	3.332	4.167	3.315	3.627	6.156	6.22	5.462	5.27	5.912	6.179	5.767	5.025	4.743	4.95
Ppox	chr1	171276992	171281186	-	1794	1	Ppox|Ppo|-|1 H2|1|protein-coding	5.53	6.74	6.003	6.868	6.689	6.286	5.389	5.51	8.144	7.069	6.8	8.142	7.403	7.453	6.778	6.131	10.929	9.194	9.126	7.773	8.082	9.592	6.678	8.312	8.778	7.888	6.862	6.611	4.545	4.081	4.01	4.748	8.959	6.559	6.836	6.935	6.312	6.172	6.169	6.408	5.41	5.183
Usp21	chr1	171281953	171287961	-	3704	1	Usp21|ESTM28|Usp16|Usp23|W53272|-|1 H3|1 79.3 cM|protein-coding	4.26	5.149	3.202	3.855	4.852	4.887	3.607	4.19	4.851	4.867	4.267	4.785	4.517	4.592	4.306	3.612	8.067	8.306	6.813	6.644	5.118	5.651	4.39	5.119	4.935	4.67	3.83	4.027	3.198	3.987	2.701	3.222	6.701	6.47	4.759	5.536	5.987	7.071	5.832	5.969	4.969	4.931
Ufc1	chr1	171288564	171294982	-	949	1	Ufc1|1110021H02Rik|AA062310|ESTM29|-|1 H3|1 79.31 cM|protein-coding	27.173	29.968	28.978	26.425	21.514	23.561	22.3	20.107	26.63	33.206	31	32.935	28.034	30.72	30.641	30.589	30.163	34.27	28.791	28.3	34.463	38.992	33.296	32.394	31.092	31.266	29.347	30.834	26.261	26.965	27.014	27.231	28.332	30.442	33.904	30.144	25.745	27.159	27.201	23.063	22.921	22.814
Dedd	chr1	171329145	171342501	+	2739	1	Dedd|CASP8IP1|DEFT|Dedpro1|FLDED1|KE05|-|1 H2|1 79.34 cM|protein-coding	4.013	5.083	4.014	5.213	3.767	4.17	3.515	3.966	4.282	4.769	4.428	4.614	3.796	4.4	4.81	3.805	6.069	6.55	5.813	5.573	5.392	4.857	4.975	5.226	5.166	5.247	4.542	4.865	3.22	3.881	3.92	4.929	5.632	5.623	5.479	5.4	4.565	4.62	4.407	4.543	4.969	4.971
Nit1	chr1	171342237	171345645	-	1359	1	Nit1|AI255805|ESTM30|W57327|-|1 H3|1 79.35 cM|protein-coding	4.972	5.685	6.887	6.293	4.755	7.585	5.679	7.528	4.678	4.891	5.464	5.216	5.497	5.857	5.09	6.395	8.532	8.636	8.773	8.766	4.861	5.68	6.757	5.926	5.908	7.332	6.681	5.428	3.736	3.841	3.923	4.434	5.802	4.487	8.289	6.28	7.137	7.463	7.578	6.949	6.813	4.594
Pfdn2	chr1	171345699	171358170	+	613	1	Pfdn2|ESTM27|W48336|-|1 H3|1 79.35 cM|protein-coding	16.464	18.996	19.242	19.154	12.755	17.843	19.699	18.19	13.721	16.388	16.728	17.989	15.821	18.548	19.693	18.119	14.711	20.665	18.77	19.142	17.696	25.405	18.793	20.12	18.948	25.501	22.645	20.277	12.046	14.746	14.893	16.541	18.838	22.448	22.175	24.956	17.533	15.862	15.982	18.084	19.653	22.968
Klhdc9	chr1	171358449	171360798	-	1546	1	Klhdc9|1190002J23Rik|AA087357|ESTM31|-|1 H3|1 79.36 cM|protein-coding	0	0	0	0	0	0	0	0	0.026	0	0	0	0	0	0	0	0.203	0	0.022	0	0	0	0	0	0	0	0	0	0	0	0	0	0	0	0	0	0	0	0	0	0	0
Pvrl4	chr1	171370173	171388287	+	3485	1	Pvrl4|1200017F15Rik|Prr4|-|1 H2|1|protein-coding	0.012	0.032	0.018	0	0.031	0.042	0.048	0.016	0.011	0.033	0	0.051	0	0	0.013	0	0.018	0.045	0	0.051	0.062	0.013	0.038	0.026	0.056	0.043	0.038	0.035	0.074	0.018	0.031	0	0.025	0.011	0.012	0	0	0	0	0.009	0	0
Arhgap30	chr1	171388960	171410298	+	4615	1	Arhgap30|6030405P05Rik|Gm102|mFLJ00267|-|1 H3|1|protein-coding	0	0	0	0	0	0	0	0	0	0	0	0	0	0	0.01	0.008	0	0	0	0	0	0.01	0	0	0	0	0	0	0	0	0	0	0	0.025	0	0.008	0	0	0	0.007	0	0.014
Usf1	chr1	171411328	171418757	+	2095	1	Usf1|bHLHb11|-|1 H|1 79.4 cM|protein-coding	4.287	5.22	4.819	4.843	5.106	5.059	4.793	5.569	4.467	5.233	5.047	5.64	4.963	5.123	5.405	4.579	6.509	6.614	6.62	6.622	4.64	6.393	5.813	5.47	5.768	7.833	5.459	6.089	3.304	3.889	3.225	3.983	6.314	7.408	6.627	7.268	5.118	5.263	5.411	4.131	6.815	6.245
Tstd1	chr1	171419033	171420352	+	542	1	Tstd1|AV065366|EG226654|Gm4848|KAT|mCG_8648|1 H3|1|protein-coding	0.079	0.069	0.355	0.535	0.1	0.089	0.23	0.212	0.073	0.07	0.196	0.33	0.322	0.252	0.081	0.399	0.116	0.095	0.449	0.197	0.396	0.419	0.121	0.425	0.144	0.547	0.242	0.15	0.284	0	0.404	0.214	0.318	0.216	0.077	0.334	0.387	0.515	0.247	0.466	0.412	0.245
AK085275	chr1	171423185	171437318	-	951	1	0	0	0	0.067	0	0.114	0.051	0	0.06	0	0	0	0	0	0.048	0.046	0.152	0.099	0	0	0	0.056	0.048	0.104	0.048	0.164	0.156	0.092	0.086	0	0.067	0	0	0.136	0	0.262	0.038	0.028	0.049	0.035	0.033	0	0.07
F11r	chr1	171437561	171464593	+	2461	1	F11r|9130004G24|AA638916|ESTM33|JAM|JAM-1|JAM-A|Jcam|Jcam1|Ly106|-|1 H2|1 79.43 cM|protein-coding	5.648	5.08	5.249	6.008	3.442	3.048	4.097	2.989	1.781	2.018	2.859	2.284	3.994	3.474	4.028	3.18	1.953	1.954	2.147	1.855	8.008	8.69	8.64	7.761	7.428	9.182	7.237	8.727	6.147	6.674	6.574	7.793	6.146	5.655	6.419	5.79	6.295	5.728	6.562	5.891	4.714	4.723
Alyref2	chr1	171503478	171504750	+	1271	1	Alyref2|C130042O11Rik|REF2|Refbp2|-|1 H3|1|protein-coding	1.817	0.94	1.135	0.969	0.983	0.647	0.751	1.04	1.087	1.172	1.196	1.437	1.134	1.109	1.144	1.475	1.384	1.993	1.258	1.487	1.268	1.286	1.217	0.869	1.656	1.545	1.443	1.603	1.13	1.102	1.092	1.049	1.39	1.384	1.112	1.508	0.99	0.988	1.263	0.944	0.965	0.627
Cd244	chr1	171559193	171585316	+	4057	1	Cd244|2B4|C9.1|F730046O15Rik|Ly90|NAIL|NKR2B4|Nmrk|SLAMF4|-|1 H3|1 79.52 cM|protein-coding	0.011	0	0	0	0	0	0	0	0	0	0	0	0	0	0	0	0	0	0	0	0	0	0	0	0	0	0.011	0	0	0	0	0	0	0	0	0	0	0	0	0	0	0
Ly9	chr1	171588613	171607410	-	2570	1	Ly9|AI893573|CD229|Lgp100|Ly-9|SLAMF3|T100|-|1 H3|1 79.54 cM|protein-coding	0.083	0.015	0.025	0.056	0.021	0	0.016	0	0.092	0.03	0.069	0.111	0.017	0	0.034	0	0.012	0.02	0	0	0.021	0.018	0	0.018	0.015	0	0	0.016	0	0	0	0	0.017	0	0	0	0	0	0	0	0	0
Slamf7	chr1	171632403	171653037	-	4051	1	Slamf7|19A|19A24|4930560D03Rik|CRACC|CS1|-|1|1 H2|protein-coding	0	0	0	0	0	0	0	0.014	0	0	0	0	0	0	0	0	0	0	0	0	0	0	0	0	0	0	0	0	0	0	0	0	0.011	0	0	0	0	0	0	0	0	0.016
Cd48	chr1	171682055	171705257	+	1133	1	Cd48|AI449234|AW610730|BCM1|BLAST|BLAST-1|BLAST1|Bcm-1|MEM-102|SLAMF2|Sgp-60|-|1 H3|1 79.54 cM|protein-coding	0	0.033	0	0	0	0.043	0	0	0	0	0	0	0	0	0	0	0	0	0.031	0	0	0	0	0	0	0	0	0	0	0	0	0	0	0	0	0	0	0	0	0	0	0
Slamf1	chr1	171767132	171801184	+	3382	1	Slamf1|4933415F16|AA177906|CD150|CDw150|ESTM51|IPO-3|Slam|-|1 H3|1 79.54 cM|protein-coding	0	0	0	0	0	0	0	0	0	0	0	0	0	0	0	0	0	0	0	0	0	0	0	0	0	0	0	0	0	0	0	0	0	0	0	0	0	0	0	0	0	0
Cd84	chr1	171839697	171890718	+	6235	1	Cd84|A130013D22Rik|CDw84|SLAMF5|-|1 H3|1 79.54 cM|protein-coding	0.055	0.06	0.108	0.151	0.105	0.078	0.146	0.074	0.082	0.08	0.096	0.115	0.07	0.073	0.12	0.127	0.086	0.116	0.106	0.12	0.06	0.087	0.137	0.059	0.081	0.065	0.098	0.065	0.049	0.092	0.076	0.093	0.069	0.063	0.02	0.075	0.059	0.015	0.048	0.111	0.107	0.043
Slamf6	chr1	171917537	171953167	+	6975	1	Slamf6|KAL1|KAL1b|Ly108|NTB-A|NTBA|SF2000|-|1 H3|1 79.54 cM|protein-coding	0	0	0	0.01	0.008	0	0.012	0	0.006	0	0	0	0.006	0	0	0	0	0	0	0	0	0	0	0	0	0	0	0.012	0.015	0	0.01	0	0	0	0	0	0.004	0	0.005	0	0	0
Vangl2	chr1	172004371	172028045	-	3138	1	Vangl2|C530001F03Rik|Lp|Lpp1|Ltap|Vang1l2|loop-tail|ska17|ska<m17Jus>|stbm|strabismus|-|1 H3|1 79.54 cM|protein-coding	0.613	0.844	0.633	0.855	0.294	0.509	0.397	0.513	0.34	0.438	0.473	0.491	0.71	0.913	0.744	0.69	1.182	0.989	1.063	0.943	2.037	1.49	1.426	1.628	1.379	1.594	1.391	0.922	0.131	0.041	0.163	0.092	1.813	1.744	1.431	1.694	0.819	0.741	1.087	0.785	0.924	0.55
Nhlh1	chr1	172052292	172057596	-	2483	1	Nhlh1|Hen1|Nscl|Tal2|bHLHa35|-|1 H3|1 79.54 cM|protein-coding	0	0	0	0	0	0	0	0	0	0	0	0.014	0	0	0.035	0.015	0.025	0.062	0	0.014	0	0	0.013	0.019	0.063	0.015	0	0.016	0	0	0	0.023	0	0	0.017	0	0	0	0.013	0	0.045	0
Ncstn	chr1	172066013	172082749	-	2820	1	Ncstn|9430068N19Rik|AA727311|Aph2|D1Dau13e|Kiaa0253|Nct|mKIAA0253|-|1 H3|1 79.54 cM|protein-coding	19.79	20.739	20.595	23.851	18.273	17.694	17.79	19.668	15.347	15.604	17.065	18.219	19.844	18.934	18.107	17.059	26.887	24.001	24.777	24.258	19.177	21.011	20.717	21.395	20.539	21.595	20.309	20.174	17.075	16.434	16.239	18.451	25.762	24.301	23.202	24.559	21.25	17.966	20.679	18.267	20.648	22.42
Copa	chr1	172082529	172122332	+	8704	1	Copa|AU040324|xenin|-|1 H3|1 79.54 cM|protein-coding	50.69	53.059	52.018	52.594	43.126	42.486	43.351	41.317	48.343	52.898	50.086	54.551	56.484	54.301	53.645	50.781	66.417	70.981	62.725	66.083	49.044	50.469	49.53	48.078	59.335	56.428	56.492	55.048	45.859	49.469	44.99	46.152	57.965	59.618	55.687	56.271	51.218	49.95	52.787	47.847	57.428	55.83
Pex19	chr1	172126755	172136497	+	3114	1	Pex19|Pxf|-|1 H3|1 79.54 cM|protein-coding	8.968	9.468	8.492	9.496	9.067	9.776	8.702	9.265	9.067	9.788	8.357	9.796	9.54	10.428	7.612	8.106	13.784	14.23	11.565	11.465	9.485	11.198	9.312	9.518	9.763	9.528	8.439	9.266	5.566	7.298	5.653	6.159	11.429	10.721	10.386	10.22	9.319	9.711	9.181	8.327	9.457	8.254
Dcaf8	chr1	172148015	172196393	+	7340	1	Dcaf8|AA408877|AA433120|AA792214|AU018973|C76055|D1Dau35e|D1Ucla4|H326|Wdr42a|-|1 H3|1 79.54 cM|protein-coding	10.254	11.664	11.489	11.04	10.386	10.431	11.177	12.145	10.738	10.632	11.88	11.541	11.064	11.116	12.389	11.683	16.725	16.307	17.821	17.158	13.272	14.561	14.941	16.39	12.543	14.681	13.923	13.781	8.726	9.445	9.453	10.191	15.04	14.476	17.381	15.604	12.932	11.257	12.528	12.216	10.197	9.953
Pea15a	chr1	172196729	172206781	-	2468	1	Pea15a|Mat1|PEA-15|Pea15|Pkcs15|-|1 H3|1 79.54 cM|protein-coding	28.452	27.493	30.597	24.463	33.75	31.924	33.796	26.805	23.808	23.494	25.202	24.357	30.799	29.301	30.259	27.63	24.725	20.657	22	18.425	28.679	31.459	29.86	28.605	32.076	33.801	29.344	32.679	18.596	17.436	18.023	19.533	42.268	43.575	41.789	39.55	23.453	24.11	23.019	20.757	37.514	29.978
Casq1	chr1	172209894	172219895	-	1955	1	Casq1|CSQ|CSQ-1|CSQ1|sCSQ|-|1 H3|1 79.54 cM|protein-coding	0.022	0.229	0.18	0.111	0	0.074	0.106	0.029	0.182	0.117	0.127	0.128	0.246	0.256	0.045	0.166	0.129	0.026	0.071	0.055	0.055	0.139	0.168	0.282	0.08	0.152	0.089	0.125	0.026	0	0.019	0	0.066	0.1	0.17	0.185	0.04	0.048	0.068	0.016	0.057	0.136
Atp1a4	chr1	172223508	172258424	-	3438	1	Atp1a4|-|-|1 H3|1 79.54 cM|protein-coding	0	0	0	0	0	0	0	0.017	0	0	0	0	0	0	0	0	0	0	0	0	0	0	0	0	0	0	0.013	0	0	0	0	0.034	0	0	0	0	0	0	0	0	0	0
Igsf8	chr1	172261632	172319835	+	3035	1	Igsf8|AA033172|AU041109|ESTM34|EWI-2|KCT-4|PGRL|R75384|-|1 H3|1 79.59 cM|protein-coding	3.17	3.246	2.915	2.722	2.934	3.237	3.022	2.897	3.578	3.134	3.437	3.268	3.426	2.892	2.903	2.317	6.057	6.508	5.624	4.595	3.946	4.039	4.023	3.29	2.98	2.88	2.531	2.323	2.146	2.349	2.503	2.596	3.436	3.04	2.739	2.812	3.265	2.897	2.986	2.518	3.381	3.348
Atp1a2	chr1	172271709	172298064	-	6371	1	Atp1a2|AW060654|Atpa-3|mKIAA0778|-|1 H3|1 79.6 cM|protein-coding	0.027	0.012	0.015	0.011	0.017	0.03	0.007	0.009	0.025	0.012	0.011	0.017	0.014	0.007	0.007	0.006	0.005	0	0	0.011	0.008	0.007	0.005	0.022	0	0	0.007	0	0.008	0.02	0	0	0.047	0.006	0.013	0.011	0	0	0.01	0.015	0.018	0
AK203051	chr1	172319595	172319841	+	246	1	0	12.691	12.592	12.247	11.785	12.361	14.755	8.266	9.813	14.928	12.888	13.655	13.099	10.833	12.942	8.776	7.916	24.013	29.215	22.75	19.863	18.556	15.134	15.788	13.844	10.616	11.143	10.115	9.774	8.338	9.316	9.055	10.128	14.363	13.349	7.942	11.173	10.337	11.725	11.01	10.785	14.057	11.609
BC038600	chr1	172320504	172321545	-	1041	1	Kcnj9|1700085N21Rik|Girk3|Kir3.3|mbGIRK3|-|1 H3|1 79.66 cM|protein-coding	0.041	0	0.031	0.07	0	0.093	0.04	0	0.114	0.037	0.102	0.034	0.042	0	0	0.035	0	0	0	0.034	0	0	0	0	0	0.036	0	0	0	0	0	0	0	0	0	0	0.101	0	0	0	0	0
Kcnj9	chr1	172321033	172329263	-	3692	1	Kcnj9|1700085N21Rik|Girk3|Kir3.3|mbGIRK3|-|1 H3|1 79.66 cM|protein-coding	0.023	0.02	0	0.02	0	0.026	0.045	0.031	0.053	0.041	0.029	0.019	0.024	0	0	0.01	0	0	0	0.058	0	0	0.009	0	0	0	0.012	0	0	0.052	0	0.016	0	0.021	0.011	0	0.021	0	0.036	0.009	0.06	0.036
Kcnj10	chr1	172341210	172374085	+	5404	1	Kcnj10|BIR10|BIRK-1|Kir1.2|Kir4.1|-|1 H3|1 79.69 cM|protein-coding	0	0.014	0.018	0.054	0.02	0.018	0.008	0	0	0	0	0.013	0.016	0.017	0.008	0.02	0.035	0.019	0.032	0.007	0	0.008	0.006	0	0.014	0.007	0	0.008	0.009	0.012	0	0	0.008	0.014	0.015	0.013	0.015	0	0.019	0	0.021	0.012
Pigm	chr1	172376531	172384099	+	7567	1	Pigm|4933437L05Rik|AI644422|AV302080|C920011G20Rik|-|1 H3|1 79.73 cM|protein-coding	2.967	2.742	2.791	2.864	2.318	2.334	2.561	2.233	3.053	2.857	2.991	2.848	2.91	3.119	2.44	2.502	3.334	3.512	3.312	3.568	2.626	2.7	2.471	2.311	3.142	2.864	3.3	2.79	2.745	2.684	2.616	2.351	3.058	3.25	3.17	2.772	3.121	3.074	2.916	2.83	2.506	2.308
Slamf9	chr1	172475360	172478409	+	1136	1	Slamf9|2310026I04Rik|AI462096|CD2F-10|CD84-H1|Cd2f10|SF2001|-|1 H3|1|protein-coding	0.301	0.066	0.226	0.191	0.096	0.17	0.073	0.051	0.382	0.336	0.56	0.41	0.461	0.16	0.271	0.381	0	0	0.031	0	0.425	0.08	0.174	0.324	0.137	0.13	0.154	0.072	0.045	0.336	0.129	0	0.038	0.103	0.183	0.255	0.046	0	0.059	0.028	0	0.058
Igsf9	chr1	172482213	172498877	+	5316	1	Igsf9|644ETD8|Dasm1|Kiaa1355-hp|NRT1|Ncaml|mKIAA1355|-|1 H3|1 79.86 cM|protein-coding	0.378	0.484	0.428	0.382	0.511	0.464	0.453	0.487	0.557	0.683	0.506	0.647	0.715	0.633	0.547	0.427	0.621	0.827	0.517	0.584	0.909	0.871	0.978	0.892	0.425	0.418	0.394	0.253	0.058	0.036	0.048	0.087	0.827	0.559	0.704	0.381	0.143	0.166	0.195	0.119	0.294	0.362
Tagln2	chr1	172500246	172507380	+	1377	1	Tagln2|2700094C18Rik|SM22beta|Sm22B|Sm22a|-|1 H3|1 79.89 cM|protein-coding	33.045	21.331	34.123	25.107	16.562	10.333	19.106	10.811	24.174	19.75	25.884	24.31	26.649	16.944	27.484	18.777	27.474	20.502	25.699	21.42	31.278	29.412	36.691	29.043	24.372	20.768	21.05	21.723	33.74	30.234	35.988	32.737	25.378	20.469	30.038	22.009	39.693	30.881	41.111	30.024	46.418	28.89
Ccdc19	chr1	172521130	172545870	+	1797	1	Ccdc19|1700028D05Rik|Nesg1|-|1 H3|1 79.91 cM|protein-coding	0	0	0	0	0	0	0	0	0.066	0	0.059	0.08	0	0	0	0	0.017	0.058	0	0.02	0	0.025	0.018	0.026	0	0	0	0.023	0	0	0	0	0	0.022	0	0	0	0	0	0.018	0.062	0.037
4933439K11Rik	chr1	172541620	172550806	-	936	1	4933439K11Rik|-|-|1|1|ncRNA	0	0	0	0	0	0	0	0	0	0	0	0	0	0	0	0	0	0.055	0	0	0	0	0	0.049	0.125	0	0.047	0.044	0	0	0	0	0	0	0	0	0	0	0	0	0	0
Vsig8	chr1	172555938	172563717	+	1862	1	Vsig8|A030011M19|EG240916|-|1 H3|1|protein-coding	0.023	0	0	0	0	0	0	0	0	0	0.019	0	0	0	0	0	0.017	0	0	0	0	0	0.018	0	0.021	0	0	0	0	0	0	0	0	0	0	0	0	0	0	0	0	0
Slamf8	chr1	172581377	172590568	-	2029	1	Slamf8|5830408F06Rik|Blame|SBBI42|-|1|1 H2|protein-coding	0	0.037	0.047	0	0.054	0	0.082	0.085	0.039	0.038	0.035	0.053	0.022	0.045	0.087	0	0.031	0.051	0.086	0.053	0.079	0.09	0	0.045	0.019	0.055	0	0.04	0	0.031	0.036	0.086	0.042	0.058	0.02	0.036	0.026	0.069	0.016	0.031	0	0.131
Fcrl6	chr1	172596640	172602551	-	2401	1	Fcrl6|ENSMUSG00000070504|FcRH6|mIFGP6|moFcRH6|-|1 H3|1|protein-coding	0	0	0.013	0	0	0	0	0	0	0	0	0	0.018	0.019	0	0	0	0	0	0	0.022	0	0	0.019	0	0	0	0	0	0	0	0	0	0	0	0.015	0.011	0	0	0	0	0
Dusp23	chr1	172630769	172632974	-	1412	1	Dusp23|1300005N15Rik|LDP-3|-|1 H3|1|protein-coding	1.817	1.401	1.339	1.437	1.231	1.371	1.381	1.14	1.706	1.704	2.003	2.003	2.166	1.868	1.747	1.226	4.406	5.163	3.594	3.309	1.978	1.736	2.587	2.379	3.616	2.597	2.844	2.626	0.981	0.631	0.983	0.78	3.692	3.184	3.238	2.689	2.024	2.208	1.989	1.812	1.185	1.458
Crp	chr1	172698056	172699966	+	1693	1	Crp|AI255847|-|1 H3|1 80.13 cM|protein-coding	0	0	0	0	0	0.057	0.025	0.034	0.023	0.045	0.021	0.021	0	0.027	0.026	0.021	0.074	0.153	0.041	0.042	0.063	0.027	0.039	0.027	0	0.022	0	0.024	0	0	0	0.034	0.025	0.023	0.025	0	0	0.027	0.02	0.019	0	0.039
Darc	chr1	173331886	173333503	-	1153	1	0	0.037	0	0.028	0.063	0	0	0.036	0	0	0	0	0	0	0	0	0	0	0	0	0	0	0	0	0	0.034	0	0	0	0	0	0	0	0	0	0	0	0	0	0	0	0	0
Cadm3	chr1	173334254	173367695	-	6445	1	Cadm3|BIgR|Igsf4b|Necl-1|Necl1|SynCAM3|Tsll1|-|1 H3|1|protein-coding	0.086	0.069	0.094	0.022	0.084	0.06	0.077	0.107	0.061	0.018	0.027	0.033	0.034	0.035	0.014	0.011	0.005	0.008	0.005	0.028	0.025	0.007	0.01	0.007	0.03	0.006	0	0.013	0	0	0	0	0.007	0.018	0	0.011	0.008	0	0.01	0.005	0.017	0
Aim2	chr1	173420604	173466036	+	2518	1	Aim2|Gm1313|Ifi210|-|1 H3|1|protein-coding	0.136	0.104	0.242	0.173	0.173	0.038	0.148	0.228	0.173	0.076	0.225	0.1	0.139	0.343	0.35	0.1	0.15	0.103	0.207	0.198	0.171	0.126	0.301	0.164	0.108	0.132	0.191	0.194	0.122	0.051	0.044	0.138	0.017	0.078	0.198	0.115	0.115	0.055	0.066	0.1	0.222	0.211
BC094916	chr1	173521311	173535957	-	1881	1	BC094916|Ifi214|p214|-|1 H3|1|protein-coding	0	0.04	0.017	0	0	0	0	0	0	0	0	0.019	0.023	0	0	0	0	0	0.018	0	0	0	0.017	0	0	0.039	0	0	0	0.068	0.019	0	0.023	0.021	0	0	0.028	0	0	0.017	0.059	0
Pydc4	chr1	173591957	173599274	-	2671	1	Pydc4|E030037K03Rik|E430029J22Rik|-|1 H3|1|protein-coding	0.016	0	0	0	0	0	0	0	0.059	0.014	0.026	0.027	0.016	0	0	0.014	0.012	0.019	0.013	0.027	0	0	0	0	0	0	0.033	0	0	0	0	0	0.016	0	0	0	0	0	0	0	0	0
Pyhin1	chr1	173630859	173647928	+	3589	1	Pyhin1|4930422C14|AI447904|Ifi209|Ifix|-|1 H3|1|protein-coding	0.203	0.177	0.134	0.182	0.318	0.148	0.347	0.256	0.209	0.245	0.276	0.239	0.365	0.367	0.16	0.171	0.035	0.029	0.029	0.07	0.404	0.443	0.257	0.385	0.195	0.258	0.268	0.261	0.071	0.177	0.051	0.032	0.108	0.109	0.081	0.091	0	0	0.019	0	0.218	0.296
Pydc3	chr1	173673680	173698392	+	5237	1	Pydc3|9830148g24rik|E430029J22Rik|-|1 H3|1|protein-coding	0.065	0.057	0.061	0.069	0.052	0.046	0.032	0.11	0.075	0.117	0.155	0.144	0.042	0.078	0.101	0.083	0.072	0.079	0.093	0.068	0.041	0.087	0.031	0.044	0.037	0.042	0.092	0.07	0.02	0.036	0.042	0.044	0.074	0.03	0.071	0.041	0.075	0.036	0.038	0.042	0.043	0.038
AI607873	chr1	173723428	173741809	-	3466	1	AI607873|-|-|1 H3|1|protein-coding	0.888	0.506	0.61	0.481	1.222	1.285	0.85	1.111	2.7	2.579	2.387	2.582	1.21	1.142	1.131	0.999	0.598	0.701	0.812	0.7	0.759	1.061	0.665	1.062	0.225	0.331	0.34	0.282	1.805	1.726	1.875	2.324	0.361	0.586	0.396	0.417	0.34	0.443	0.232	0.437	0.483	1.035
Ifi204	chr1	173747294	173905631	-	2433	1	Ifi204|Ifi16|p204|-|1 H3|1 80.63 cM|protein-coding	5.414	3.697	6.35	2.651	2.477	1.929	3.087	1.536	10.241	11.335	11.191	9.447	4.004	2.692	3.73	3.172	6.612	7.225	6.615	6.861	4.503	4.329	4.464	4.18	6.504	8.739	6.979	8.978	5.817	5.678	7.355	5.62	7.102	6.78	8.423	5.946	7.327	7.955	7.875	7.231	1.605	2.839
Mnda	chr1	173848972	173914179	-	2152	1	Mnda|A730048F03|Ifi205b|-|1 H3|1|protein-coding	2.842	2.74	3.009	2.459	1.791	1.979	1.928	1.789	2.495	3.958	2.99	3.627	1.644	1.944	2.191	2.044	3.767	4.757	4.151	5.469	4.342	4.705	3.701	4.641	2.862	5.302	3.367	4.337	3.241	3.076	3.75	3.554	2.503	2.87	3.149	3.059	2.375	2.962	2.439	2.378	3.006	1.883
Mndal	chr1	173857220	173880187	-	2446	1	Mndal|Gm2785|-|1 H3|1|protein-coding	2.238	2.869	2.398	2.282	1.265	2.157	1.374	1.833	6.231	8.105	5.407	6.675	1.59	2.343	1.945	2.609	3.995	4.883	3.851	6.124	11.483	13.309	11.398	11.515	8.94	13.312	8.852	13.579	7.233	9.317	7.316	6.704	4.703	5.274	3.586	5.027	3.644	5.04	3.472	5.152	1.003	0.95
Ifi203	chr1	173920403	173942492	-	7414	1	Ifi203|-|-|1 H3|1 80.76 cM|protein-coding	0.404	0.443	0.389	0.381	0.176	0.261	0.207	0.295	1.443	1.762	1.273	1.705	0.377	0.503	0.398	0.55	2.102	3.229	1.988	3.401	2.419	2.989	2.57	3.234	3.118	7.375	3.415	7.382	0.795	1.125	0.97	1.102	0.378	0.417	0.269	0.444	0.403	0.621	0.446	0.72	0.03	0.6
Ifi202b	chr1	173962569	174031755	-	1911	1	Ifi202b|Ifbip-1|Ifi202|Ifi202a|p202|-|1 H3|1|protein-coding	0	0.02	0.151	0.114	0.057	0.051	0.022	0.09	0.145	0.32	0.13	0.225	0.069	0.095	0.046	0.057	0.148	0.379	0.309	0.243	0.337	0.261	0.276	0.169	0.102	0.62	0.114	0.341	0.188	0.1	0.516	0.243	0.135	0.082	0.087	0.076	0.027	0.049	0.035	0	0.292	0.139
Ifi205	chr1	174011998	174031755	-	1598	1	Ifi205|D3|D3cDNA|Ifi205a|-|1 H3|1 80.83 cM|protein-coding	0.455	0.747	0.582	0.726	0.544	0.878	0.831	1.043	2.866	4.422	2.434	3.406	0.574	0.996	0.827	0.993	3.225	4.595	3.219	5.267	3.428	3.523	3.213	3.053	1.878	5.03	2.021	4.82	3.273	2.868	4.365	2.647	1.213	1.003	1.093	1.245	0.23	0.349	0.502	0.257	1.117	1.413
Olfr433	chr1	174041933	174042936	+	1002	1	Olfr433|MOR123-1|-|1 H4|1|protein-coding	0	0	0	0	0	0	0	0	0	0	0	0	0	0.045	0	0	0.031	0	0	0.036	0	0	0.033	0	0.039	0	0	0	0	0	0	0	0.043	0	0	0	0	0	0	0	0	0
Olfr432	chr1	174050375	174051313	+	938	1	Olfr432|MOR123-2|-|1 H4|1|protein-coding	0	0	0	0	0	0	0	0	0	0	0	0	0	0	0	0	0.033	0	0	0	0.057	0	0	0	0	0.039	0	0	0	0	0	0	0	0	0.044	0	0	0	0	0	0	0
Olfr430	chr1	174069300	174070253	+	953	1	Olfr430|MOR105-5P|-|1 H4|1|protein-coding	0	0	0	0	0	0	0	0	0	0	0	0	0	0	0	0	0	0	0	0	0	0	0	0	0	0	0	0	0	0	0	0	0	0	0	0	0	0	0	0	0	0
Olfr421-ps1	chr1	174151481	174152530	+	1048	1	Olfr421-ps1|MOR105-3|Olfr421|Olfr422-ps1|-|1 H4|1|protein-coding	0	0	0	0	0	0	0	0	0	0	0	0	0	0	0	0	0	0	0	0	0	0	0	0	0	0	0	0	0	0	0	0	0	0	0	0	0	0	0	0	0	0
Olfr420	chr1	174158722	174159767	+	1044	1	Olfr420|MOR105-10|-|1 H4|1|protein-coding	0	0	0	0	0	0	0	0	0	0	0	0	0	0	0	0	0	0	0	0	0	0	0.063	0	0	0	0	0	0	0	0	0	0	0	0	0	0	0	0	0	0	0
Spta1	chr1	174172776	174248449	+	8300	1	Spta1|AF093576|AI451697|Spna-1|Spna1|ha|ihj|nmf4|sph|-|1 H3|1 80.97 cM|protein-coding	0.129	0.094	0.147	0.096	0.196	0.198	0.265	0.229	0.894	0.934	0.959	0.798	0.268	0.192	0.133	0.243	0.371	0.542	0.41	0.606	0.155	0.197	0.206	0.305	0.178	0.362	0.363	0.295	1.229	1.081	1.597	0.998	0.369	0.504	0.411	0.593	1.298	0.886	1.233	0.978	0.457	0.424
Fmn2	chr1	174501825	174822729	+	7146	1	Fmn2|AU024104|-|1 H3|1 81.04 cM|protein-coding	0.138	0.073	0.117	0.091	0.137	0.142	0.11	0.193	0.232	0.273	0.351	0.286	0.128	0.146	0.099	0.091	0.04	0.051	0.049	0.055	0.135	0.07	0.092	0.122	0.005	0.041	0.037	0.011	0.022	0.009	0.026	0.008	0	0	0.023	0	0.004	0.007	0	0.004	0.016	0.028
Grem2	chr1	174833785	174921819	-	3741	1	Grem2|Gremlin2|Prdc|-|1 H3|1|protein-coding	5.521	4.011	5.552	3.778	3.063	2.29	3.061	2.305	5.795	3.594	5.482	3.522	2.289	1.544	2.497	1.591	1.26	0.76	1.44	0.648	10.364	12.562	9.757	11.527	7.554	10.674	7.375	9.772	1.631	1.225	1.747	1.146	3.778	2.79	3.389	2.233	0.406	0.211	0.322	0.236	0.567	0.533
Rgs7	chr1	175059076	175492545	-	2581	1	Rgs7|-|-|1 H3-H4|1 81.11 cM|protein-coding	0.116	0.101	0.211	0.168	0.673	0.563	0.675	0.334	0.612	0.488	0.411	0.305	0.254	0.194	0.256	0.182	0.037	0	0.04	0.014	0.707	0.968	0.65	0.981	0.347	0.603	0.288	0.647	0.159	0.025	0.028	0.022	0.033	0.015	0.064	0.028	0.02	0.072	0.026	0.024	0.043	0.206
Fh1	chr1	175601378	175625635	-	1611	1	Fh1|Fh|Fh-1|-|1 H4|1|protein-coding	12.344	11.746	14.225	12.507	14.931	13.939	17.979	14.164	13.089	12.827	16.067	14.046	13.369	12.168	16.6	14.125	12.912	14.025	14.155	14.501	16.434	16.431	17.816	15.141	18.194	18.188	17.586	17	12.064	11.617	13.238	12.193	16.128	15.87	17.598	16.635	11.032	9.703	11.146	10.214	21.188	20.118
Kmo	chr1	175620381	175660853	+	3078	1	Kmo|AI046660|-|1 H4|1|protein-coding	0	0	0	0	0	0	0	0	0.013	0	0	0	0	0	0	0	0	0	0	0	0	0	0	0	0	0	0	0	0	0	0	0	0	0	0	0	0	0	0	0	0	0
Opn3	chr1	175662421	175692632	-	1760	1	Opn3|ERO|Ecpn|-|1|1 H3|protein-coding	0.34	0.297	0.346	0.288	0.432	0.192	0.259	0.196	0.247	0.065	0.121	0.102	0.323	0.155	0.325	0.102	0.071	0.088	0.119	0.101	0.366	0.387	0.449	0.105	0.133	0.21	0.397	0.185	0.262	0.181	0.166	0.198	0.269	0.267	0.496	0.349	0.119	0.026	0.057	0.018	0.634	0.679
Chml	chr1	175682238	175688353	-	6114	1	Chml|AI450814|E030003F13Rik|REP-2|Rep2|-|1 H5-H6|1 81.7 cM|protein-coding	3.644	2.777	3.57	2.549	3.73	2.778	3.706	2.773	2.286	1.774	2.186	1.932	3.315	1.994	3.632	2.666	1.655	1.548	1.734	1.61	2.626	1.886	2.756	2.078	2.365	2.018	2.777	2.1	3.447	2.79	3.584	2.824	3.524	3.139	4.209	3.165	1.02	0.982	1.099	0.873	3.029	3.183
Wdr64	chr1	175698593	175815733	+	3760	1	Wdr64|4930415O10Rik|4930511H01Rik|-|1 H4|1|protein-coding	0	0	0	0	0	0	0	0	0	0	0	0	0	0	0	0	0	0	0	0	0	0	0	0	0	0	0	0	0	0	0	0	0	0	0	0	0.014	0	0	0	0	0
Exo1	chr1	175880778	175911396	+	5475	1	Exo1|5730442G03Rik|Msa|-|1 H4|1 81.9 cM|protein-coding	1.117	0.334	0.989	0.384	0.684	0.239	0.849	0.262	0.353	0.279	0.549	0.347	0.846	0.366	0.95	0.474	0.758	0.302	0.819	0.384	0.755	0.871	0.974	0.58	0.598	0.46	0.646	0.603	0.581	0.767	0.674	0.847	0.433	0.721	0.509	0.568	0.871	0.705	0.776	0.56	3.321	1.541
becn2	chr1	175920370	175921821	+	1341	1	0	0	0	0	0	0	0	0.093	0	0	0	0	0	0	0	0	0	0	0	0	0	0	0	0	0	0	0	0	0	0	0	0	0	0	0	0	0	0	0	0	0	0	0
Pld5	chr1	175962306	176275312	-	6409	1	Pld5|B230365F16Rik|-|1 H4|1|protein-coding	0.007	0.023	0.035	0	0.025	0.008	0.013	0.018	0.012	0.012	0.017	0.006	0.014	0.021	0.027	0.017	0.01	0	0	0.011	0	0.007	0.021	0.022	0.024	0	0.014	0	0.008	0	0.006	0.018	0.013	0.018	0	0	0.012	0.015	0.021	0.02	0.052	0.031
AK158658	chr1	176430111	176527269	-	948	1	LOC102640488|-|-|-|ncRNA	0	0	0	0	0	0	0	0	0	0	0	0	0	0	0	0	0.066	0	0	0	0	0	0	0	0	0	0	0	0	0	0	0	0	0	0	0	0	0	0	0	0	0
Cep170	chr1	176733653	176807124	-	10002	1	Cep170|4933426L22Rik|A330004A13Rik|AI195353|-|1 H4|1|protein-coding	21.789	20.277	22.31	19.319	17.796	18.764	18.84	18.457	17.474	18.606	18.475	19.938	19.655	19.553	20.218	21.683	25.88	27.558	27.153	31.255	19.238	18.53	20.883	19.298	17.213	16.818	18.994	17.203	18.693	18.457	20.275	18.636	22.82	23.967	23.935	25.141	24.285	22.313	24.361	24.955	22.718	23.718
Mir350	chr1	176772325	176772423	-	98	1	Mir350|Mirn350|mmu-mir-350|-|1|1|ncRNA	0	0	0	0	0	0	0	0	0	0	0	0	0	0	0	0	0	0	0.355	0.364	0	0	0	0.47	0	0	0	0	0	0	0	0	0	0	0	0	0	0	0	0	0	0
Sdccag8	chr1	176814660	177020432	+	3216	1	Sdccag8|2700048G21Rik|5730470G24Rik|Cccap|-|1|1 H3|protein-coding	3.378	2.808	3.608	2.614	2.685	2.889	2.606	2.717	2.935	3.136	3.364	2.928	3.328	2.828	3.397	3.061	4.514	4.968	4.756	4.403	3.24	3.36	3.357	3.592	2.763	3.352	3.326	3.219	2.79	3.167	3.906	3.189	3.685	3.258	3.761	3.25	4.296	3.747	4.315	4.164	3.295	2.561
Hmga2-ps1	chr1	176834624	176836133	-	1509	1	Hmga2-ps1|EG666235|Gm7996|Hmgic-ps1|[y]i-c|-|1|1|pseudo	0.397	0.297	0.722	0.288	0.576	0.449	0.385	0.609	0.419	0.658	0.469	0.759	0.55	0.603	0.467	0.335	1.353	2.056	2.119	1.82	1.21	0.692	1.352	0.427	0.723	0.614	0.607	0.378	2.039	2.194	2.517	1.152	0.999	0.777	0.689	0.839	1.755	1.387	1.972	1.653	0.37	0.396
Akt3	chr1	177022115	177248767	-	4708	1	Akt3|AI851531|D930002M15Rik|Nmf350|-|1|1 H4-H6|protein-coding	9.565	9.988	9.872	9.452	9.538	9.139	10.374	8.826	10.87	9.419	11.146	8.981	11.413	11.061	11.866	10.808	6.154	4.327	5.131	4.242	9.593	7.657	9.473	7.761	13.056	11.432	14.047	12.205	12.417	10.857	12.232	9.489	13.985	13.036	14.419	12.114	17.183	14.694	17.933	14.691	9.098	7.152
Zbtb18	chr1	177442407	177450764	+	5288	1	Zbtb18|RP58|Zfp238|Znf238|-|1|1 H3|protein-coding	5.879	5.724	5.394	6.346	5.74	5.564	5.65	5.435	3.472	3.33	3.109	3.081	5.832	5.418	6.157	5.155	2.757	2.718	2.932	3.008	3.24	3.134	2.907	3.551	5.484	5.317	5.126	5.302	4.102	4.31	4.068	4.054	5.484	4.62	5.188	4.938	4.838	4.249	5.122	4.109	6.771	6.104
AK082514	chr1	177458966	177461203	+	1252	1	LOC102631545|-|-|-|ncRNA	0	0	0	0	0	0	0	0	0	0	0.028	0	0.07	0	0.07	0.058	0	0	0	0	0	0	0	0	0	0	0.035	0.033	0	0	0	0	0	0	0	0	0	0	0	0	0	0
2310043L19Rik	chr1	177641542	177642943	-	693	1	2310043L19Rik|-|RP23-326H11.1|1|1|ncRNA	0	0	0.046	0	0	0	0.06	0.166	0	0	0	0	0	0	0	0	0	0	0	0	0	0.131	0	0	0	0	0	0	0	0	0	0	0	0	0	0	0	0	0.048	0	0	0
1700016C15Rik	chr1	177729814	177753305	+	736	1	1700016C15Rik|-|-|1|1 H3|protein-coding	0	0	0.044	0	0	0.197	0.113	0.234	0.161	0.104	0.24	0.097	0	0.124	0	0.049	0.427	0.351	0.236	0.097	0.073	0.185	0.313	0.25	0.106	0.05	0.119	0	0.836	1.816	1.191	1.26	0.117	0.106	0.169	0.147	0.071	0	0	0	0	0
Adss	chr1	177763178	177796509	-	3543	1	Adss|AI314886|AS|Adss2|-|1 H4|1|protein-coding	20.423	17.371	20.517	16.509	20.95	18.454	21.984	17.601	21.566	21.346	22.855	19.624	22.256	19.23	21.587	21.038	31.892	26.341	32.299	28.166	26.344	21.093	24.683	22.485	22.179	19.844	23.853	19.911	30.279	26.214	31.973	24.94	28.142	24.34	29.262	25.059	21.412	21.522	22.433	20.431	21.567	16.458
Gm16432	chr1	177983423	178172704	+	5207	1	Gm16432|EG545391|EG666250|-|1 H4|1|protein-coding	0.246	0.265	0.271	0.334	0.094	0.177	0.08	0.199	0.394	0.506	0.469	0.461	0.201	0.358	0.203	0.27	0.754	0.904	0.988	1.164	0.124	0.148	0.101	0.071	0.045	0.078	0.059	0.023	0.217	0.245	0.309	0.145	0.074	0.09	0.032	0.076	0.262	0.259	0.27	0.328	0.064	0.038
Desi2	chr1	178187417	178252597	+	4273	1	Desi2|5830417C01Rik|DeSI-2|Fam152a|Pppde1|-|1|1 H3|protein-coding	11.009	12.106	11.522	12.247	8.641	9.48	9.313	10.223	12.365	11.728	12.719	13.272	11.491	12.368	12.301	11.967	14.861	15.537	15.945	15.976	17.03	14.015	16.276	14.928	17.377	17.329	17.99	16.395	8.473	8.73	9.222	8.746	18.131	17.758	18.387	17.376	8.178	7.73	8.999	8.227	11.852	11.812
AK046316	chr1	178313328	178318549	-	2557	1	B230369F24Rik|-|-|1 H4|1|unknown	0.284	0.146	0.251	0.142	0.212	0.227	0.065	0.135	0.232	0.164	0.194	0.182	0.205	0.32	0.293	0.24	0.32	0.222	0.367	0.293	0.252	0.213	0.309	0.306	0.107	0.275	0.256	0.128	0.18	0.05	0.129	0.113	0.388	0.107	0.293	0.283	0.451	0.346	0.314	0.358	0.305	0.156
Cox20	chr1	178319153	178322693	+	439	1	Cox20|2310005N03Rik|Fam36a|-|1|1 H3|protein-coding	22.6	22.699	23.51	15.354	23.624	26.899	23.82	19.508	19.879	25.755	19.331	19.655	30.152	27.454	28.502	29.161	33.784	35.922	29.773	25.104	28.013	32.062	25.342	22.329	30.01	24.639	30.129	26.921	22.077	20.736	21.878	15.046	39.359	38.469	42.327	30.728	21.855	27.448	22.926	22.231	17.787	21.331
Hnrnpu	chr1	178322166	178337784	-	4880	1	Hnrnpu|AA408410|AI256620|AL024194|AL024437|AW557595|C86794|Hnrpu|SAFA|Sp120|hnRNP U|RP24-252K15.1|1 H4|1|protein-coding	110.839	94.72	111.157	93.628	96.025	85.437	106.904	82.268	85.375	89.638	91.138	86.587	102.518	92.556	114.46	100.24	96.126	91.193	100.373	101.421	106.932	105.879	107.652	107.849	100.519	104.525	110.232	105.241	81.144	80.041	88.153	79.717	109.418	116.997	118.865	124.221	91.454	90.568	93.672	94.821	123.458	107.731
BC033430	chr1	178322166	178323965	-	1373	1	AI503316|-|-|15|15|unknown	13.082	11.607	11.485	10.663	9.729	10.257	9.762	9.084	11.648	11.573	9.967	11.839	11.773	13.846	12.547	13.552	17.851	14.574	15.241	18.547	15.958	18.254	14.647	19.139	17.431	16.107	16.978	18.551	8.852	11.035	8.724	10.002	19.583	22.436	20.134	21.757	11.704	12.3	10.764	13.02	9.506	14.318
AK049600	chr1	178325337	178328990	-	3653	1	Hnrnpu|AA408410|AI256620|AL024194|AL024437|AW557595|C86794|Hnrpu|SAFA|Sp120|hnRNP U|RP24-252K15.1|1 H4|1|protein-coding	24.222	20.107	25.103	22.956	19.19	17.898	22.787	20.328	19.252	20.589	22.476	22.513	20.94	20.842	26.558	25.271	22.227	21.981	24.303	26.371	23.375	23.392	24.012	28.006	23.047	26.619	27.365	27.255	18.951	17.722	20.184	18.843	24.346	27.556	28.608	32.304	21.256	19.868	20.458	22.972	25.131	25.907
Efcab2	chr1	178405881	178483249	+	2523	1	Efcab2|1700073K01Rik|D830011E08Rik|-|1|1 H3|protein-coding	0.932	0.74	0.927	0.718	0.646	0.825	0.674	0.706	0.783	0.651	0.757	0.851	0.987	0.685	0.698	1.072	1.071	0.676	0.854	0.679	0.83	0.828	0.822	0.693	0.649	0.411	0.536	0.646	0.508	0.328	0.608	0.643	0.512	0.418	0.511	0.702	0.686	0.516	0.769	0.663	0.221	0.474
Kif26b	chr1	178529125	178932857	+	7906	1	Kif26b|4832420M10|BC056349|D230039L06Rik|mCG_144636|1 H4|1 83.16 cM|protein-coding	4.317	3.545	3.843	3.951	3.613	2.804	3.391	3.199	4.86	4.261	5.3	4.343	3.581	2.479	3.539	2.126	5.791	3.95	5.716	4.322	2.194	1.487	2.656	1.24	0.823	0.75	0.801	0.541	4.839	3.309	5.136	3.584	0.523	0.445	0.352	0.416	0.955	0.671	1.172	0.695	0.818	0.596
BC023483	chr1	178937110	178939199	+	2089	1	A730054J21Rik|-|-|1|1|protein-coding	6.121	4.77	6.306	4.58	5.381	4.332	5.065	4.76	6.673	5.376	7.245	5.981	4.496	3.483	5.715	3.988	8.077	5.816	8.387	6.556	3.445	1.934	3.529	1.806	1.082	0.798	1.191	0.683	6.456	4.175	6.66	4.937	0.598	0.599	0.438	0.485	0.941	0.935	0.992	1.119	1.442	0.954
Smyd3	chr1	178955039	179518003	-	4242	1	Smyd3|2410008A19Rik|Zmynd1|-|1 H3|1 83.48 cM|protein-coding	0.605	0.809	0.695	0.735	0.589	0.81	0.802	0.881	0.931	0.9	1.034	0.928	0.978	1.019	0.706	0.961	1.504	1.365	1.311	1.497	1.152	1.22	1.063	1.15	0.965	1.083	0.936	0.922	0.762	0.885	0.646	0.956	0.955	1.557	0.96	1.151	0.816	1.097	0.851	0.916	0.92	0.986
Tfb2m	chr1	179528056	179546267	-	2484	1	Tfb2m|Hkp1|-|1 H3|1 83.56 cM|protein-coding	11.328	10.638	11.69	9.395	10.995	10.852	11.393	9.903	10.381	10.533	10.249	10.118	10.728	10.876	12.221	11.265	14.699	15.778	15.1	15.852	14.68	12.539	15.49	15.637	11.941	11.721	13.532	12.764	10.425	10.2	11.938	9.727	12.698	13.109	14.492	13.613	11.725	11.856	12.236	12.206	9.835	9.786
Cnst	chr1	179546529	179627473	+	8288	1	Cnst|9630058J23Rik|-|1 H4|1|protein-coding	2.601	2.787	2.429	2.912	2.234	2.126	2.343	2.316	2.268	2.327	2.479	2.721	2.393	2.442	2.265	2.497	3.245	3.431	3.007	3.184	2.397	2.252	2.665	2.504	2.06	2.543	1.801	2.198	1.578	1.651	1.833	1.587	2.438	2.288	2.377	2.361	3.141	2.475	3.006	2.466	2.826	3.534
Sccpdh	chr1	179668231	179687184	+	1897	1	Sccpdh|AW214504|C330023F11Rik|-|1 H4|1|protein-coding	7.349	8.125	7.113	8.1	6.641	7.194	8.072	6.484	8.534	9.282	10.55	10.229	7.461	8.056	8.942	10.132	12.589	13.383	14.275	14.327	7.842	6.654	8.814	7.982	5.383	6.073	5.408	7.433	6.38	6.107	7.643	6.109	7.314	8.037	9.423	7.283	6.799	6.303	7.015	7.159	8.938	10.118
AK219268	chr1	179686892	179687186	+	294	1	0	7.418	10.536	6.759	9.121	7.203	8.56	8.045	6.06	6.716	10.134	13.35	10.595	9.361	11.912	9.141	9.445	12.825	14.245	15.607	13.466	8.037	7.413	7.949	6.418	5.17	5.04	5.791	6.931	4.709	8.011	7.329	4.533	8.501	9.175	9.049	6.766	7.936	6.171	6.255	6.875	7.209	5.873
Ahctf1	chr1	179744904	179804015	-	9411	1	Ahctf1|6230412P20Rik|AV011447|Elys|-|1 H4|1 83.62 cM|protein-coding	9.27	5.774	9.11	6.631	8.13	6.305	9.017	7.262	7.876	6.466	8.709	7.011	8.829	6.302	9.138	7.909	11.112	8.307	11.24	9.948	9.883	7.541	10.741	8.758	8.635	7.12	9.43	7.916	8.68	8.029	8.618	8.324	10.654	8.773	11.577	10.287	10.451	8.597	10.858	8.877	12.789	9.647
Cdc42bpa	chr1	179961089	180165602	+	10930	1	Cdc42bpa|A930014J19Rik|DMPK-like|-|1 H4|1|protein-coding	12.188	9.295	11.838	8.753	8.788	7.465	9.085	7.251	10.607	8.904	11.2	9.103	12.826	10.494	13.495	10.759	35.032	26.136	37.805	27.701	9.92	9.355	10.666	9.701	13.23	12.045	14.222	12.744	17.035	14.91	18.423	14.636	14.074	13.23	14.004	13.334	15.978	15.89	16.348	16.202	11.951	11.666
Adck3	chr1	180165238	180196020	-	4139	1	Adck3|4632432J16Rik|AI462003|Cabc1|mKIAA0451|-|1 H4|1|protein-coding	0.3	0.388	0.325	0.578	0.577	0.421	0.321	0.472	0.506	0.397	0.632	0.536	0.433	0.473	0.341	0.427	1.291	0.949	1.268	0.879	0.791	0.889	0.938	0.934	0.546	0.483	0.664	0.423	0.607	0.384	0.618	0.546	0.489	0.293	0.462	0.419	0.868	0.854	0.986	0.801	0.35	0.241
Psen2	chr1	180227004	180256300	-	3265	1	Psen2|ALG-3|Ad4h|Alg3|PS-2|PS2|Psnl2|STM2|-|1 H4|1 84.19 cM|protein-coding	1.022	1.212	1.139	1.154	1.414	1.467	1.042	1.408	1.125	0.983	1.224	1.129	1.392	1.532	1.376	1.093	2.185	2.518	1.842	2.272	2.007	2.253	1.936	1.959	1.958	2.099	1.778	1.573	1.712	1.345	1.331	1.739	2.336	1.772	1.757	1.728	1.542	1.311	1.167	1.306	1.196	1.485
Gm5069	chr1	180326969	180330549	-	3579	1	Gm5069|EG277333|-|1 H4|1|pseudo	0.191	0.229	0.17	0.344	0.258	0.352	0.162	0.273	0.298	0.171	0.178	0.22	0.159	0.203	0.222	0.151	0.518	0.462	0.379	0.369	0.21	0.266	0.258	0.167	0.283	0.166	0.268	0.159	0.33	0.125	0.245	0.243	0.157	0.218	0.221	0.141	0.322	0.442	0.28	0.221	0.468	0.148
Itpkb	chr1	180330476	180423659	+	5084	1	Itpkb|1110033J02Rik|E130307H12Rik|-|1 H5|1 84.27 cM|protein-coding	3.18	4.111	3.259	4.191	3.258	3.36	2.849	3.098	5.538	5.432	5.481	6.387	4.417	4.5	4.645	4.178	15.884	17.004	16.635	16.928	7.172	6.448	6.882	6.699	5.298	5.793	4.542	5.339	4.63	4.52	4.626	4.798	4.89	4.837	4.873	4.972	7.528	7.824	7.287	7.119	4.761	4.18
6330403A02Rik	chr1	180432373	180483504	-	6548	1	6330403A02Rik|ENSMUSG00000056615|Gm10001|R75555|mCG_147440|1 H4|1|protein-coding	0	0	0.005	0	0	0.007	0	0.009	0.054	0.064	0.054	0.093	0.013	0.028	0.034	0.039	0.086	0.071	0.186	0.093	0.033	0.007	0.03	0.042	0.28	0.057	0.193	0.081	0	0	0	0	0.007	0.006	0.013	0.011	0	0	0	0.01	0.017	0.02
Parp1	chr1	180568975	180601254	+	3780	1	Parp1|5830444G22Rik|AI893648|ARTD1|Adprp|Adprt1|C80510|PARP|PPOL|parp-1|sPARP-1|-|1 H5|1 84.44 cM|protein-coding	8.938	8.886	8.25	7.977	8.03	8.693	8.585	7.663	9.224	9.307	9.27	9.169	9.627	9.854	9.592	9.044	11.596	12.051	11.863	10.738	11.834	12.36	12.016	9.947	12.817	11.485	12.83	10.415	7.19	7.258	7.323	6.683	12.87	13.951	12.889	12.83	7.469	7.791	7.74	6.375	16.378	13.353
Mir6904	chr1	180587201	180587267	+	66	1	Mir6904|mmu-mir-6904|-|-|ncRNA	1.296	3.393	2.428	1.098	4.114	0	0	0.871	1.197	2.315	0.536	1.627	1.324	0.689	2.003	1.093	0.476	2.35	1.58	2.162	0.814	0.688	0	0	1.181	1.123	3.307	1.235	0	2.894	1.107	0	0.653	2.369	1.89	1.644	0.794	0.705	1.52	0.957	0	1.006
Lin9	chr1	180641334	180690687	+	6336	1	Lin9|2700022J23Rik|Bara|Lin-9|TGS|TGS1|mLin-9|-|1 H4|1|protein-coding	1.593	0.772	1.568	0.766	1.405	0.596	1.736	0.962	0.798	0.627	0.798	0.605	1.531	0.79	1.738	0.99	1.542	0.914	1.745	0.94	1.093	0.831	1.07	0.755	0.867	0.602	0.916	0.643	0.753	0.814	0.824	0.777	0.911	0.95	1.037	1.05	1.274	0.947	1.077	1.047	3.944	1.992
Acbd3	chr1	180726043	180754204	+	3454	1	Acbd3|60kDa|8430407O11Rik|D1Ertd10e|GCP60|GOLPH1|Gocap1|Pap7|-|1 H4|1 84.46 cM|protein-coding	17.359	17.364	18.29	18.151	14.526	14.46	17.721	15.109	19.641	18.568	21.14	20.99	18.036	16.565	20.549	19.242	22.898	23.772	25.553	25.949	16.932	17.654	19.459	19.173	21.61	20.666	22.787	19.48	15.292	16.974	16.472	17.782	19.024	19.422	21.736	21.286	18.814	15.234	18.529	17.282	20.249	21.92
H3f3a	chr1	180802568	180813603	-	1436	1	H3f3a|H3.3A|-|1|1 D2.3|protein-coding	125.616	152.979	170.504	155.607	100.695	124.967	144.515	139.046	114.805	116.506	155.819	137.053	133.095	168.336	175.188	212.349	181.134	179.238	228.368	211.413	179.807	168.176	218.87	199.213	143.37	173.942	198.596	192.132	131.092	122.128	173.718	148.607	171.095	178.284	249.013	218.955	173.624	138.469	186.42	175.005	110.85	138.747
Sde2	chr1	180851151	180868114	+	3175	1	Sde2|-|-|1 H4|1|protein-coding	6.102	5.654	6.269	6.095	4.789	5.137	5.711	5.557	5.621	5.979	6.66	6.698	5.394	5.973	5.953	6.372	7.373	7.817	8.376	8.852	5.632	7.136	6.282	7.059	6.2	6.394	6.778	6.213	3.828	5.012	4.543	4.727	6.813	6.686	7.424	7.392	7.431	6.462	7.13	7.222	5.902	5.857
Lefty2	chr1	180893119	180899102	+	2452	1	Lefty2|6030463A22Rik|AV214969|Ebaf|Lefta|Leftb|-|1 H4|1|protein-coding	0.017	0	0	0	0	0	0.017	0.023	0.016	0.031	0.014	0.044	0	0	0.018	0	0.013	0	0	0	0	0	0.013	0	0.016	0.015	0.036	0	0	0	0	0	0.018	0	0.017	0.015	0	0.019	0	0	0	0
Pycr2	chr1	180904274	180908088	+	1584	1	Pycr2|1810018M05Rik|P5cr2|-|1|1 H5|protein-coding	3.348	3.652	3.824	4.301	3.017	2.841	2.672	2.576	3.241	3.207	4.107	4.227	2.813	3.015	3.505	2.641	4.047	4.798	4.038	4.278	4.882	5.217	5.299	4.765	4.577	3.976	3.445	3.756	3.173	3.737	3.896	4.243	4.162	5.281	4.041	4.726	3.724	3.848	3.884	3.828	5.704	4.947
AK190918	chr1	180906199	180906358	+	159	1	0	1.883	3.99	3.427	5.926	4.098	1.826	3.915	1.446	4.719	4.324	8.006	4.729	3.847	3.146	3.602	3.856	3.162	3.902	5.466	3.14	5.066	2.856	6.831	4.342	4.167	4.194	4.393	4.357	2.258	4.804	2.986	1.458	3.252	4.917	3.399	4.094	4.781	3.804	3.996	3.973	6.314	4.177
Lefty1	chr1	180935039	180938401	+	1595	1	Lefty1|AI450052|Ebaf|Leftb|Stra3|Tgfb4|lefty|lefty-1|-|1|1 F|protein-coding	0	0	0	0	0	0	0.026	0	0	0	0	0	0	0.029	0	0	0.099	0.032	0.131	0.112	0.135	0.142	0.206	0.231	0.244	0.255	0.301	0.281	0	0	0	0	0.324	0.27	0.339	0.204	0	0	0	0	0	0
Tmem63a	chr1	180942518	180975104	+	3205	1	Tmem63a|BC014795|Tmem64a|-|1 H4|1|protein-coding	7.499	6.277	6.55	8.073	5.438	4.817	4.791	5.236	6.099	7.163	5.958	7.529	7.101	7.124	6.475	5.592	12.363	13.648	11.616	11.473	8.663	9.265	8.729	9.061	7.625	6.969	5.925	6.053	10.096	11.401	10.221	10.504	9.868	8.599	8.106	8.779	16.653	14.792	16.16	14.309	9.467	8.123
Ephx1	chr1	180989556	181017495	-	1646	1	Ephx1|AI195553|Eph-1|Eph1|mEH|-|1 H4|1 84.48 cM|protein-coding	31.593	22.946	28.06	21.312	43.149	33.93	37.664	30.1	40.903	36.967	37.852	36.673	39.837	35.534	33.458	27.648	97.09	71.212	85.91	56.597	82.185	67.912	74.027	58.659	50.51	49.151	41.902	51.152	117.856	89.994	112.795	91.277	54.764	45.22	44.676	43.833	72.352	76.004	74.817	65.929	100.231	72.385
9130409I23Rik	chr1	181051237	181060667	+	1891	1	9130409I23Rik|-|-|1 H4|1|protein-coding	0.068	0.02	0.034	0	0.086	0.051	0.219	0.03	0.063	0.04	0.056	0.019	0.069	0.072	0.047	0.019	0.017	0.055	0.055	0.075	0.028	0.024	0	0.024	0.021	0.02	0.023	0.022	0.027	0	0.058	0	0	0.021	0.022	0	0	0	0	0.017	0.177	0.07
Nvl	chr1	181093423	181144157	-	4167	1	Nvl|1200009I24Rik|-|1 H4|1|protein-coding	9.627	9.619	10.122	9.914	8.027	8.711	9.022	9.393	8.633	8.91	9.809	9.718	9.666	9.31	11.155	9.502	10.874	9.046	11.237	12.257	10.735	10.297	11.319	10.879	9.822	9.956	11.597	10.729	5.833	5.79	7.239	6.494	13.556	13.068	15.114	13.548	10.562	9.591	10.841	9.436	10.226	8.782
Cnih4	chr1	181150931	181168994	+	3257	1	Cnih4|AI647760|AW050376|CNIH-4|D530030D03Rik|E430023H19Rik|HSPC163|-|1 H4|1|protein-coding	6.539	7.506	6.525	6.698	6.802	8.633	7.542	7.835	5.989	7.001	6.557	7.068	8.075	8.658	7.792	8.547	10.062	11.208	10.662	10.742	8.508	9.438	8.954	9.1	8.006	8.962	7.653	10.01	7.4	7.134	7.389	7.899	9.962	11.702	10.415	11.881	6.849	8.313	6.54	7.098	11.268	12.765
Wdr26	chr1	181173226	181211978	-	7018	1	Wdr26|1600024A01Rik|AA693241|AI447817|AU044014|C77982|Gid7|-|1 H4|1|protein-coding	25.368	25.005	23.114	24.094	22.469	23.171	22.404	22.89	24.025	25.39	23.429	23.809	26.866	25.929	26.053	26.062	31.56	31.872	30.62	32.149	33.195	33.402	30.977	33.798	33.201	31.11	33.346	33.048	25.896	25.198	24.857	25.214	35.623	37.009	33.052	36.438	26.394	28.061	26.643	27.582	23.604	25.049
Cnih3	chr1	181352628	181460641	+	2714	1	Cnih3|2900075G08Rik|CNIH-3|-|1|1 H4|protein-coding	0.032	0	0.024	0.027	0.02	0.018	0.015	0.021	0.058	0.056	0	0.013	0.032	0	0.016	0	0.035	0.038	0.038	0	0	0.067	0	0.017	0	0.041	0	0.03	0.057	0	0.013	0	0	0.014	0	0	0.01	0	0	0	0	0
Ccdc121	chr1	181509633	181511451	-	1817	1	Ccdc121|6530421E24Rik|Gm755|-|1 H5|1|protein-coding	0.024	0.021	0.018	0.04	0	0	0	0	0	0	0	0.059	0	0.025	0.024	0.02	0	0	0.019	0.079	0	0.05	0	0.101	0	0.02	0.024	0.067	0	0.035	0	0.096	0	0	0	0	0	0	0.037	0	0	0
AK139544	chr1	181653379	181678008	+	795	1	0	0	0	0.04	0.091	0	0	0	0	0	0	0	0	0	0	0.055	0	0	0	0	0	0	0	0.083	0.058	0	0	0	0	0	0	0	0	0	0	0	0	0	0	0	0	0	0
Dnah14	chr1	181738988	181769674	+	2142	1	Dnah14|A230079K17Rik|Dnahc14|Gm18554|Gm980|-|1 H5|1|protein-coding	0	0	0	0	0.025	0	0.039	0.027	0	0	0	0	0	0	0.062	0.017	0	0	0.016	0.017	0	0.021	0	0.043	0	0	0	0	0	0	0	0.027	0	0	0	0	0	0	0	0	0	0
AK133142	chr1	181813458	181815774	+	1996	1	0	0	0	0	0	0	0	0	0	0	0	0	0.018	0.022	0	0	0.036	0.031	0.026	0.017	0.018	0.027	0.068	0	0.046	0	0.019	0.022	0.041	0	0	0	0	0	0	0.021	0	0	0	0	0	0	0
Lbr	chr1	181815315	181842401	-	3586	1	Lbr|AI505894|ic|-|1 H5|1 84.89 cM|protein-coding	10.196	6.536	9.885	6.993	8.449	5.682	9.813	6.042	5.957	4.857	7.011	5.681	10.111	6.595	9.767	7.311	7.413	4.974	7.677	5.838	6.574	4.419	5.929	5.082	6.956	5.103	6.975	5.103	4.79	4.012	5.316	4.411	6.957	5.2	6.805	6.222	5.38	5.241	5.94	5.047	14.309	10.408
Enah	chr1	181896386	182019980	-	12597	1	Enah|Mena|NDPP-1|Ndpp1|WBP8|-|1 H5|1 84.93 cM|protein-coding	3.066	3.158	3.142	3.067	3.164	3.289	3.152	3.322	5.435	4.5	5.808	4.567	4.883	4.625	4.788	4.658	11.868	10.192	12.227	10.314	3.231	3.143	3.423	3.255	4.496	4.499	4.855	4.578	0.11	0.086	0.061	0.069	3.4	3.674	3.666	3.675	6.376	5.857	6.384	6.331	5.366	5.488
Srp9	chr1	182124737	182132415	+	1382	1	Srp9|9kDa|-|1 H5|1|protein-coding	13.647	14.286	19.76	16.573	13.005	13.272	20.328	15.097	16.601	15.975	23.232	18.834	16.532	16.323	24.037	22.571	21.327	24.992	31.667	28.414	20.751	21.19	27.484	26.973	21.971	30.396	32.061	27.189	13.84	14.924	19.977	17.944	20.952	23.591	32.395	26.928	18.93	16.159	19.767	18.077	20.421	19.174
Vmn1r1	chr1	182157175	182158098	-	920	1	Vmn1r1|EG625823|Gm6628|-|1 H5|1|protein-coding	0	0	0	0	0	0	0	0	0	0	0	0	0	0	0	0	0.034	0	0	0	0	0	0	0	0	0	0	0	0	0	0	0	0	0	0	0	0	0	0	0	0	0
Degs1	chr1	182275770	182282759	-	2477	1	Degs1|AA536663|Degs|Des1|Mdes|-|1|1 H5|protein-coding	29.437	21.818	27.95	24.872	29.462	25.986	29.903	26.777	29.364	26.739	31.049	29.761	35.15	27.028	32.817	30.063	46.187	42.061	46.69	39.784	40.673	33.764	39.837	35.041	42.015	39.496	42.507	38.154	31.571	30.222	33.305	34.339	45.959	41.965	47.88	45.553	34.406	32.099	35.665	31.583	40.26	37.403
AK047804	chr1	182288115	182303247	+	2399	1	1700047M11Rik|-|-|1 H5|1|ncRNA	0	0	0	0	0	0	0	0	0	0	0	0	0	0	0	0	0	0	0	0	0.022	0	0	0	0	0	0	0	0	0	0	0	0	0	0	0	0	0	0	0	0	0
1700047M11Rik	chr1	182300834	182303289	+	683	1	1700047M11Rik|-|-|1 H5|1|ncRNA	0	0	0	0	0	0	0	0	0	0	0	0	0	0	0	0	0	0	0	0	0.079	0	0	0	0	0	0	0	0	0	0	0	0	0	0	0	0	0	0	0	0	0
Fbxo28	chr1	182313102	182341606	-	5284	1	Fbxo28|4833428J17Rik|5730505P19Rik|D1Ertd578e|Fbx28|mKIAA0483|-|1 H5|1 84.93 cM|protein-coding	6.467	5.968	6.078	6.172	5.118	4.946	4.971	4.895	5.254	5.291	5.039	5.332	5.92	6.128	5.712	6.238	6.946	7.084	6.289	6.878	6.332	6.762	6.254	6.219	6.801	6.085	5.766	6.139	4.454	5.192	4.872	4.869	6.736	7.228	6.325	6.187	5.78	5.617	6.062	5.624	5.679	6.196
Trp53bp2	chr1	182409167	182462436	+	4390	1	Trp53bp2|53BP2|AI746547|ASPP2|PPP1R13A|Tp53bp2|X98550|-|1 H5|1 84.93 cM|protein-coding	5.66	6.444	5.848	5.168	4.626	5.281	5.114	6.101	4.416	5.873	5.123	5.79	6.807	7.055	6.463	5.89	8.489	9.469	8.385	8.977	7.535	8.243	7.662	8.701	6.091	6.978	6.354	6.359	4.147	4.8	4.059	4.976	7.165	7.168	7.149	7.299	6.145	5.225	5.522	6.065	6.937	7.262
Capn2	chr1	182467259	182517483	-	4630	1	Capn2|AI326419|Capa-2|Capa2|m-calpain|m-calpin|-|1 H5|1|protein-coding	36.383	30.438	43.599	34.956	32.896	28.766	43.101	34.299	26.839	27.439	34.443	31.72	44.912	33.693	49.035	40.906	51.496	44.926	58.628	53.329	40.584	36.607	46.876	41.061	44.172	48.092	51.997	48.077	48.367	39.281	58.666	48.694	57.961	52.568	71.405	61.668	49.309	38.957	51.073	46.065	73.217	60.704
AK039110	chr1	182484181	182492473	+	1382	1	0	0	0	0	0	0	0	0	0	0	0.028	0	0	0	0	0	0	0	0	0	0	0	0	0	0.033	0	0	0	0.029	0	0	0	0	0	0	0	0	0	0	0	0	0.081	0
Capn8	chr1	182565007	182632352	+	3726	1	Capn8|nCL-2|nCL-2'|-|1|1 H4|protein-coding	0.023	0	0	0	0	0	0	0	0	0	0	0	0.012	0.012	0	0	0.017	0.014	0.009	0.01	0.014	0	0.009	0.012	0	0	0	0	0	0	0.02	0	0.012	0	0	0.019	0	0	0	0	0	0
Susd4	chr1	182764906	182895654	+	2018	1	Susd4|AI848994|E430021N18Rik|N28096|-|1 H5|1|protein-coding	0.085	0.148	0.111	0.251	0.054	0.12	0.082	0.114	0.176	0.095	0.14	0.071	0.108	0.045	0.044	0.018	0.934	0.666	0.672	0.513	0.106	0.045	0.033	0.091	0	0.037	0.087	0	0.28	0.095	0.326	0.201	0.021	0	0	0.018	0.559	0.323	0.481	0.423	0.055	0.033
Tlr5	chr1	182954788	182976044	+	3190	1	Tlr5|-|-|1 H5|1 86.12 cM|protein-coding	0	0	0.01	0	0.034	0	0	0.018	0	0	0.011	0	0.014	0	0.014	0.034	0.01	0	0	0	0.219	0.342	0.268	0.289	0.147	0.325	0.164	0.204	0	0	0	0	0.621	0.368	0.43	0.567	0	0.015	0	0	0	0.021
Disp1	chr1	183086264	183221529	-	5236	1	Disp1|1190008H24Rik|DispA|-|1|1|protein-coding	5.979	5.31	5.222	5.094	5.724	5.666	5.548	5.126	4.683	4.297	3.971	4.397	6.366	6.219	5.697	4.979	7.681	7.07	6.818	5.552	4.205	4.856	4.193	4.026	5.643	4.337	4.785	4.024	5.984	6.285	6.117	6.097	6.419	6.197	5.7	5.339	7.61	6.939	7.408	6.032	9.331	8.625
Brox	chr1	183276342	183297256	-	3500	1	Brox|0610010K06Rik|-|1|1|protein-coding	14.369	14.289	17.171	16.277	14.35	14.228	17.452	17.522	15.129	13.969	18.67	16.561	14.978	14.476	17.648	17.484	17.426	16.294	20.291	20.279	16.295	16.047	18.479	17.764	17.094	17.315	20.38	18.549	14.9	14.696	15.922	15.959	17.272	17.111	20.654	17.742	18.724	16.616	18.467	18.715	13.386	16.49
Aida	chr1	183297060	183324501	+	3405	1	Aida|2610208M17Rik|BC004835|-|1|1|protein-coding	11.793	10.797	12.727	11.537	11.514	11.072	14.454	11.782	11.492	11.095	13.49	11.924	13.33	11.861	15.592	13.673	21.649	22.17	23.429	24.196	18.169	17.655	20.096	19.044	14.824	18.016	16.551	18.958	16.807	17.031	19.305	18.327	22.753	22.514	26.627	25.034	18.377	17.68	19.08	19.989	20.639	15.916
Mia3	chr1	183326236	183369565	-	7501	1	Mia3|9130229H14Rik|A930039G15Rik|AU022327|B230399H06Rik|C80126|Gm1525|TANGO1|Tango|-|1|1|protein-coding	19.077	20.554	19.861	19.509	14.608	15.53	16.181	15.08	21.952	23.47	23.834	23.751	19.551	18.251	20.569	18.927	23.534	26.256	25.534	26.042	21.22	21.294	22.717	21.541	22.214	25.201	24.751	24.748	13.269	13.332	14.489	13.703	22.409	23.723	23.027	23.822	16.439	14.675	16.444	15.966	20.641	21.143
Taf1a	chr1	183388885	183410206	+	3075	1	Taf1a|TAFI48|mTAFI48|-|1|1|protein-coding	2.003	2.173	1.96	2.687	1.254	1.369	1.579	1.29	2.517	2.112	2.346	2.189	1.932	2.233	2.02	2.064	3.27	3.531	3.663	3.375	2.131	2.584	2.483	2.709	2.028	2.482	2.073	2.134	1.634	1.987	1.686	1.847	2.032	2.555	2.393	2.54	3.086	3.238	3.273	3.256	2.213	2.009
Hhipl2	chr1	183418503	183437053	+	2717	1	Hhipl2|4930507C10Rik|AW208802|-|1|1|protein-coding	0.094	0.11	0.024	0.08	0.1	0.089	0.046	0.085	0.116	0.127	0.052	0.04	0.064	0.017	0.032	0.053	0.116	0.133	0.23	0.158	0.02	0.117	0.048	0.051	0.014	0	0.08	0.03	0.094	0.07	0.013	0.043	0.032	0.058	0.092	0.08	0.096	0.068	0.037	0.058	0.123	0.049
1700056E22Rik	chr1	184033032	184033998	-	965	1	1700056E22Rik|-|-|1 H5|1|protein-coding	0.089	0	0.033	0.15	0.113	0.201	0	0	0	0	0	0.074	0.091	0	0.137	0.037	0.13	0.214	0.54	0.296	0.167	0.047	0.034	0.048	0.121	0.038	0.09	0.127	0.053	0.066	0.114	0.06	0.134	0.203	0.215	0.112	0.109	0.048	0.104	0.098	0.116	0.275
Dusp10	chr1	184034461	184075636	+	2703	1	Dusp10|2610306G15Rik|AI158871|MKP-5|MKP5|-|1|1 H5|protein-coding	0.949	0.58	0.676	0.617	1.728	1.343	1.704	1.191	0.964	0.749	1.491	0.834	1.923	1.279	2.152	1.147	7.858	7.479	7.883	6.848	0.993	1.377	1.011	1.328	2.048	2.467	1.744	1.96	1.594	1.342	1.648	1.393	2.168	1.764	2.23	1.753	1.086	1.102	1.225	0.946	3.632	2.432
1700112H15Rik	chr1	184527841	184557691	-	767	1	1700112H15Rik|-|RP23-172L16.1|1 H5|1|ncRNA	0	0.049	0.167	0	0.212	0.189	0.054	0	0	0	0.046	0	0	0	0.057	0	0	0	0	0	0	0	0	0	0	0	0	0	0.067	0	0.048	0.076	0	0	0	0	0	0.061	0	0	0	0.087
4930488B22Rik	chr1	184712497	184718989	+	1717	1	4930488B22Rik|-|RP23-433P9.2|1|1|ncRNA	0.025	0.022	0	0	0.032	0	0.024	0	0	0	0.021	0	0.025	0	0	0	0	0	0	0	0	0	0	0	0.023	0	0	0	0	0	0	0	0	0.023	0	0	0	0	0	0	0	0
Hlx	chr1	184727145	184732493	-	2138	1	Hlx|Hlx1|-|1 H5|1 88.97 cM|protein-coding	0.5	0.454	0.18	0.576	0.178	0.475	0.291	0.511	0.388	0.482	0.463	0.603	0.531	0.447	0.33	0.506	0.823	1.016	0.959	0.817	0.553	0.425	0.4	0.452	0.146	0.468	0.204	0.381	0.672	0.566	0.666	0.813	0.262	0.183	0.311	0.288	0.699	0.783	0.5	0.709	0.522	0.497
Marc1	chr1	184786767	184811313	-	2163	1	Marc1|1300013F15Rik|Mosc1|-|1|1|protein-coding	0.02	0	0	0	0	0	0	0	0	0	0.016	0	0.04	0.021	0	0	0.015	0	0	0.016	0	0.063	0.03	0.021	0.018	0	0.02	0	0	0	0.017	0	0	0	0	0	0.036	0.022	0.015	0.015	0	0
Marc2	chr1	184813068	184845847	-	5502	1	Marc2|2810484M10Rik|Mosc2|mARC1|-|1|1 H4|protein-coding	2.068	2.293	1.998	2.2	2.132	2.34	2.149	1.818	2.569	2.708	2.725	2.512	2.438	3.009	2.178	2.314	4.986	4.99	4.877	4.226	2.918	2.921	2.626	2.476	2.841	3.642	2.586	2.926	3.253	3.112	3.159	2.791	3.352	3.737	3.619	3.53	2.416	2.672	2.267	2.244	4.014	3.67
Mir1981	chr1	184822407	184822488	-	81	1	Mir1981|mmu-mir-1981|-|1|1 89.13 cM|ncRNA	0	0.461	0	0	0	0	0.512	0	0	0	0.437	0.442	0	0	0	0	1.164	0.638	0.429	1.761	0	0	0	0	0	0.457	0.539	1.006	0.633	0	0.902	0.715	1.596	0.483	0.513	0	0.647	0	0.413	0	0	0.82
C130074G19Rik	chr1	184871926	184883036	-	2848	1	C130074G19Rik|-|-|1 H5|1|protein-coding	0	0	0.011	0.025	0	0.017	0	0	0.014	0	0	0.013	0.015	0.016	0	0.025	0	0	0	0	0.094	0.08	0.162	0	0.041	0.026	0.046	0	0	0	0	0	0.015	0.055	0.044	0.038	0.009	0	0	0	0	0.023
Mark1	chr1	184896424	184999549	-	4531	1	Mark1|AW491150|B930025N23Rik|Emk3|Par-1c|mKIAA1477|mPar-1c|-|1 H5|1|protein-coding	0.425	0.437	0.311	0.416	1.138	1.218	1.017	1.307	1.508	1.391	1.498	1.177	0.723	0.974	1.011	0.852	3.114	2.99	3.015	2.936	1.434	1.613	1.402	1.706	0.525	0.687	0.559	0.818	0.306	0.337	0.548	0.256	0.143	0.121	0.147	0.176	0.607	0.585	0.583	0.516	1.132	0.733
Rab3gap2	chr1	185204168	185286746	+	7049	1	Rab3gap2|1110059F07Rik|2010002H18Rik|5830469C09|AI851069|AW743433|RAB3-GAP150|mKIAA0839|-|1 H5|1|protein-coding	7.444	5.988	7.071	5.943	6.478	5.918	6.464	5.854	6.677	6.459	7.294	6.801	6.885	6.188	7.388	6.159	8.795	8.113	8.729	7.939	7.778	7.105	7.816	7.397	8.416	7.856	8.174	7.718	6.991	6.845	7.3	7.423	6.541	6.278	6.298	6.08	8.572	7.616	8.595	8.437	7.026	7.443
Snora36b	chr1	185242926	185243043	+	117	1	Snora36b|MBI-87|-|1|1|snoRNA	0	0	0	0	0.464	0	0	0	0.675	0	0	0	0.373	0	0	0.616	0	0.884	0.594	0.61	0	0.388	0.281	0.393	0	0.317	0	0.348	0	0	0.312	0	0.368	0	0.355	0.309	0.448	0	0	0.27	0	0
Iars2	chr1	185286662	185329401	-	6233	1	Iars2|2010002H18Rik|C79125|-|1 H5|1|protein-coding	6.491	5.826	6.335	5.698	7.03	6.313	7.849	6.289	6.056	6.024	6.864	6.382	7.282	5.75	7.167	6.324	9.18	9.349	9.286	9.298	7.659	7.539	7.578	7.664	7.41	7.53	8.649	7.473	6.335	6.189	6.392	6.014	6.491	6.397	6.936	6.11	6.952	7.442	7.371	7.398	9.217	8.141
Bpnt1	chr1	185332159	185357769	+	2163	1	Bpnt1|BPntase|-|1|1 H4|protein-coding	5.18	5.332	6.564	5.629	4.569	4.609	5.314	6.723	4.546	4.874	6.457	7.035	4.665	5.025	6.274	6.202	4.896	6.096	6.412	7.09	6.381	6.612	7.563	6.979	5.316	6.799	7.952	6.934	5.287	5.827	7.462	6.108	3.964	4.699	5.362	4.916	7.429	5.721	6.493	6.658	8.097	8.72
Eprs	chr1	185363095	185428355	+	7040	1	Eprs|2410081F06Rik|3010002K18Rik|C79379|Qprs|-|1|1 H4-H6|protein-coding	37.456	36.018	43.147	35.622	24.465	23.758	28.717	23.831	33.951	33.645	37.746	34.206	33.285	31.695	38.031	34.253	34.104	36.597	35.773	38.442	27.652	27.165	30.179	28.953	38.944	41.005	44.378	39.521	22.595	29.595	26.466	27.967	27.812	32.04	33.374	32.949	36.827	36.591	39.455	38.452	34.083	39.018
9630028B13Rik	chr1	185429357	185441819	-	3402	1	9630028B13Rik|-|-|1 H5|1|ncRNA	0.013	0.011	0.028	0.021	0.032	0.057	0.024	0.084	0.035	0.011	0.021	0.011	0	0.04	0.026	0.021	0.018	0.03	0	0.073	0.016	0.04	0.029	0	0.023	0.011	0	0.012	0.045	0	0.032	0	0.076	0.011	0	0.032	0.015	0	0	0.009	0	0.039
Gm2061	chr1	185447116	185455568	-	2756	1	Gm2061|-|-|1 H5|1|ncRNA	0	0	0	0	0	0	0	0	0	0	0	0	0	0	0	0	0	0	0	0	0	0.016	0.012	0	0	0	0	0	0	0	0	0	0	0	0	0	0	0	0	0	0	0
Slc30a10	chr1	185454848	185468761	+	5864	1	Slc30a10|E130106K10Rik|Gm212|-|1 H5|1|protein-coding	0	0.019	0.005	0	0.009	0.025	0.007	0.01	0	0.007	0	0.024	0	0	0.008	0.006	0.005	0.018	0	0.006	0.009	0	0	0	0	0	0.007	0.007	0	0	0	0	0	0	0.007	0	0	0	0.006	0	0.019	0
5033404E19Rik	chr1	185497306	185498014	+	708	1	5033404E19Rik|-|-|1 H5|1|pseudo	0	0	0	0	0	0	0	0	0	0	0	0	0	0	0	0	0	0	0	0	0	0	0	0	0	0	0	0	0	0	0	0	0	0	0	0	0	0	0	0	0	0
Lyplal1	chr1	186087732	186117310	-	1566	1	Lyplal1|BC027340|Q96AVO|-|1 H5|1|protein-coding	6.144	5.648	7.307	6.063	4.854	3.554	5.75	4.074	4.539	3.781	4.651	3.909	4.436	3.747	4.727	4.582	4.715	4.523	5.305	4.965	3.086	4.291	4.414	4.79	4.928	7.073	6.885	6.428	3.078	2.48	3.475	2.849	4.21	3.47	4.805	4.434	5.055	4.159	5.722	5.022	5.414	3.647
AK042551	chr1	186511882	186558681	-	1699	1	A730004F24Rik|-|-|1 H5|1|ncRNA	0	0	0	0	0	0	0	0	0.023	0	0	0	0	0	0	0	0	0	0	0.021	0	0.027	0.039	0.027	0.023	0	0	0	0	0	0	0.068	0	0	0	0	0	0	0	0	0.066	0
Tgfb2	chr1	186623186	186705992	-	4792	1	Tgfb2|BB105277|Tgf-beta2|Tgfb-2|-|1 H5|1 89.95 cM|protein-coding	17.536	14.261	15.885	12.599	11.988	9.867	11.379	9.547	47.835	49.325	46.214	42.99	19.965	20.709	19.197	18.512	23.166	21.094	21.697	20.974	20.587	23.232	21.334	21.436	18.033	18.406	16.689	19.526	15.506	13.55	15.302	11.293	13.973	14.529	12.934	12.747	12.598	13.456	11.785	12.72	28.516	32.015
Rrp15	chr1	186721087	186749358	-	1201	1	Rrp15|2810430M08Rik|5430437H21Rik|-|1 H5|1|protein-coding	5.769	5.563	7.099	4.345	3.481	5.077	5.528	3.302	4.998	5.534	6.566	5.336	5.274	4.847	6.456	4.714	5.206	6.544	5.876	6.593	6.931	7.069	8.742	6.706	5.679	7.433	6.179	6.379	4.483	5.936	6.233	5.162	7.283	8.756	8.03	8.552	8.076	8.329	8.714	7.284	6.78	4.756
AK020767	chr1	186749396	186752921	+	1272	1	A430105J06Rik|-|-|1|1|ncRNA	0.706	0.323	0.252	0.342	0.555	0.228	0.261	0.587	0.341	0.27	0.584	0.338	0.103	0.215	0.277	0.283	0.692	0.894	0.547	0.533	0.253	0.25	0.259	0.109	0.276	0.408	0.343	0.128	0.202	0.2	0.258	0.137	0.406	0.215	0.261	0.227	0.433	0.329	0.605	0.571	0.088	0.418
D1Pas1	chr1	186967416	186970627	+	3210	1	D1Pas1|Pl10|-|1 H5|1 90.09 cM|protein-coding	0	0	0.02	0	0	0.045	0	0	0.012	0	0	0	0	0	0	0	0	0	0	0.011	0.017	0	0.01	0.014	0.024	0	0.014	0	0	0.02	0	0	0.027	0	0	0	0	0.014	0	0.01	0	0
Spata17	chr1	187048406	187215446	-	1880	1	Spata17|1700065F16Rik|4930504I07Rik|4930513F16Rik|MSRG-11|-|1 H5|1|protein-coding	0.068	0.139	0.188	0.116	0.144	0.103	0.088	0.153	0.168	0.102	0.132	0.095	0.07	0.145	0.234	0.096	0.267	0.248	0.259	0.228	0.057	0.048	0.07	0.073	0.062	0.059	0.163	0.043	0.055	0	0	0	0.092	0.104	0.022	0.058	0.237	0.247	0.16	0.118	0.059	0.035
1700007P06Rik	chr1	187125138	187127852	+	818	1	1700007P06Rik|-|-|1|1|ncRNA	0	0	0.039	0	0.066	0	0.051	0	0	0	0	0.044	0	0	0.054	0	0.115	0	0.042	0	0	0	0	0.056	0	0	0	0	0	0	0.045	0	0	0	0	0	0	0	0	0	0	0
Gpatch2	chr1	187215511	187351429	+	5031	1	Gpatch2|5830433G22Rik|5830436K05Rik|AI427714|AI447508|AW107440|AW491060|Gpatc2|-|1 H5|1|protein-coding	3.834	3.323	3.44	3.443	3.497	3.444	3.406	3.667	3.296	3.447	3.205	3.501	3.508	3.706	3.407	3.426	4.166	3.844	4.173	4.105	3.245	3.601	3.252	3.266	4.222	3.858	3.644	3.54	2.599	2.809	2.744	2.787	4.137	4.305	4.016	3.882	3.012	2.802	3.263	3.333	3.836	4.079
Esrrg	chr1	187609006	188214884	+	5681	1	Esrrg|ERR3|Errg|NR3B3|mKIAA0832|-|1 H6|1|protein-coding	0.015	0.007	0.011	0.013	0.048	0.043	0.095	0.051	0.104	0.054	0.143	0.082	0.023	0.016	0.047	0.032	0.017	0	0.006	0.013	0.085	0.064	0.041	0.041	0.041	0.02	0.023	0.022	0	0	0	0	0.015	0.014	0.015	0.006	0.018	0	0.024	0.022	0.02	0
Ush2a	chr1	188262023	188965039	+	17173	1	Ush2a|A930011D15Rik|A930037M10Rik|Gm676|Gm983|Mush2a|Usherin|-|1 H6|1 92.29 cM|protein-coding	0.002	0.002	0.002	0	0	0	0	0	0	0	0.004	0.004	0	0	0.003	0	0	0.003	0	0	0.003	0.003	0	0	0	0	0	0	0	0	0	0	0	0	0	0	0.002	0.003	0	0	0	0
Kctd3	chr1	188971096	189007840	-	4094	1	Kctd3|4930438A20Rik|9330185B06|E330032J19Rik|NY-REN-45|-|1 H6|1|protein-coding	5.902	5.661	6.662	6.214	4.483	4.161	4.916	4.773	4.331	4.777	5.122	5.833	4.695	4.91	5.069	5.074	5.61	5.582	5.748	6.56	4.591	4.913	5.427	5.171	4.618	5.574	4.905	4.957	3.683	3.747	4.406	4.883	5.368	5.758	5.26	5.919	5.084	4.58	4.745	4.984	6.512	6.294
Kcnk2	chr1	189207930	189402273	-	4104	1	Kcnk2|A430027H14Rik|AI848635|TREK-1|-|1 H6|1|protein-coding	4.7	4.092	5.647	3.744	3.903	3.16	4.206	3.291	4.541	4.198	4.773	4.074	4.258	4.233	4.369	3.647	2.044	2.104	2.397	1.86	1.61	1.593	1.66	1.525	1.975	1.453	2.01	1.271	1.225	1.334	1.459	1.638	1.848	2.181	2.178	2.168	1.705	1.723	1.418	1.47	3.968	5.065
Cenpf	chr1	189640614	189688086	-	11085	1	Cenpf|6530404A22Rik|AI325968|CENF|Lek1|PRO1779|mitosin|-|1 H6|1 95.03 cM|protein-coding	5.991	1.259	6.081	1.844	6.182	2.017	7.846	2.183	2.03	1.051	2.38	1.386	6.29	2.224	7.122	3.26	7.985	2.822	9.909	2.967	3.677	2.806	4.255	2.724	2.961	1.992	3.879	2.357	1.295	2.487	1.463	2.368	2.398	2.003	2.914	2.75	3.467	4.537	3.623	4.601	13.967	9.334
Ptpn14	chr1	189728268	189876693	+	13153	1	Ptpn14|C130080N23Rik|OTTMUSG00000022087|PTP36|-|1 H6|1 95.03 cM|protein-coding	12.014	11.458	11.061	11.296	10.362	10.255	9.607	10.522	13.447	13.887	13.396	15.121	11.532	11.217	11.442	10.714	21.622	19.392	21.206	18.637	10.35	11.806	11.048	11.7	10.052	10.311	9.708	9.884	11.657	12.472	11.331	11.81	12.157	12.135	10.708	11.622	15.107	15.001	14.605	14.84	14.511	14.113
Smyd2	chr1	189880492	189922288	-	1665	1	Smyd2|1110020E07Rik|4930402C15|KMT3C|Zmynd14|-|1 H6|1|protein-coding	10.942	9.796	9.51	10.273	8.773	8.313	8.848	9.217	9.913	10.805	9.896	10.279	9.839	10.134	9.526	9.681	14.475	15.372	12.339	14.074	14.127	14.507	12.573	12.936	11.213	11.369	10.828	10.084	8.346	10.208	9.519	11.136	13.535	14.58	14.056	13.358	9.336	10.199	9.881	9.447	14.806	15.157
AK083547	chr1	190118261	190121147	-	2886	1	Prox1|A230003G05Rik|-|1 H6|1 95.85 cM|protein-coding	0.044	0.039	0.033	0.025	0.019	0.05	0.014	0.06	0.014	0	0.025	0.037	0.061	0.095	0.061	0.075	0.044	0.054	0.12	0.185	0.019	0.031	0.023	0.048	0.014	0.051	0.061	0.028	0	0	0	0	0	0	0	0	0	0	0	0	0.039	0.023
Prox1	chr1	190121777	190170680	-	4361	1	Prox1|A230003G05Rik|-|1 H6|1 95.85 cM|protein-coding	0.059	0.026	0.015	0.083	0.012	0.011	0.029	0	0.027	0	0.041	0.008	0.02	0.021	0.01	0.017	0.05	0.024	0.072	0.082	0	0	0	0.032	0.027	0	0.04	0	0	0	0	0.013	0.01	0	0	0	0	0	0	0	0.026	0.015
Rps6kc1	chr1	190772879	190911770	-	6820	1	Rps6kc1|AA682037|B130003F20Rik|C80612|Rpk118|-|1 H6|1|protein-coding	1.969	2.019	2.101	2.2	2.444	2.313	2.093	2.259	2.003	2.274	2.245	2.499	2.408	2.134	2.326	2.274	2.995	2.699	2.768	2.866	2.591	2.477	2.688	2.321	2.56	2.477	2.483	2.235	2.218	1.624	1.997	2.047	2.9	2.826	2.944	2.848	2.268	2.176	2.299	2.209	3.189	2.337
Angel2	chr1	190925108	190946491	+	4470	1	Angel2|2610307I21Rik|5730410O10Rik|AI845692|D1Ertd396e|D1Ertd654e|MNCb-4273|1 H6|1 96.28 cM|protein-coding	7.855	7.606	8.253	6.437	7.082	6.951	7.779	6.995	8.092	7.622	8.433	6.84	7.838	7.672	8.309	7.535	11.107	10.619	11.058	10.492	8.926	7.933	8.792	7.866	8.702	7.127	8.887	7.768	7.675	6.651	7.688	6.74	8.811	8.439	9.356	7.961	10.392	9.367	10.323	9.362	7.362	7.013
Vash2	chr1	190947646	190979296	-	4171	1	Vash2|B130052G07Rik|-|1 H6|1|protein-coding	4.593	5.172	4.68	4.709	3.827	3.98	5.293	4.382	3.616	3.59	4.146	3.468	5.467	5.245	5.715	5.983	6.418	6.149	6.367	6.379	5.858	5.225	6.644	5.02	4.719	4.858	4.898	4.446	1.488	1.862	2.163	2.237	8.378	8.023	8.721	8.22	2.3	1.896	2.325	2.188	6.82	6.926
Mfsd7b	chr1	191005832	191026190	-	4351	1	Mfsd7b|9630055N22Rik|FLVCR|Flvcr1|-|1 H6|1|protein-coding	3.283	2.676	3.374	3.065	4.905	4.694	5.112	4.874	3.322	2.95	3.356	3.135	4.096	3.721	4.597	3.962	3.351	2.507	3.22	2.976	2.333	2.056	2.428	2.359	3.091	2.324	3.321	2.342	2.44	2.107	2.207	1.864	3.06	2.588	2.904	2.668	2.211	2.064	2.052	1.974	4.769	6.029
A230020J21Rik	chr1	191025351	191029781	+	1646	1	A230020J21Rik|ENSMUSG00000066596|-|-|ncRNA	0	0.045	0.019	0	0	0	0.025	0	0	0	0	0.022	0	0	0	0	0	0	0.021	0	0	0	0	0	0	0	0	0	0	0	0	0	0	0	0	0.022	0	0	0.02	0.019	0	0
1700022P22Rik	chr1	191036822	191042941	+	421	1	0	0	0	0	0	0	0	0.099	0	0	0	0	0	0	0	0	0	0	0	0	0	0	0	0	0	0	0	0	0	0	0	0	0	0	0	0	0	0	0	0	0	0	0
Tatdn3	chr1	191045830	191062932	-	1233	1	Tatdn3|1500010M24Rik|-|1 H6|1|protein-coding	4.821	6.387	5.979	6.055	5.769	5.927	5.385	5.314	5.925	6.475	5.621	5.546	4.889	6.972	5.646	5.966	6.32	6.29	5.808	6.277	4.225	5.524	4.698	5.748	5.121	5.979	3.753	4.297	4.492	3.511	4.857	3.806	4.578	4.883	5.125	3.432	5.103	4.754	4.827	5.43	5.338	4.632
Nsl1	chr1	191063021	191084558	+	3281	1	Nsl1|4833432M17Rik|AI451597|Gm105|Gm984|-|1 H6|1|protein-coding	0.847	0.466	0.782	0.707	0.827	0.634	1.012	0.455	0.481	0.407	0.593	0.273	0.919	0.485	1.289	0.637	1.111	0.378	0.901	0.663	0.753	0.554	0.662	0.603	0.582	0.553	0.825	0.435	0.469	0.601	0.512	0.689	0.578	0.643	0.317	0.507	0.615	0.851	0.785	0.886	3.026	1.822
Batf3	chr1	191097880	191108943	+	1212	1	Batf3|9130211I03Rik|Snft|-|1 H6|1|protein-coding	0	0	0.053	0	0	0	0	0	0.033	0	0.029	0	0	0	0	0	0	0	0	0	0	0.037	0	0.038	0	0.031	0	0	0.085	0	0.03	0	0	0	0	0.06	0.022	0.038	0	0.026	0.092	0
Fam71a	chr1	191162584	191164817	-	2232	1	Fam71a|4933417M04Rik|GARI-L4|-|1 H6|1|protein-coding	0.019	0	0	0.032	0	0	0	0	0	0	0	0	0	0.02	0	0	0	0	0	0	0	0	0	0	0	0	0	0	0	0	0	0	0	0	0	0	0	0	0	0	0	0
Atf3	chr1	191170297	191218039	-	2135	1	Atf3|LRG-21|-|1 H6|1 96.28 cM|protein-coding	2.544	1.696	2.642	1.46	1.094	0.408	1.186	0.781	0.832	1.252	0.795	0.755	2.067	1.619	2.126	1.537	0.603	1.259	0.684	1.019	0.604	0.702	0.694	0.841	1.406	0.937	1.574	0.935	1.537	2.683	2.07	2.714	1.029	0.586	0.798	0.728	1.572	1.438	1.034	0.917	5.329	5.195
AK021325	chr1	191224474	191225686	+	544	1	D730003I15Rik|AU020850|-|1 H6|1|unknown	0.472	0.617	1.119	0.533	0.799	0.712	0.763	0.528	0.726	0.562	0.91	0.263	0.803	0.669	0.567	0.795	0.578	0.285	0.767	0.918	0.691	1.002	1.15	0.846	0.716	1.226	1.444	1.199	0.283	0.351	0.94	0.959	0.792	0.575	1.681	1.662	0.482	0.684	0.676	0.581	0.615	1.221
Nenf	chr1	191306797	191318118	-	649	1	Nenf|1110060M21Rik|SCIRP10|Spuf|-|1 H6|1|protein-coding	11.795	16.332	16.693	13.848	15.227	15.361	13.875	16.915	13.02	17.068	17.162	20.356	16.491	18.15	19.619	18.67	16.461	18.961	16.283	17.86	17.46	20.358	24.343	20.139	17.837	22.089	15.605	21.099	18.884	17.459	18.344	19.195	17.461	20.721	24.276	20.618	20.034	20.215	24.163	17.617	19.766	20.262
[truncated: 21,502 more rows]
[truncated: 46 more columns]

## Sheet: S2_Period-correlated DE Genes
5137genes_SP vs LP		535genes_SSP vs LSP		1352genes_SLP vs LLP		67_common genes
0610007P14Rik		1700052N19Rik		0610012G03Rik		2810403A07Rik
0610009O20Rik		1810030O07Rik		1110008P14Rik		9130401M01Rik
0610011F06Rik		2510003E04Rik		1110059E24Rik		Acvr2a
[truncated: 5,134 more rows]
